# Supplementary material for: The Hsp70-Hsp90 co-chaperone Hop/Stip1 shifts the proteostatic balance from folding towards degradation
Source: Nat Commun. 2020 Nov 25;11:5975. doi: 10.1038/s41467-020-19783-w (PMC7688965; doi:10.1038/s41467-020-19783-w)
Supplement: Supplementary file 4 — Supplementary Data 2 [file 41467_2020_19783_MOESM4_ESM.xlsx]

## Sheet: HEK_Proteome + Hsp90 IP data
Protein.names	Gene.names	WT.IP.average.iBAQ	KO33.IP.average.iBAQ	WT.vs.KO33.IP.FC	WT.vs.KO33.IPs.p.value	WT.vs.KO33.IPs.adj.p.value	WT.vs.KO33.IPs.adj.pval.smaller.than.0.05	IP.PCA.first.component.loading	IP.PCA.second.component.loading	IP.OPLS.predictive.component	IP.OPLS.VIP.predicted	IP.OPLS.VIP.predicted.larger.than.1.5	Keep.for.IP.analysis.adjpval005.fc3	WT.proteome.average.LFQ	KO33.proteome.average.LFQ	WT.vs.KO33.proteome.FC	WT.vs.KO33.proteome.p.value	WT.vs.KO33.proteome.adj.p.value	WT.vs.KO33.proteome.adj.pval.smaller.than.0.05	Proteome.PCA.first.component.loading	Proteome.PCA.second.component.loading	Proteome.OPLS.predictive.component	Proteome.OPLS.VIP.predicted	Proteome.OPLS.VIP.predicted.larger.than.1.5	MS.MS.ID.all.rep.WT	MS.MS.ID.all.rep.KO33	MS.MS.ID.filter	Imputations	WT.pos.vs.ctr.FC	KO33.pos.vs.ctr.FC	WT.IPs.p.value	WT.IPs.adj.p.value	WT.IPs.adj.pval.smaller.than.0.05	KO.IPs.p.value	KO.IPs.adj.p.value	KO.IPs.adj.pval.smaller.than.0.05	WT.IPs.msms.pval0.05.fc3.interactor.validation	KO33.IPs.msms.pval0.05.fc3.interactor.validation	iBAQ	iBAQ.10306	iBAQ.10307	iBAQ.10308	iBAQ.10309	iBAQ.10310	iBAQ.10311	iBAQ.10312	iBAQ.10313	iBAQ.10314	iBAQ.10315
Acetyl-CoA acetyltransferase, mitochondrial	ACAT1	18.5969	19.1076	-0.510714	0.391696	0.631277	FALSE	0.0746001	0.0835989	-0.0554542	0.714274	FALSE	Keep	34.7772	34.6562	0.121002	0.209115	0.608221	FALSE	-0.0175357	0.0109497	0.0161564	1.14543	FALSE	FALSE	TRUE	Keep	0	0.215466	3.088	0.793158	0.937619	FALSE	0.0100964	0.0372866	TRUE	Discard	Keep	32.2263	19.2824	19.3702	26.9309	26.6691	18.3935	18.2835	26.772	28.123	17.6624	19.4127
Apoptotic chromatin condensation inducer in the nucleus	ACIN1	17.605	18.5352	-0.930151	0.182532	0.461726	FALSE	0.0647513	-0.123111	-0.0875779	1.12804	FALSE	Keep	33.6017	33.7127	-0.110947	0.491279	0.833389	FALSE	0.0117692	-0.0107739	-0.00942798	0.668412	FALSE	TRUE	TRUE	Keep	0	2.88379	5.01986	0.0156382	0.162773	FALSE	0.000167019	0.00634693	TRUE	Discard	Keep	29.6368	17.1006	17.5483	22.9505	24.8929	17.9196	18.9126	23.12	25.2841	17.6773	18.7938
Alpha-actinin-4	ACTN4.copy.2	16.3725	19.1876	-2.81507	0.0919254	0.398524	FALSE	0.0876786	-0.05794	-0.100985	1.30074	FALSE	Keep	35.175	35.3284	-0.153348	0.0983944	0.473326	FALSE	-0.00352596	-0.0168073	-0.0184965	1.31134	FALSE	FALSE	TRUE	Keep	0	-1.64935	5.67112	0.195806	0.51817	FALSE	0.00415561	0.0238813	TRUE	Discard	Keep	31.3672	16.2978	17.2894	25.9594	23.287	14.7428	18.2648	25.979	25.479	17.161	20.3278
AH receptor-interacting protein	AIP	20.2138	19.1194	1.09447	0.932459	0.985912	FALSE	0.0169225	0.113938	0.00565317	0.0728153	FALSE	Keep	30.996	30.788	0.20798	0.384228	0.765378	FALSE	-0.0211305	0.00209652	0.0105522	0.748118	FALSE	TRUE	TRUE	Keep	1	3.67052	6.20874	0.269973	0.596065	FALSE	0.00833211	0.0337268	TRUE	Discard	Keep	28.6581	21.4571	19.8254	25.1667	23.2428	16.5684	18.511	23.0177	24.0561	19.3585	18.6306
A-kinase anchor protein 12	AKAP12	16.7325	16.1618	0.570653	0.35466	0.613266	FALSE	-0.0717273	-0.00107149	0.0680962	0.877109	FALSE	Keep	33.2318	33.0703	0.161485	0.122801	0.507825	FALSE	-0.0168391	0.01202	0.0180504	1.27971	FALSE	FALSE	TRUE	Keep	0	2.29658	4.53271	0.199596	0.524997	FALSE	0.00328322	0.020904	TRUE	Discard	Keep	28.4045	16.3081	16.2618	23.0097	22.1363	17.06	15.0991	23.2491	24.3878	NA	16.6973
THO complex subunit 4	ALYREF	19.8228	20.0773	-0.254495	0.267616	0.52886	FALSE	0.0475396	-0.0796557	-0.0713127	0.918539	FALSE	Keep	34.1856	34.1969	-0.0113513	0.886029	0.97799	FALSE	-0.00772805	-0.0105138	-0.0028828	0.204381	FALSE	TRUE	TRUE	Keep	0	3.31494	4.80897	0.401779	0.716575	FALSE	0.0132367	0.0435483	TRUE	Discard	Keep	32.4849	19.4687	20.1829	27.6628	27.7077	19.8964	19.8671	23.903	26.7364	20.0434	20.1608
Aurora kinase B	AURKB	17.3673	17.0249	0.342388	0.110687	0.417593	FALSE	-0.125279	-0.00361724	0.110563	1.4241	FALSE	Keep	29.1197	29.2227	-0.103069	0.990001	0.998866	FALSE	0.0221351	0.00690116	0.000353263	0.0250451	FALSE	FALSE	TRUE	Keep	0	3.52681	3.86528	0.094222	0.382242	FALSE	0.000774419	0.00913814	TRUE	Discard	Keep	27.1574	17.2818	16.9936	22.1421	24.5953	17.448	16.9846	22.9895	24.5068	NA	17.094
BAG family molecular chaperone regulator 2	BAG2	24.4205	20.2092	4.21122	0.00669172	0.138853	FALSE	-0.121474	0.0236198	0.124721	1.60646	TRUE	Keep	31.305	31.2771	0.0279106	0.832209	0.960767	FALSE	0.0042072	0.00954651	0.00342824	0.243051	FALSE	TRUE	TRUE	Keep	0	7.40878	4.23213	0.00179381	0.0584032	FALSE	0.00538316	0.0266464	TRUE	Discard	Keep	29.7759	23.776	20.3271	25.5289	27.375	24.6978	18.8976	25.3312	26.8248	24.62	20.8057
Breakpoint cluster region protein	BCR	17.3153	16.2016	1.11371	0.159228	0.461726	FALSE	-0.0662928	0.103817	0.0930728	1.19882	FALSE	Keep	29.3219	29.3169	0.00503922	0.960631	0.99229	FALSE	-0.0146985	-0.0103141	-0.00152914	0.108411	FALSE	FALSE	TRUE	Keep	0	3.88754	4.05939	0.0530315	0.280679	FALSE	0.0148597	0.0465117	TRUE	Discard	Keep	24.9717	17.9951	16.3046	22.7973	24.3995	17.1188	16.3788	21.3502	23.1126	16.3871	15.8712
Complement component 1 Q subcomponent-binding protein, mitochondrial	C1QBP	19.761	18.9708	0.790164	0.742552	0.893215	FALSE	-0.0503366	-0.132163	0.0194449	0.250459	FALSE	Keep	34.7393	34.1353	0.603934	0.154162	0.563473	FALSE	0.00910529	0.0208804	0.0185688	1.31647	FALSE	TRUE	TRUE	Keep	0	3.18306	3.57853	0.224905	0.545301	FALSE	0.00834595	0.0337268	TRUE	Discard	Keep	32.7976	17.0812	17.3756	25.8663	24.9365	19.5302	18.8232	23.8241	27.2545	20.7551	19.7916
Calcyclin-binding protein	CACYBP	24.4356	23.725	0.710674	0.403445	0.637827	FALSE	-0.0263196	0.145456	0.0586675	0.755663	FALSE	Keep	33.8798	33.5172	0.362557	0.0130371	0.256087	FALSE	-0.004691	0.0228452	0.0236507	1.67675	TRUE	TRUE	TRUE	Keep	0	5.90701	7.79021	0.0668586	0.315416	FALSE	0.00301899	0.0196456	TRUE	Discard	Keep	31.9992	25.2467	24.3918	28.7296	27.3459	23.9986	23.3483	25.6498	27.4452	23.4554	23.0861
	CALM2;CALM1	20.4641	20.4021	0.0619457	0.895854	0.985912	FALSE	-0.0335661	-0.120549	0.00485853	0.06258	FALSE	Keep	35.2624	34.8928	0.36952	0.526048	0.847876	FALSE	0.0135939	0.0166576	0.00920254	0.652429	FALSE	TRUE	TRUE	Keep	0	3.3706	5.6076	0.286237	0.611955	FALSE	0.00022181	0.00634693	TRUE	Discard	Keep	34.1081	19.4127	19.4547	24.5065	25.145	20.3832	19.9449	24.9306	26.1776	21.1167	21.212
F-actin-capping protein subunit alpha-1	CAPZA1	18.8062	20.5444	-1.73822	0.30447	0.574342	FALSE	0.108828	-0.00151278	-0.0999631	1.28757	FALSE	Keep	33.3149	33.2293	0.0855741	0.696674	0.922132	FALSE	-0.0228569	-0.00300839	0.00468782	0.332351	FALSE	FALSE	TRUE	Keep	0	0.74479	5.46754	0.915516	0.974389	FALSE	0.00049308	0.00779721	TRUE	Discard	Keep	31.5113	19.5429	19.728	27.595	26.716	17.2229	20.8616	25.1067	26.5692	NA	20.7909
Cell cycle and apoptosis regulator protein 2	CCAR2	20.5464	20.1012	0.445225	0.702121	0.863863	FALSE	-0.00543543	0.0976159	0.0302819	0.390044	FALSE	Keep	32.8181	32.9302	-0.112086	0.091252	0.459913	FALSE	0.00421946	-0.0185779	-0.0189213	1.34146	FALSE	TRUE	TRUE	Keep	0	2.64399	4.18821	0.192866	0.51817	FALSE	0.0118281	0.0404164	TRUE	Discard	Keep	29.0986	20.97	20.4905	26.5187	27.8355	20.9069	19.6203	26.4244	26.5531	19.1309	20.0628
T-complex protein 1 subunit gamma	CCT3.copy.1	20.5467	20.6401	-0.0933656	0.901115	0.985912	FALSE	-0.00494861	-0.0130686	-0.00766962	0.098788	FALSE	Keep	35.5092	35.5267	-0.0174956	0.930752	0.986793	FALSE	-0.0123666	0.000723302	-0.000891124	0.0631777	FALSE	TRUE	TRUE	Keep	0	0.0888672	3.20755	0.914823	0.974389	FALSE	0.0142875	0.0455137	TRUE	Discard	Keep	32.6536	19.9854	21.0581	28.6929	28.7758	20.2544	19.705	28.2176	28.8875	21.1372	20.8303
T-complex protein 1 subunit theta	CCT8	20.1328	20.897	-0.764213	0.208891	0.468592	FALSE	0.0871424	0.058119	-0.0792753	1.0211	FALSE	Keep	35.3287	35.3236	0.00502382	0.928606	0.986422	FALSE	-0.0160064	0.000987059	0.00129762	0.091997	FALSE	TRUE	TRUE	Keep	0	-0.892247	3.03785	0.37192	0.689801	FALSE	0.0117	0.0401337	TRUE	Discard	Keep	32.1191	20.468	21.3477	29.8736	29.3358	19.7206	20.0515	28.7017	28.9997	20.1138	21.0037
Hsp90 co-chaperone Cdc37;Hsp90 co-chaperone Cdc37, N-terminally processed	CDC37.copy.3	25.9665	26.3201	-0.353626	0.483151	0.718055	FALSE	0.0702335	0.120072	-0.0454685	0.585655	FALSE	Keep	33.0073	32.8222	0.185102	0.216398	0.616376	FALSE	-0.0204419	0.00984204	0.0157947	1.11979	FALSE	TRUE	TRUE	Keep	2	5.85661	13.3613	0.0385245	0.249547	FALSE	0.00333163	0.020995	TRUE	Discard	Keep	31.2116	26.7255	26.8708	28.7545	25.0628	25.1394	25.9966	30.4426	21.4322	25.5401	25.8781
Centrosomal protein of 131 kDa	CEP131	15.2117	16.9006	-1.6889	0.0141101	0.150684	FALSE	0.121877	0.0043633	-0.119598	1.54047	TRUE	Keep	26.2874	27.2376	-0.950235	0.0571345	0.39648	FALSE	0.00383208	-0.020084	-0.0238254	1.68914	TRUE	TRUE	TRUE	Keep	1	4.31541	7.34454	0.0363385	0.248159	FALSE	0.012689	0.0421177	TRUE	Discard	Keep	22.9084	15.6103	17.0017	18.9454	21.8952	15.2732	16.5201	20.393	20.4687	14.5639	17.1137
Centrosomal protein of 97 kDa	CEP97	20.1541	20.6373	-0.4832	0.158651	0.461726	FALSE	0.0754262	-0.0719057	-0.0865469	1.11476	FALSE	Keep	27.7034	27.8556	-0.152181	0.287509	0.68511	FALSE	-0.00450734	-0.0101375	-0.0131972	0.935638	FALSE	TRUE	TRUE	Keep	0	5.86514	6.57269	0.00165052	0.0584032	FALSE	0.0110905	0.0392188	TRUE	Discard	Keep	25.1719	20.0074	20.3197	22.3818	26.4421	20.5415	20.5793	22.983	24.988	19.8117	20.9442
Citron Rho-interacting kinase	CIT	17.6956	16.8491	0.846496	0.0354498	0.267485	FALSE	-0.106636	0.0603415	0.116388	1.49913	FALSE	Keep	27.4634	27.3265	0.136958	0.499609	0.837214	FALSE	-0.0222231	0.000238492	0.00828793	0.587586	FALSE	TRUE	TRUE	Keep	1	2.88243	3.43937	0.0209283	0.191321	FALSE	0.00254376	0.0178669	TRUE	Discard	Keep	22.8776	17.7813	17.0463	23.1828	24.3332	17.5248	16.419	23.9759	25.4598	17.7667	17.0015
Coatomer subunit alpha;Xenin;Proxenin	COPA	17.7587	17.7665	-0.00778621	0.991809	0.996888	FALSE	0.0213928	0.105157	0.00118274	0.0152342	FALSE	Keep	33.452	33.5141	-0.0620791	0.369609	0.758219	FALSE	-0.0110868	-0.0116879	-0.0115032	0.815539	FALSE	TRUE	TRUE	Keep	0	1.22037	4.07044	0.63325	0.852188	FALSE	0.00580924	0.0277502	TRUE	Discard	Keep	29.3383	18.2071	18.0617	25.7348	25.7076	17.7305	17.055	24.363	25.2393	17.1479	17.9834
Coronin-1C;Coronin	CORO1C	20.0529	20.2408	-0.187827	0.650847	0.837524	FALSE	0.0197344	-0.0605489	-0.0363691	0.46845	FALSE	Keep	31.8192	31.7927	0.0264884	0.928285	0.986422	FALSE	0.0178143	0.0103937	0.00212985	0.150999	FALSE	TRUE	TRUE	Keep	0	1.72259	3.28386	0.182121	0.507612	FALSE	0.000892747	0.010001	TRUE	Discard	Keep	29.6122	19.6293	19.4535	26.4238	27.8929	18.5855	20.078	26.0283	28.7108	20.9735	20.8517
Cleavage and polyadenylation specificity factor subunit 1	CPSF1	15.4957	16.3958	-0.900069	0.150408	0.461726	FALSE	0.0984998	0.0768089	-0.0841033	1.08329	FALSE	Keep	30.5521	30.7997	-0.247624	0.163833	0.565641	FALSE	0.0188514	-0.0141868	-0.0184984	1.31147	FALSE	TRUE	TRUE	Keep	1	2.13635	3.9755	0.20884	0.539502	FALSE	0.00727256	0.0315139	TRUE	Discard	Keep	26.8608	16.0493	16.9842	21.6363	23.9193	14.8005	16.1481	21.6121	23.4817	15.3671	15.7836
Catenin delta-1	CTNND1.copy.1	13.8109	15.8325	-2.0216	0.132298	0.448195	FALSE	0.0644917	-0.128865	-0.0927826	1.19508	FALSE	Keep	32.7358	32.747	-0.0111511	0.874476	0.974162	FALSE	-0.00624552	-0.00970507	-0.00290836	0.206193	FALSE	TRUE	TRUE	Keep	0	-2.12015	4.49113	0.0494885	0.271561	FALSE	0.00190444	0.0150484	TRUE	Discard	Keep	29.2312	11.4945	14.2287	24.3293	21.3188	13.8627	16.1589	23.7478	23.2547	14.6287	16.3355
Probable ATP-dependent RNA helicase DDX17	DDX17	20.4593	21.0946	-0.635286	0.127142	0.440614	FALSE	0.110175	0.0344723	-0.0990195	1.27541	FALSE	Keep	34.8047	34.8703	-0.0656289	0.761777	0.943552	FALSE	0.023026	0.00365885	-0.00361579	0.256347	FALSE	TRUE	TRUE	Keep	0	0.907412	3.19087	0.590053	0.835334	FALSE	0.00943188	0.0362922	TRUE	Discard	Keep	31.6634	20.9479	20.9897	28.4178	29.683	20.2679	21.0102	27.5811	29.1706	19.9875	21.2669
Exosome complex exonuclease RRP44	DIS3	16.8582	16.5814	0.276778	0.901026	0.985912	FALSE	-0.00078168	0.049366	0.00616282	0.0793799	FALSE	Keep	32.8229	32.6212	0.201649	0.346823	0.739186	FALSE	-0.0220423	0.00734433	0.0128349	0.909948	FALSE	TRUE	TRUE	Keep	1	-0.325148	4.83758	0.660395	0.87515	FALSE	0.000705891	0.00874907	TRUE	Discard	Keep	29.1444	17.1986	16.6483	25.2441	21.5832	15.3208	15.9375	25.0081	22.6962	17.3326	16.9738
DnaJ homolog subfamily A member 1	DNAJA1	22.753	22.0037	0.749295	0.256559	0.52886	FALSE	-0.0487641	0.128283	0.0790089	1.01767	FALSE	Keep	33.4147	33.6963	-0.281624	0.2049	0.604009	FALSE	0.0201367	-0.00715886	-0.0149039	1.05663	FALSE	TRUE	TRUE	Keep	0	2.55587	3.37474	0.118061	0.425412	FALSE	0.0110054	0.0392188	TRUE	Discard	Keep	31.2959	23.432	22.2183	28.7572	30.547	22.3728	21.8759	28.7182	29.625	22.0879	21.8903
DnaJ homolog subfamily B member 6	DNAJB6	18.851	18.3	0.55092	0.200301	0.465267	FALSE	-0.0639886	0.0263225	0.0758162	0.976545	FALSE	Keep	29.0416	29.7279	-0.68631	0.100698	0.477098	FALSE	-0.00817168	-0.0228088	-0.0195116	1.38331	FALSE	TRUE	FALSE	Keep	1	3.26597	3.22589	0.0871554	0.365783	FALSE	0.000461404	0.0077198	TRUE	Discard	Keep	27.7025	19.2433	17.7509	23.7754	26.1706	18.7879	18.3308	25.6187	26.8053	18.3974	18.673
DnaJ homolog subfamily C member 7	DNAJC7	22.9789	20.816	2.16288	0.00316108	0.0779412	FALSE	-0.116965	0.0578147	0.128306	1.65263	TRUE	Keep	32.5126	32.6408	-0.128213	0.452361	0.807081	FALSE	-0.00491873	-0.00578362	-0.00958357	0.679443	FALSE	TRUE	TRUE	Keep	0	6.00731	6.8216	0.0149642	0.162361	FALSE	0.0072272	0.0315078	TRUE	Discard	Keep	29.3283	23.1418	21.1727	26.2426	26.7637	22.8652	20.5076	24.6411	25.1484	22.9145	20.6832
Dedicator of cytokinesis protein 6	DOCK6	14.3963	13.8952	0.501186	0.923014	0.985912	FALSE	0.00971769	-0.0209441	-0.00691306	0.0890432	FALSE	Keep	NA	24.0812	NA	NA	NA	FALSE	NA	NA	NA	NA	NA	TRUE	TRUE	Keep	4	2.57373	5.89257	0.0297663	0.222734	FALSE	0.0150603	0.046766	TRUE	Discard	Keep	19.8328	13.7116	12.7651	16.4521	16.2631	15.5676	13.7063	14.0062	19.6489	11.4055	14.6314
Dedicator of cytokinesis protein 7	DOCK7	19.7525	19.9461	-0.193589	0.374787	0.623743	FALSE	0.0749357	0.0867754	-0.0556078	0.716252	FALSE	Keep	30.3169	31.0204	-0.703523	0.00108793	0.145548	FALSE	0.010962	-0.0206848	-0.0247116	1.75197	TRUE	TRUE	TRUE	Keep	0	6.063	6.85962	0.0027592	0.0656588	FALSE	0.000247207	0.00634693	TRUE	Discard	Keep	26.0444	19.9555	20.1213	22.4712	24.489	19.6099	20.0373	22.7332	24.9583	19.6679	19.6342
Elongation factor 2	EEF2	23.0517	23.3967	-0.345019	0.186359	0.461726	FALSE	0.0870722	0.0393506	-0.0804397	1.0361	FALSE	Keep	37.3706	37.0832	0.287445	0.0320625	0.332375	FALSE	-0.0117129	0.0203214	0.022033	1.56207	TRUE	TRUE	TRUE	Keep	0	1.38239	4.93623	0.54543	0.802071	FALSE	0.00640695	0.0292276	TRUE	Discard	Keep	33.7479	23.1143	23.623	31.0467	30.6147	23.1749	23.0479	29.4651	29.3467	22.845	23.4601
Eukaryotic translation initiation factor 3 subunit B	EIF3B	20.153	19.567	0.585986	0.682862	0.85875	FALSE	-0.0531488	-0.126488	0.0272586	0.351103	FALSE	Keep	33.0562	32.8823	0.173837	0.370739	0.758219	FALSE	-0.0153048	0.0115569	0.011788	0.835728	FALSE	FALSE	TRUE	Keep	0	2.27495	4.69587	0.181994	0.507612	FALSE	0.0115821	0.039884	TRUE	Discard	Keep	29.6576	18.4778	18.7078	26.5026	27.1126	20.924	19.8986	26.141	25.9971	20.1244	19.8183
Band 4.1-like protein 3;Band 4.1-like protein 3, N-terminally processed	EPB41L3	17.1697	17.651	-0.481211	0.507637	0.720237	FALSE	0.0671498	0.121753	-0.0411065	0.52947	FALSE	Keep	32.2062	32.342	-0.135831	0.0448081	0.373428	FALSE	0.00918283	-0.017553	-0.022849	1.61991	TRUE	TRUE	TRUE	Keep	0	1.3905	3.96553	0.621312	0.849289	FALSE	0.0141677	0.0455137	TRUE	Discard	Keep	28.4556	17.9834	18.4077	24.3358	25.2522	16.7712	16.8139	24.119	24.999	16.1219	17.237
Receptor tyrosine-protein kinase erbB-2;Receptor protein-tyrosine kinase	ERBB2	12.6092	13.24	-0.630835	0.533372	0.740752	FALSE	0.0170356	-0.145699	-0.0457474	0.589246	FALSE	Keep	NA	26.3297	NA	NA	NA	FALSE	NA	NA	NA	NA	NA	FALSE	TRUE	Keep	4	1.52509	3.38041	0.137468	0.450272	FALSE	0.0134538	0.0439358	TRUE	Discard	Keep	22.539	11.4501	11.7461	18.5517	19.7254	13.0898	13.5358	17.7331	17.4833	12.8194	13.7433
Enhancer of rudimentary homolog	ERH	20.1929	20.9577	-0.764768	0.0517457	0.343591	FALSE	0.0986035	-0.0478347	-0.108014	1.39127	FALSE	Keep	34.0309	33.8176	0.213275	0.480694	0.825921	FALSE	0.0160908	0.0126789	0.0103717	0.735322	FALSE	TRUE	TRUE	Keep	0	1.99781	3.44156	0.309367	0.626764	FALSE	0.000396738	0.00770591	TRUE	Discard	Keep	33.7282	20.2795	20.6116	26.9234	28.2265	19.7606	21.2575	25.7012	29.6779	20.4525	20.9318
Electron transfer flavoprotein subunit beta	ETFB	19.0479	18.5386	0.509214	0.407917	0.638814	FALSE	-0.0663323	-0.0352401	0.0519973	0.669747	FALSE	Keep	33.2828	33.1967	0.0861195	0.229978	0.627559	FALSE	-0.00195123	0.0182718	0.0155403	1.10176	FALSE	TRUE	TRUE	Keep	0	0.743852	3.09963	0.932488	0.979902	FALSE	0.00483276	0.0253529	TRUE	Discard	Keep	31.3415	18.532	18.3961	28.1769	27.0543	18.5726	17.8241	25.2916	27.4754	19.709	19.1088
Fatty acid synthase;[Acyl-carrier-protein] S-acetyltransferase;[Acyl-carrier-protein] S-malonyltransferase;3-oxoacyl-[acyl-carrier-protein] synthase;3-oxoacyl-[acyl-carrier-protein] reductase;3-hydroxyacyl-[acyl-carrier-protein] dehydratase;Enoyl-[acyl-carrier-protein] reductase;Oleoyl-[acyl-carrier-protein] hydrolase	FASN	20.0073	19.3368	0.670471	0.150326	0.461726	FALSE	-0.093636	0.0284908	0.0947339	1.22021	FALSE	Keep	36.1269	35.7975	0.329422	0.0909892	0.459913	FALSE	-0.0157826	0.0176832	0.0198999	1.41084	FALSE	TRUE	TRUE	Keep	0	1.44915	3.60637	0.312547	0.626764	FALSE	0.00455372	0.0251794	TRUE	Discard	Keep	31.0995	19.7766	19.6025	27.2822	26.981	20.115	18.5953	26.5397	27.1046	20.1053	19.5995
Peptidyl-prolyl cis-trans isomerase FKBP5;Peptidyl-prolyl cis-trans isomerase FKBP5, N-terminally processed	FKBP5	24.2317	23.3726	0.85909	0.400091	0.637827	FALSE	-0.0292688	0.144177	0.0594295	0.765478	FALSE	Keep	31.2666	30.5563	0.710309	0.0622125	0.408857	FALSE	-0.0107065	0.0199529	0.0205107	1.45414	FALSE	TRUE	TRUE	Keep	0	8.64077	11.2359	0.0140496	0.158377	FALSE	0.00215329	0.0160886	TRUE	Discard	Keep	28.4227	25.1997	24.4768	23.925	23.1766	23.6206	22.1629	24.6937	24.6254	22.8703	22.1135
Peptidyl-prolyl cis-trans isomerase FKBP8	FKBP8.copy.2	22.9688	22.4461	0.5227	0.099177	0.411585	FALSE	-0.0995134	0.0053203	0.0988968	1.27383	FALSE	Keep	31.1099	31.3748	-0.26496	0.29862	0.693201	FALSE	0.0111806	-0.015044	-0.0135333	0.959467	FALSE	TRUE	TRUE	Keep	0	6.24648	7.12727	0.00243505	0.0640493	FALSE	0.00865715	0.0343569	TRUE	Discard	Keep	29.3722	22.9543	22.3132	24.1519	25.4385	22.6173	22.5774	26.8249	29.0193	23.2631	22.4356
Fibronectin;Anastellin;Ugl-Y1;Ugl-Y2;Ugl-Y3	FN1	17.8444	17.3611	0.483322	0.539946	0.740752	FALSE	-0.0517387	-0.0320603	0.0443826	0.571667	FALSE	Keep	NA	24.2758	NA	NA	NA	FALSE	NA	NA	NA	NA	NA	TRUE	TRUE	Keep	5	NA	4.19422	0.000949019	0.0501631	FALSE	0.00830461	0.0337268	TRUE	Discard	Keep	20.4799	16.2921	17.149	15.0163	16.4258	18.2033	18.3353	15.7558	18.0262	18.3056	14.8232
GTPase-activating protein and VPS9 domain-containing protein 1	GAPVD1	19.311	19.0946	0.216442	0.871574	0.984226	FALSE	-0.0383108	-0.107909	0.00927522	0.119469	FALSE	Keep	31.3065	30.9263	0.380265	0.00239854	0.186331	FALSE	-0.00496254	0.0239625	0.0247632	1.75563	TRUE	TRUE	TRUE	Keep	0	4.64414	7.04487	0.0266091	0.215964	FALSE	0.000803905	0.00923969	TRUE	Discard	Keep	27.3926	18.4799	18.8925	22.9102	22.6632	19.0233	19.1033	22.3012	23.7877	20.0059	19.2641
Guanine nucleotide-binding protein G(s) subunit alpha isoforms short;Guanine nucleotide-binding protein G(s) subunit alpha isoforms XLas	GNAS	18.348	19.62	-1.27198	0.2537	0.52886	FALSE	0.0870789	0.0648023	-0.0721955	0.92991	FALSE	Keep	30.6345	30.9683	-0.333777	0.0511299	0.384841	FALSE	0.000963486	-0.0189091	-0.0211589	1.50009	TRUE	FALSE	TRUE	Keep	0	3.15447	7.31765	0.898335	0.972262	FALSE	0.00204793	0.0156599	TRUE	Discard	Keep	28.4194	19.4479	19.7261	27.4372	24.2846	17.5062	17.9408	21.6376	24.5102	16.6046	20.3083
Golgin subfamily B member 1	GOLGB1	18.6289	18.974	-0.34509	0.106698	0.411903	FALSE	0.0946147	-0.0284064	-0.104224	1.34246	FALSE	Keep	31.8113	31.9272	-0.115914	0.0810034	0.445155	FALSE	0.0089322	-0.0154233	-0.0212453	1.50622	TRUE	TRUE	TRUE	Keep	0	5.31722	7.83484	0.0246536	0.205762	FALSE	0.0121233	0.0409507	TRUE	Discard	Keep	26.3579	18.6491	18.95	22.7063	24.1842	18.3696	18.9147	20.8517	21.8828	18.831	19.0536
General transcription factor 3C polypeptide 3	GTF3C3	16.6288	16.2364	0.392359	0.214946	0.475747	FALSE	-0.0704108	0.0629899	0.0593815	0.764859	FALSE	Keep	30.0618	29.9911	0.0706687	0.650332	0.903805	FALSE	0.0177788	0.00954824	0.00648975	0.460101	FALSE	FALSE	TRUE	Keep	1	2.40999	3.45914	0.224513	0.545301	FALSE	0.0110615	0.0392188	TRUE	Discard	Keep	26.679	16.7132	16.3896	23.0793	23.9476	16.5391	15.7153	22.7746	24.8947	NA	16.4887
General transcription factor 3C polypeptide 4	GTF3C4	17.6676	15.9889	1.67874	0.197357	0.465267	FALSE	-0.0789079	0.0471436	0.0683449	0.880312	FALSE	Keep	30.6689	30.4878	0.181113	0.210061	0.608711	FALSE	0.011338	0.0195291	0.0171493	1.21583	FALSE	FALSE	TRUE	Keep	2	4.52765	6.54368	0.0880744	0.365783	FALSE	0.0142038	0.0455137	TRUE	Discard	Keep	26.7227	17.7722	16.032	21.0904	20.8481	17.5548	12.6064	23.6351	17.185	NA	16.8948
E3 ubiquitin-protein ligase HERC2	HERC2	15.8563	14.6635	1.19285	0.0877467	0.393674	FALSE	-0.0999845	-0.0253244	0.0962063	1.23918	FALSE	Keep	27.9291	27.9797	-0.0506598	0.428801	0.791412	FALSE	0.00857406	-0.00997541	-0.0106166	0.75268	FALSE	TRUE	TRUE	Keep	0	3.66052	3.5533	0.0148799	0.162361	FALSE	0.00442953	0.024969	TRUE	Discard	Keep	22.2935	15.7277	13.731	20.142	22.0052	15.3404	15.2919	21.8161	22.6246	16.3272	14.559
Heterogeneous nuclear ribonucleoprotein A1;Heterogeneous nuclear ribonucleoprotein A1, N-terminally processed	HNRNPA1	20.7211	23.0845	-2.36343	0.157464	0.461726	FALSE	0.107796	0.0476228	-0.0935993	1.2056	FALSE	Keep	37.0771	37.1713	-0.0941766	0.439981	0.797433	FALSE	0.00630259	-0.0145352	-0.0109166	0.773951	FALSE	TRUE	TRUE	Keep	0	-0.110814	3.25156	0.472086	0.763073	FALSE	0.0098238	0.0371541	TRUE	Discard	Keep	34.9163	21.919	23.5917	30.0926	31.6487	20.1137	22.6037	28.4091	31.2285	16.3835	22.8705
Heterogeneous nuclear ribonucleoproteins A2/B1	HNRNPA2B1	21.4207	22.7114	-1.29072	0.0151116	0.150684	FALSE	0.120094	0.0271235	-0.115848	1.49217	FALSE	Keep	37.2554	37.1087	0.146652	0.494383	0.835791	FALSE	0.00512464	0.00485461	0.00875268	0.620535	FALSE	TRUE	TRUE	Keep	0	-0.128152	3.32235	0.773541	0.929478	FALSE	0.0107878	0.0392188	TRUE	Discard	Keep	34.9253	21.7986	23.0738	30.1453	30.5807	21.0866	22.2732	29.6579	31.0728	21.2803	22.6769
	HNRNPC.copy.1	23.4999	25.068	-1.5681	0.0738294	0.393184	FALSE	0.117631	0.0137892	-0.110595	1.42452	FALSE	Keep	35.6731	35.9198	-0.246727	0.393287	0.771191	FALSE	0.0203787	-0.00743566	-0.0113929	0.807714	FALSE	TRUE	TRUE	Keep	0	3.17617	4.64002	0.174491	0.49828	FALSE	0.000237494	0.00634693	TRUE	Discard	Keep	33.7941	24.2326	24.8122	29.649	31.6778	23.3051	25.1044	28.0155	31.8931	22.3938	25.253
Heterogeneous nuclear ribonucleoprotein U	HNRNPU.copy.1	21.3577	21.9014	-0.543682	0.0716169	0.393184	FALSE	0.0963236	-0.0180977	-0.100436	1.29365	FALSE	Keep	36.685	36.6097	0.0753826	0.688783	0.917353	FALSE	0.0185549	0.00878879	0.00579097	0.41056	FALSE	TRUE	TRUE	Keep	0	0.440192	3.06983	0.792526	0.937619	FALSE	0.00469407	0.0252072	TRUE	Discard	Keep	33.5418	21.3217	21.9602	29.5774	30.5144	21.5838	21.5547	29.2209	30.1596	21.1315	22.1302
Heat shock protein HSP 90-alpha	HSP90AA1	29.9893	30.0227	-0.0334561	0.848971	0.979688	FALSE	0.0340485	0.133304	-0.00935006	0.120433	FALSE	Keep	36.5756	36.778	-0.202437	0.214512	0.615555	FALSE	-0.00550203	-0.0120415	-0.0149416	1.05931	FALSE	TRUE	TRUE	Keep	0	8.31287	10.7861	0.00128573	0.0584032	FALSE	4.03272e-05	0.00277331	TRUE	Discard	Keep	33.9041	30.1389	30.2427	30.5481	30.6345	29.8662	29.8988	29.6937	30.7219	29.949	29.8987
Heat shock protein HSP 90-beta	HSP90AB1	31.9737	31.9651	0.00857908	0.824995	0.971271	FALSE	-0.0357833	-0.132156	0.0113583	0.1463	FALSE	Keep	37.7082	37.7964	-0.0882021	0.496846	0.836851	FALSE	-0.0153003	-0.0107022	-0.0093023	0.659502	FALSE	TRUE	TRUE	Keep	0	8.3541	11.4225	0.000422321	0.0366574	TRUE	0.000798484	0.00923969	TRUE	Keep	Keep	35.187	31.9333	31.9019	31.79	31.7519	32.0032	31.9957	32.0397	31.7097	31.9837	31.9957
Heat shock 70 kDa protein 1B;Heat shock 70 kDa protein 1A	HSPA1B;HSPA1A	28.9361	26.3162	2.61997	0.000758186	0.0580739	FALSE	-0.119648	0.0441405	0.127638	1.64403	TRUE	Keep	37.74	38.4104	-0.670421	0.00978595	0.250275	FALSE	0.000375656	-0.0222732	-0.023981	1.70017	TRUE	TRUE	TRUE	Keep	0	5.62626	4.5535	0.00271546	0.0656588	FALSE	0.00186407	0.0149973	TRUE	Discard	Keep	34.9861	29.0232	26.5072	31.4463	32.718	28.5214	26.0346	31.7115	33.5015	29.1843	26.3668
Heat shock 70 kDa protein 6	HSPA6	26.1739	23.383	2.79087	0.0837259	0.393674	FALSE	-0.0951169	0.0630985	0.104843	1.35042	FALSE	Keep	33.7999	34.4711	-0.671182	0.165367	0.566888	FALSE	-0.00721007	-0.0162088	-0.0174076	1.23414	FALSE	TRUE	TRUE	Keep	0	4.51895	3.37563	0.0391595	0.249572	FALSE	0.0107694	0.0392188	TRUE	Discard	Keep	30.786	26.3337	23.9459	29.9614	31.5568	24.1361	22.9429	29.543	31.3068	26.887	23.035
Heat shock cognate 71 kDa protein	HSPA8	30.0214	26.6453	3.37608	0.00228882	0.0759888	FALSE	-0.121505	0.0409833	0.129625	1.66962	TRUE	Keep	37.8481	38.0293	-0.181129	0.23375	0.63253	FALSE	-0.012857	-0.0182199	-0.0157451	1.11628	FALSE	TRUE	TRUE	Keep	0	5.82029	3.98667	0.00182358	0.0584032	FALSE	0.00674184	0.0297761	TRUE	Discard	Keep	34.7664	30.0381	26.8716	32.2271	33.7055	30.0343	26.3041	32.9011	34.4738	29.9912	26.703
HIV Tat-specific factor 1	HTATSF1	19.662	19.5902	0.071835	0.915582	0.985912	FALSE	-0.0174247	-0.0837671	0.00502028	0.0646634	FALSE	Keep	31.6894	31.6413	0.0481054	0.609028	0.885527	FALSE	-0.0148133	0.0068157	0.0069619	0.493575	FALSE	TRUE	TRUE	Keep	1	3.90181	8.39524	0.0451896	0.264329	FALSE	0.000423983	0.00770591	TRUE	Discard	Keep	27.8859	19.2306	18.7752	24.1068	22.5397	20.334	19.5141	24.215	22.4424	19.074	20.1587
Isoleucine--tRNA ligase, cytoplasmic	IARS	20.7106	20.6906	0.020047	0.883662	0.985912	FALSE	-0.0161429	-0.125141	-0.0104434	0.134515	FALSE	Keep	34.2892	34.2339	0.055337	0.543172	0.853284	FALSE	-0.0155521	0.00824986	0.00837585	0.593819	FALSE	TRUE	TRUE	Keep	0	4.27076	5.74341	0.125323	0.432751	FALSE	0.00753373	0.0319012	TRUE	Discard	Keep	30.5011	19.9535	20.48	25.5426	25.3556	21.215	20.7598	24.4083	26.8143	20.6959	20.8105
Interleukin enhancer-binding factor 2	ILF2	18.8676	19.4108	-0.543232	0.390806	0.631277	FALSE	0.0632107	0.0600924	-0.0564231	0.726754	FALSE	Keep	34.523	34.6334	-0.110442	0.362573	0.752445	FALSE	0.0193632	-0.00864836	-0.012115	0.858911	FALSE	TRUE	TRUE	Keep	0	3.84145	5.41618	0.125405	0.432751	FALSE	0.00165785	0.0143843	TRUE	Discard	Keep	32.4558	19.1703	19.8322	25.4457	25.7774	18.2242	18.493	22.1399	25.3787	19.0392	19.589
Insulin receptor substrate 4	IRS4	23.0358	21.121	1.91478	0.000519086	0.0580739	FALSE	-0.119102	0.0473806	0.128917	1.66051	TRUE	Keep	33.2285	32.7951	0.433452	0.000482768	0.0885074	FALSE	-0.00716448	0.0235294	0.0252325	1.7889	TRUE	TRUE	TRUE	Keep	0	3.64432	4.19235	0.00973571	0.1363	FALSE	0.00583224	0.0277502	TRUE	Discard	Keep	29.2973	23.0344	21.3755	27.622	27.9864	23.2083	20.9244	28.1232	28.9242	22.8414	21.0233
KIF1-binding protein	KIAA1279	18.5553	18.1778	0.37744	0.49233	0.720237	FALSE	-0.0338297	0.043239	0.0507842	0.654122	FALSE	Keep	29.6883	29.467	0.22131	0.0736993	0.433564	FALSE	-0.0100424	0.0165086	0.019728	1.39865	FALSE	TRUE	TRUE	Keep	1	2.6536	4.74844	0.160633	0.484121	FALSE	0.000462315	0.0077198	TRUE	Discard	Keep	26.354	18.695	18.0925	23.4199	23.8024	18.953	18.3574	26.0102	24.8396	17.7717	18.0652
Kinesin-like protein;Kinesin-like protein KIF1B	KIF1B;KIF1Bbeta	17.8396	17.6369	0.202697	0.842078	0.979688	FALSE	0.036022	0.0746913	-0.012835	0.16532	FALSE	Keep	27.611	27.3531	0.257901	0.0505788	0.384841	FALSE	-0.000697956	0.0196071	0.0211286	1.49795	FALSE	TRUE	TRUE	Keep	0	5.9413	7.56048	0.0339889	0.236019	FALSE	0.00371876	0.0223884	TRUE	Discard	Keep	23.2482	18.4874	17.6825	21.3355	21.5711	18.1037	17.6185	19.963	21.0542	15.7344	17.6087
Importin subunit alpha-1	KPNA2	20.04	19.2666	0.773334	0.313546	0.584816	FALSE	-0.0816553	-0.0710115	0.0625228	0.80532	FALSE	Keep	34.3809	34.1973	0.183559	0.106264	0.485814	FALSE	0.00311205	0.0176892	0.018754	1.3296	FALSE	TRUE	TRUE	Keep	0	0.721019	3.00841	0.559609	0.808221	FALSE	0.0115679	0.039884	TRUE	Discard	Keep	31.8568	18.9605	18.6214	26.9316	27.8122	20.1083	18.3462	27.445	27.043	20.6039	20.1403
LIM domain and actin-binding protein 1	LIMA1	14.8915	18.693	-3.80148	0.0232922	0.193325	FALSE	0.109324	-0.057499	-0.121733	1.56798	TRUE	Keep	31.605	31.5796	0.0253839	0.838657	0.960767	FALSE	-0.0215104	-0.00491384	0.00234609	0.166329	FALSE	FALSE	TRUE	Keep	1	0.104385	4.36973	0.875206	0.964511	FALSE	0.00800958	0.0329697	TRUE	Discard	Keep	27.8053	14.8375	17.3299	24.1058	24.9305	14.3065	18.0339	23.5398	27.5351	15.3458	19.677
Leucine-rich repeat and calponin homology domain-containing protein 2	LRCH2	20.2309	19.7529	0.478051	0.078163	0.393184	FALSE	-0.111102	-0.0560571	0.0969648	1.24895	FALSE	Keep	28.2222	28.5016	-0.279341	0.00702897	0.229583	FALSE	0.00544172	-0.0203731	-0.0236124	1.67404	TRUE	TRUE	TRUE	Keep	1	6.56256	5.12698	0.00296795	0.066056	FALSE	0.00020952	0.00634693	TRUE	Discard	Keep	25.5764	19.9542	19.5379	20.7339	25.4697	20.2017	19.7239	24.1043	26.4123	20.4875	19.9649
Leucine-rich repeat and calponin homology domain-containing protein 3	LRCH3	17.131	16.5806	0.550434	0.37132	0.623743	FALSE	-0.0727854	0.058259	0.0523055	0.673717	FALSE	Keep	26.8779	27.4226	-0.544712	0.192732	0.592009	FALSE	0.013765	-0.00950314	-0.0150929	1.07004	FALSE	FALSE	TRUE	Keep	2	4.22548	4.45634	0.122208	0.428184	FALSE	4.73395e-05	0.00277331	TRUE	Discard	Keep	24.2658	17.4427	16.3696	19.8963	23.0727	16.7328	16.6884	21.2882	23.6788	NA	16.6625
MAP7 domain-containing protein 3	MAP7D3	18.2228	16.3475	1.87537	0.00815782	0.147137	FALSE	-0.103431	0.0863246	0.121682	1.56732	TRUE	Keep	29.7575	29.6593	0.0982453	0.543475	0.85349	FALSE	0.0131112	0.0157882	0.00873181	0.619056	FALSE	TRUE	TRUE	Keep	0	3.38788	3.69944	0.0454249	0.264329	FALSE	0.00618083	0.0288631	TRUE	Discard	Keep	26.57	18.7096	16.8181	23.0565	24.2792	17.9082	16.1671	23.5106	24.1625	17.8911	15.897
DNA replication licensing factor MCM7	MCM7	17.0173	17.4586	-0.441373	0.691182	0.862679	FALSE	0.0207522	-0.00623472	-0.013103	0.168773	FALSE	Keep	33.853	34.0445	-0.191459	0.0404685	0.360349	FALSE	0.0161038	-0.0150046	-0.021055	1.49273	FALSE	FALSE	TRUE	Keep	0	0.948683	3.06494	0.844499	0.955705	FALSE	0.0119344	0.040623	TRUE	Discard	Keep	30.6783	16.9147	17.4384	25.7916	25.8668	17.113	16.2434	24.2995	25.4383	NA	18.1215
E3 ubiquitin-protein ligase MIB1	MIB1	17.4105	16.9519	0.458548	0.332856	0.593868	FALSE	-0.0803702	-0.106446	0.059274	0.763475	FALSE	Keep	25.5126	25.3136	0.199005	0.497075	0.836851	FALSE	0.0206687	0.0107409	0.0130794	0.927287	FALSE	TRUE	TRUE	Keep	4	4.48681	NA	0.000484084	0.0381986	TRUE	3.96054e-06	0.00087627	TRUE	Keep	Discard	21.3433	16.868	16.1441	20.4047	16.5168	17.5004	17.2526	22.2776	16.7261	17.7314	17.2115
Monofunctional C1-tetrahydrofolate synthase, mitochondrial	MTHFD1L	16.7504	17.3975	-0.647042	0.0154315	0.150684	FALSE	0.117037	0.00583506	-0.117305	1.51094	TRUE	Keep	31.8664	32.3549	-0.488442	0.00938176	0.250275	FALSE	0.0140021	-0.0183967	-0.0234449	1.66216	TRUE	TRUE	TRUE	Keep	0	0.454414	3.26893	0.781168	0.933959	FALSE	0.00120665	0.0119987	TRUE	Discard	Keep	28.5741	16.9224	17.4624	24.6568	24.7734	16.5661	17.1553	24.5652	26.1129	16.7407	17.546
Myosin-10	MYH10	17.981	19.8026	-1.82167	0.0857578	0.393674	FALSE	0.0878468	-0.0938637	-0.107486	1.38447	FALSE	Keep	34.6358	34.6522	-0.0164439	0.87054	0.973342	FALSE	0.0172623	0.00767256	-0.00132256	0.0937652	FALSE	TRUE	TRUE	Keep	0	0.352724	3.21297	0.92088	0.976242	FALSE	0.00274629	0.018988	TRUE	Discard	Keep	29.8999	17.58	18.5963	25.7183	26.843	17.8538	19.594	25.6389	28.9657	18.3891	20.5692
Myosin-9	MYH9	19.0425	20.599	-1.55651	0.161135	0.461726	FALSE	0.0739222	-0.10097	-0.0937554	1.20761	FALSE	Keep	35.4721	35.5094	-0.0372406	0.718463	0.928615	FALSE	0.00582372	0.00326252	-0.00439951	0.31191	FALSE	TRUE	TRUE	Keep	0	1.53396	4.43994	0.174961	0.49828	FALSE	0.0029964	0.0196456	TRUE	Discard	Keep	30.6648	18.5476	19.295	25.7491	27.2315	19.4213	20.1915	25.8549	28.105	19.0282	21.4796
Unconventional myosin-Ic	MYO1C	18.261	18.2206	0.0403867	0.713821	0.871282	FALSE	-0.00288169	-0.102776	-0.0261767	0.337168	FALSE	Keep	30.6087	30.8274	-0.21867	0.102348	0.480211	FALSE	-0.00152423	-0.0242606	-0.0209376	1.48441	FALSE	TRUE	TRUE	Keep	0	4.48479	4.52177	0.000982457	0.0501631	FALSE	0.000774073	0.00913814	TRUE	Discard	Keep	27.166	16.2109	18.4291	21.7659	24.315	18.1675	17.8609	22.4839	26.2856	19.126	18.3118
N-alpha-acetyltransferase 10	NAA10	17.9418	17.5524	0.389393	0.850844	0.979688	FALSE	0.0114294	0.0868829	0.0140077	0.180426	FALSE	Keep	32.0599	31.854	0.205811	0.117307	0.497576	FALSE	-0.0166558	0.0148908	0.0196336	1.39195	FALSE	TRUE	TRUE	Keep	1	0.946279	3.68509	0.812423	0.9415	FALSE	0.00174418	0.0148423	TRUE	Discard	Keep	30.0767	18.6719	17.4411	25.8166	24.5687	17.9209	17.3817	25.2583	25.5693	16.4504	17.7984
Nuclear autoantigenic sperm protein	NASP	20.7249	21.1342	-0.409306	0.331553	0.593868	FALSE	0.0375443	-0.122488	-0.0672991	0.866841	FALSE	Keep	34.6835	34.7669	-0.0834505	0.852164	0.96615	FALSE	-0.0190733	-0.00619975	-0.00303055	0.214855	FALSE	TRUE	TRUE	Keep	0	0.961806	6.08834	0.52097	0.79393	FALSE	0.0108853	0.0392188	TRUE	Discard	Keep	31.167	20.1358	20.724	28.5817	26.0067	20.5326	21.0665	27.4394	26.11	21.2708	21.5052
N-acetyltransferase 10	NAT10	15.3033	16.0785	-0.775197	0.114525	0.42247	FALSE	0.0932261	0.0209603	-0.0940679	1.21164	FALSE	Keep	33.0448	33.2587	-0.213858	0.610498	0.886055	FALSE	0.0226471	-0.00104788	-0.00677418	0.480266	FALSE	FALSE	TRUE	Keep	1	1.35896	3.13304	0.758678	0.924905	FALSE	0.0088588	0.0343861	TRUE	Discard	Keep	29.705	15.4159	16.4363	22.9423	24.6347	14.606	15.7215	25.0848	23.9562	15.6841	15.9858
Nuclear receptor coactivator 3	NCOA3	27.5211	28.1189	-0.597824	0.319618	0.589225	FALSE	0.0683852	-0.027576	-0.0691836	0.891115	FALSE	Keep	23.8406	23.6561	0.184464	NA	NA	FALSE	NA	NA	NA	NA	NA	TRUE	TRUE	Keep	1	9.80797	10.1388	0.110767	0.418027	FALSE	3.69928e-05	0.00277331	TRUE	Discard	Keep	29.5937	25.4228	27.682	30.2883	29.0994	28.9704	28.0255	26.3664	29.7469	22.7108	28.5238
Cytochrome c oxidase subunit NDUFA4	NDUFA4	22.238	21.8457	0.392316	0.537469	0.740752	FALSE	-0.0445564	0.0477831	0.0267611	0.344695	FALSE	Keep	31.5435	31.6449	-0.101456	0.675324	0.913096	FALSE	0.0178504	0.00411129	-0.00485617	0.344286	FALSE	FALSE	TRUE	Keep	0	2.42135	3.06699	0.413354	0.728216	FALSE	0.00252432	0.0178669	TRUE	Discard	Keep	31.1263	22.5853	21.5414	28.3251	29.2525	21.7797	22.0315	28.8306	30.8428	NA	21.9197
Serine/threonine-protein kinase Nek9	NEK9	20.4488	19.1555	1.29335	0.025291	0.199919	FALSE	-0.120325	-0.0320797	0.111827	1.44038	FALSE	Keep	30.2147	30.0162	0.19854	0.0732136	0.433502	FALSE	-0.00211146	0.0159923	0.0198369	1.40637	FALSE	TRUE	TRUE	Keep	0	4.64805	5.33853	0.0400031	0.250924	FALSE	0.0112218	0.0392188	TRUE	Discard	Keep	26.8146	19.8473	18.8396	25.0737	24.5094	20.6041	18.9396	23.6243	25.0302	20.7444	19.573
Nucleolar protein 56	NOP56	18.5379	19.4468	-0.908887	0.156247	0.461726	FALSE	0.0980266	0.0142066	-0.0914921	1.17846	FALSE	Keep	34.0767	34.3805	-0.303776	0.565326	0.866369	FALSE	0.0206377	-0.00477842	-0.00799109	0.566541	FALSE	TRUE	TRUE	Keep	0	2.42334	3.53078	0.107391	0.414292	FALSE	0.00119589	0.0119987	TRUE	Discard	Keep	31.3087	18.6904	19.5934	24.8142	27.431	19.0423	19.1554	24.7518	27.4589	17.4488	19.5525
Nucleolar protein 58	NOP58	19.5237	19.4169	0.106772	0.950065	0.989786	FALSE	4.99094e-05	0.0302227	0.00117981	0.0151964	FALSE	Keep	33.9186	34.1788	-0.260154	0.540284	0.853126	FALSE	0.0213916	-0.00451275	-0.00843024	0.597675	FALSE	TRUE	TRUE	Keep	0	2.03615	3.06377	0.165687	0.484557	FALSE	0.00729983	0.0315139	TRUE	Discard	Keep	31.3921	19.7861	19.2883	25.7459	28.0879	18.1803	18.488	25.4131	27.9801	20.0157	20.0584
Nuclear migration protein nudC	NUDC	21.5919	20.7135	0.878342	0.0857583	0.393674	FALSE	-0.0799626	0.10157	0.101768	1.31082	FALSE	Keep	33.9771	33.5798	0.397296	0.186468	0.585298	FALSE	-0.0210193	0.0105988	0.0167531	1.18774	FALSE	TRUE	TRUE	Keep	0	2.3163	3.92065	0.382226	0.702796	FALSE	0.00599809	0.0282357	TRUE	Discard	Keep	31.1874	21.8249	21.2515	29.0607	28.4987	21.7775	20.399	27.0093	28.0061	21.0511	20.2869
Nuclear pore complex protein Nup153	NUP153	19.4151	18.4085	1.00658	0.0232417	0.193325	FALSE	-0.118004	0.00287586	0.12011	1.54707	TRUE	Keep	33.2146	33.3456	-0.130911	0.8384	0.960767	FALSE	0.0221507	0.00206027	-0.00261205	0.185186	FALSE	TRUE	TRUE	Keep	0	4.68267	4.79361	0.0275377	0.216838	FALSE	0.00631799	0.0289711	TRUE	Discard	Keep	29.5865	19.3777	18.0809	23.2227	25.3834	19.5182	18.3585	22.7963	24.9407	19.3434	18.7156
Nuclear pore complex protein Nup50	NUP50	19.4824	18.1967	1.28568	0.0638798	0.392742	FALSE	-0.11279	-0.0293465	0.108107	1.39247	FALSE	Keep	32.9798	32.9098	0.0699999	0.64322	0.901454	FALSE	0.0193745	0.0112364	0.00703018	0.498416	FALSE	TRUE	TRUE	Keep	0	1.4208	3.10061	0.150723	0.467241	FALSE	0.00300808	0.0196456	TRUE	Discard	Keep	30.2383	19.2942	17.3206	26.6198	25.3742	19.4249	18.3393	26.2892	26.9254	19.6981	18.6309
2-oxoglutarate dehydrogenase, mitochondrial	OGDH	20.6668	21.3003	-0.633518	0.388221	0.631277	FALSE	0.0298501	-0.134929	-0.0602788	0.776418	FALSE	Keep	31.2106	31.4811	-0.270569	0.045802	0.374546	FALSE	0.0003837	-0.0228115	-0.0224686	1.59295	TRUE	TRUE	TRUE	Keep	0	3.09845	4.75787	0.00358424	0.069136	FALSE	0.000330385	0.00696168	TRUE	Discard	Keep	28.0804	19.7103	20.4184	25.6347	27.5436	20.764	21.063	26.3713	28.3557	21.1676	21.9866
Oxysterol-binding protein-related protein 11	OSBPL11	21.2354	20.8512	0.384122	0.336287	0.593868	FALSE	-0.083394	-0.0944968	0.0627034	0.807647	FALSE	Keep	29.6444	29.6662	-0.0218113	0.976248	0.995801	FALSE	-0.0189746	-0.00543666	-0.00082558	0.0585308	FALSE	TRUE	TRUE	Keep	1	7.20332	8.2343	0.00175787	0.0584032	FALSE	0.00495223	0.0256774	TRUE	Discard	Keep	26.7142	20.6756	20.5977	21.3174	23.6379	21.5959	20.7758	22.6255	25.8157	21.2887	21.1288
Polyadenylate-binding protein 1;Polyadenylate-binding protein	PABPC1	20.1522	20.2551	-0.102897	0.984608	0.996888	FALSE	0.0101525	0.0928162	0.00175138	0.0225585	FALSE	Keep	34.8029	34.5215	0.281443	0.0302272	0.321773	FALSE	-0.00739603	0.0216365	0.0238028	1.68753	TRUE	TRUE	TRUE	Keep	0	1.23982	4.24034	0.374982	0.693996	FALSE	0.0110352	0.0392188	TRUE	Discard	Keep	31.4617	20.2879	20.8651	27.7924	28.2028	19.8024	19.4749	26.6649	26.7519	20.3115	20.0895
Multifunctional protein ADE2;Phosphoribosylaminoimidazole-succinocarboxamide synthase;Phosphoribosylaminoimidazole carboxylase	PAICS	21.532	21.8861	-0.354025	0.126875	0.440614	FALSE	0.0878007	-0.0259505	-0.0981305	1.26396	FALSE	Keep	34.8768	34.5955	0.281302	0.0636477	0.409578	FALSE	-0.00623474	0.0225411	0.0214996	1.52425	TRUE	TRUE	TRUE	Keep	0	-0.0677076	3.13617	0.801921	0.937619	FALSE	0.00179709	0.0148638	TRUE	Discard	Keep	32.5041	21.4662	21.9647	30.034	29.5193	21.5087	21.5944	29.8391	30.6812	21.617	22.0586
Pericentriolar material 1 protein	PCM1.copy.2	18.8783	19.4221	-0.543792	0.184205	0.461726	FALSE	0.0848658	-0.0280654	-0.0836995	1.07809	FALSE	Keep	29.2535	29.6913	-0.437826	0.00458583	0.213326	FALSE	0.00466915	-0.0207454	-0.0239864	1.70056	TRUE	TRUE	TRUE	Keep	1	8.0186	8.72067	0.010998	0.142481	FALSE	0.000445876	0.0077198	TRUE	Discard	Keep	25.0829	19.0638	18.9926	21.1576	21.1785	19.1507	19.5401	18.6923	22.2143	18.268	19.6514
Serine/threonine-protein phosphatase PGAM5, mitochondrial	PGAM5	22.7888	21.3545	1.43428	0.0589679	0.376487	FALSE	-0.118594	-0.0502765	0.106347	1.36979	FALSE	Keep	31.5267	31.6109	-0.0841555	0.740579	0.936943	FALSE	0.021025	0.00258057	-0.00418213	0.296499	FALSE	TRUE	TRUE	Keep	0	3.44973	3.15133	0.00316316	0.0685009	FALSE	0.00103781	0.0112008	TRUE	Discard	Keep	29.2602	21.9212	20.913	26.5234	28.7455	22.8248	21.5111	28.2556	30.1574	23.3015	21.555
Serine/threonine-protein kinase N2	PKN2	14.797	13.9199	0.877027	0.964091	0.989786	FALSE	-0.0312101	-0.104145	0.00477624	0.06152	FALSE	Keep	30.7524	30.8086	-0.0561847	0.596607	0.881282	FALSE	-0.0142149	-0.0104968	-0.00702234	0.49786	FALSE	FALSE	TRUE	Keep	2	1.52031	3.56876	0.217281	0.540701	FALSE	0.00529324	0.0266464	TRUE	Discard	Keep	26.9664	11.3138	14.1211	21.376	21.234	15.6265	13.6094	19.2867	21.5616	14.9777	13.9821
Pinin	PNN	17.7038	19.639	-1.93527	0.0447805	0.309732	FALSE	0.10948	-0.0214239	-0.108341	1.39548	FALSE	Keep	32.5379	32.8545	-0.316558	0.698505	0.92311	FALSE	0.0226025	-0.000217899	-0.0052077	0.369208	FALSE	FALSE	TRUE	Keep	0	3.5153	6.43177	0.0801308	0.352867	FALSE	0.000552573	0.00796172	TRUE	Discard	Keep	29.7315	18.3372	18.6236	23.0553	24.4811	17.6413	20.2411	22.3	24.5657	16.678	19.6208
DNA-directed RNA polymerase II subunit RPB1	POLR2A	15.8248	15.3606	0.464194	0.667203	0.845463	FALSE	-7.15547e-05	0.132311	0.0315336	0.406166	FALSE	Keep	31.894	32.1279	-0.233851	0.412834	0.784163	FALSE	0.0221705	-0.00530162	-0.0111274	0.788896	FALSE	FALSE	TRUE	Keep	1	1.82603	4.07968	0.29259	0.612548	FALSE	0.00832759	0.0337268	TRUE	Discard	Keep	27.6013	16.6541	15.5917	22.8249	22.4588	15.336	15.0021	22.5658	22.346	14.8552	15.4261
DNA-directed RNA polymerase;DNA-directed RNA polymerase II subunit RPB2	POLR2B	21.5531	19.3821	2.17103	0.0115228	0.147137	FALSE	-0.117584	0.0505278	0.127333	1.6401	TRUE	Keep	32.1864	32.225	-0.038592	0.968231	0.993644	FALSE	0.0225223	0.00660745	1.68203e-06	0.00011925	FALSE	TRUE	TRUE	Keep	0	4.62963	4.43673	0.00382951	0.0707237	FALSE	0.00406269	0.0238111	TRUE	Discard	Keep	28.4823	21.4594	19.8597	25.4523	26.8505	21.6979	19.218	25.2968	26.3852	21.4903	18.8983
DNA-directed RNA polymerases I, II, and III subunit RPABC1	POLR2E	20.2768	21.1355	-0.858759	0.557202	0.751996	FALSE	0.0812169	0.0852245	-0.0780066	1.00476	FALSE	Keep	30.0956	30.593	-0.497369	0.0525732	0.387682	FALSE	0.00404344	-0.0161345	-0.0202054	1.43249	FALSE	FALSE	TRUE	Keep	2	2.68061	4.62334	0.97645	0.985357	FALSE	0.0151323	0.0468256	TRUE	Discard	Keep	29.1234	21.1641	21.8637	27.1102	28.2743	17.5421	19.499	31.8393	27.1323	NA	21.1667
Protein phosphatase 1G	PPM1G	18.8637	18.9358	-0.0721027	0.922724	0.985912	FALSE	0.00176113	0.0620745	0.0083656	0.107753	FALSE	Keep	32.5791	32.3002	0.278927	0.108534	0.486449	FALSE	-0.0147407	0.0175854	0.0188078	1.33341	FALSE	TRUE	TRUE	Keep	0	0.0851825	4.46845	0.74318	0.924518	FALSE	0.00389123	0.0231123	TRUE	Discard	Keep	29.8623	19.0545	19.2093	26.9993	25.4424	18.9671	17.8058	27.3363	25.5165	18.513	19.3519
Serine/threonine-protein phosphatase PP1-alpha catalytic subunit;Serine/threonine-protein phosphatase	PPP1CA	17.4658	17.9798	-0.513983	0.438554	0.667889	FALSE	0.0706582	0.0988376	-0.0508359	0.654788	FALSE	Keep	33.5786	33.7367	-0.158164	0.109123	0.48707	FALSE	0.00828473	-0.0182959	-0.0191084	1.35472	FALSE	FALSE	TRUE	Keep	0	1.99198	5.09729	0.421953	0.733006	FALSE	0.0119975	0.040681	TRUE	Discard	Keep	31.535	18.3153	18.4062	25.513	23.3084	16.6388	16.9643	22.4216	26.1718	16.8094	18.1956
Serine/threonine-protein phosphatase 5;Serine/threonine-protein phosphatase	PPP5C	24.1656	23.7915	0.374053	0.264334	0.52886	FALSE	-0.0506479	0.131961	0.0756926	0.974954	FALSE	Keep	31.4548	31.3451	0.109693	0.576795	0.872329	FALSE	-0.0221427	0.00267616	0.00761899	0.540161	FALSE	TRUE	TRUE	Keep	1	7.57452	11.5408	0.00330118	0.0685009	FALSE	0.00184384	0.0149973	TRUE	Discard	Keep	28.7888	24.4569	24.2525	24.9608	23.1257	23.9142	23.5221	24.6908	25.8444	24.0703	23.4587
Pre-mRNA-processing factor 40 homolog A	PRPF40A	17.6395	19.0486	-1.40907	0.204605	0.465267	FALSE	0.0918848	0.000871187	-0.0860963	1.10896	FALSE	Keep	31.9129	31.9225	-0.00956644	0.952393	0.989712	FALSE	0.0215373	0.00886807	0.00150365	0.106604	FALSE	FALSE	TRUE	Keep	0	3.05927	6.66701	0.361102	0.675511	FALSE	0.00843131	0.0339089	TRUE	Discard	Keep	28.918	17.7801	18.6949	22.1661	22.4174	18.4399	18.9453	24.6762	25.3743	14.9593	19.4121
Pre-mRNA-processing-splicing factor 8	PRPF8	18.2001	18.2907	-0.0905615	0.856607	0.979688	FALSE	0.0345988	0.133484	-0.00970201	0.124966	FALSE	Keep	34.5348	34.6716	-0.13682	0.507592	0.840999	FALSE	0.0232625	-0.00185448	-0.00867721	0.615185	FALSE	TRUE	TRUE	Keep	0	2.08229	3.45589	0.121199	0.428184	FALSE	0.0163695	0.0491085	TRUE	Discard	Keep	29.8946	18.6656	18.8021	24.8443	27.0152	17.7537	17.7876	24.4144	25.8934	18.0244	18.088
Protein PRR14L	PRR14L	18.7483	15.0426	3.7057	0.0150795	0.150684	FALSE	-0.118103	0.047445	0.126407	1.62818	TRUE	Keep	26.6516	26.4438	0.20778	0.529774	0.850536	FALSE	-0.00560267	0.0043197	0.00839814	0.5954	FALSE	TRUE	TRUE	Keep	3	9.34765	5.10892	0.00067154	0.0451689	TRUE	0.00247904	0.0176932	TRUE	Keep	Keep	22.2884	18.5939	15.6946	16.804	17.1022	18.9208	13.9099	18.4743	20.6361	18.7109	15.0024
26S protease regulatory subunit 7	PSMC2	19.0845	18.8076	0.276814	0.432366	0.667889	FALSE	-0.0569023	0.0253663	0.0570218	0.734466	FALSE	Keep	32.6423	32.3563	0.285965	0.113843	0.494753	FALSE	-0.00256285	0.0219067	0.0205863	1.4595	FALSE	TRUE	TRUE	Keep	0	1.53825	3.5216	0.648472	0.863303	FALSE	0.00434553	0.0246525	TRUE	Discard	Keep	29.7509	18.9177	19.0327	27.0699	26.0613	19.237	18.0108	25.2307	26.8483	19.0811	19.136
Proteasome activator complex subunit 3	PSME3	21.7684	19.8329	1.93549	0.0780268	0.393184	FALSE	-0.118783	-0.0357545	0.110021	1.41712	FALSE	Keep	32.1098	32.0505	0.0593101	0.745969	0.93805	FALSE	-0.0189922	0.00206628	0.00435378	0.308668	FALSE	TRUE	TRUE	Keep	2	1.53026	7.12086	0.00582143	0.09195	FALSE	0.0121974	0.0410444	TRUE	Discard	Keep	30.2468	20.5341	19.6585	27.3644	24.9572	22.3591	19.7699	29.1788	26.2196	21.8648	20.0429
Polypyrimidine tract-binding protein 1	PTBP1	19.8266	20.8442	-1.01755	0.0221551	0.193325	FALSE	0.116764	-0.014776	-0.115334	1.48555	FALSE	Keep	35.7858	35.8051	-0.0192972	0.838846	0.960767	FALSE	0.00382097	-0.00753558	-0.00310605	0.220208	FALSE	TRUE	TRUE	Keep	0	0.247146	4.0341	0.850705	0.960224	FALSE	0.0017705	0.0148569	TRUE	Discard	Keep	33.349	20.1805	20.5112	28.0547	27.741	19.7581	21.1357	27.8231	28.6	19.4467	20.8183
Tyrosine-protein phosphatase non-receptor type 13	PTPN13	15.1625	14.6275	0.534916	0.14399	0.461726	FALSE	-0.0918866	0.0223272	0.079734	1.02701	FALSE	Keep	28.165	28.2841	-0.119101	0.454367	0.808163	FALSE	0.0152689	-0.00261446	-0.00888012	0.62957	FALSE	FALSE	TRUE	Keep	2	3.24174	4.88254	0.043495	0.26037	FALSE	0.0164944	0.0492195	TRUE	Discard	Keep	23.6064	15.161	14.5735	20.5459	22.2194	15.1639	14.1651	19.4411	22.731	NA	15.0182
Ran-specific GTPase-activating protein	RANBP1	19.6627	20.2661	-0.603484	0.596188	0.798123	FALSE	0.00782929	-0.143572	-0.0387889	0.499617	FALSE	Keep	34.4686	34.1941	0.274481	0.000102179	0.0722548	FALSE	-0.00484732	0.0234358	0.0254254	1.80257	TRUE	TRUE	TRUE	Keep	1	-0.0438287	6.88146	0.290148	0.612548	FALSE	0.00597502	0.0282357	TRUE	Discard	Keep	33.3823	17.4289	18.5999	30.3785	24.4406	20.3243	19.9315	27.6388	25.392	19.9324	21.186
E3 SUMO-protein ligase RanBP2	RANBP2	15.7396	16.4029	-0.663333	0.1957	0.465267	FALSE	0.0961627	0.040839	-0.0847277	1.09133	FALSE	Keep	34.1325	34.1101	0.0224153	0.820374	0.960731	FALSE	0.020758	0.00809051	0.0036283	0.257234	FALSE	TRUE	TRUE	Keep	0	0.361733	3.00531	0.959915	0.985357	FALSE	0.00515194	0.0263553	TRUE	Discard	Keep	28.8408	16.4202	16.1806	24.5094	24.9487	15.2074	16.129	22.8999	25.1735	15.2367	16.7988
RNA-binding protein 14	RBM14	15.8202	17.4572	-1.63696	0.105361	0.411903	FALSE	0.0735352	-0.117605	-0.0981129	1.26374	FALSE	Keep	34.1114	34.1266	-0.0152591	0.853308	0.966561	FALSE	0.0206937	0.00718109	0.00302598	0.214532	FALSE	TRUE	TRUE	Keep	2	-0.305919	5.48726	0.689376	0.88912	FALSE	0.000548453	0.00796172	TRUE	Discard	Keep	31.8477	14.1514	16.6215	22.7326	23.9058	16.4671	17.9608	24.9871	23.609	15.9835	17.4885
Putative RNA-binding protein 15	RBM15	17.8598	18.5784	-0.718669	0.266038	0.52886	FALSE	0.086268	0.0129985	-0.0762791	0.982508	FALSE	Keep	31.0272	31.339	-0.311771	0.650398	0.903805	FALSE	0.022002	-0.00172549	-0.00620977	0.440252	FALSE	TRUE	TRUE	Keep	1	4.22326	6.63314	0.0583536	0.296204	FALSE	0.00314185	0.0202959	TRUE	Discard	Keep	27.6802	18.2336	18.2887	21.8243	24.0944	18.2702	18.8193	22.9057	23.3947	16.4452	18.5788
RNA-binding protein 25	RBM25	19.1183	19.8903	-0.771998	0.164453	0.461726	FALSE	0.0836459	-0.0430433	-0.0901553	1.16124	FALSE	Keep	32.4288	32.4687	-0.0399096	0.945136	0.989712	FALSE	0.0220321	0.0065192	-0.000347339	0.0246252	FALSE	TRUE	TRUE	Keep	1	3.93749	4.92059	0.0226127	0.196534	FALSE	0.00024398	0.00634693	TRUE	Discard	Keep	29.1039	19.4352	19.1538	23.075	26.0713	18.6167	19.9701	24.0246	27.1493	19.1859	20.3157
RNA-binding motif protein, X chromosome;RNA-binding motif protein, X chromosome, N-terminally processed	RBMX	19.2667	20.7821	-1.51538	0.00975001	0.147137	FALSE	0.118022	-0.0304157	-0.124624	1.60521	TRUE	Keep	34.8883	34.9686	-0.0802492	0.928889	0.986422	FALSE	0.020332	0.00520799	0.00162984	0.11555	FALSE	TRUE	TRUE	Keep	0	1.81181	4.00204	0.179269	0.506857	FALSE	0.000290265	0.00676013	TRUE	Discard	Keep	32.4148	19.4151	20.6129	25.1921	27.592	18.7808	20.9878	26.3758	28.558	19.5027	20.7194
Protein RCC2	RCC2	18.8071	18.4036	0.403456	0.602578	0.799263	FALSE	-0.0131756	0.12034	0.0361566	0.465713	FALSE	Keep	32.8911	32.8067	0.0844071	0.569768	0.867614	FALSE	-0.020346	-0.00123692	0.00702669	0.498168	FALSE	TRUE	TRUE	Keep	2	2.50514	6.20183	0.334832	0.651647	FALSE	0.0147329	0.0464009	TRUE	Discard	Keep	30.0634	19.5826	18.893	24.8385	24.8559	18.0193	17.162	26.3485	22.2816	18.3108	18.6341
Telomere-associated protein RIF1	RIF1	18.1833	16.934	1.24927	0.180018	0.461726	FALSE	-0.083318	0.0181192	0.0921528	1.18697	FALSE	Keep	33.0066	33.1203	-0.113664	0.851487	0.965825	FALSE	0.0213515	0.00135885	-0.00243081	0.172336	FALSE	TRUE	TRUE	Keep	0	2.26872	3.00958	0.122338	0.428184	FALSE	0.00197872	0.015497	TRUE	Discard	Keep	28.4054	17.9162	16.8176	23.9691	25.3833	18.9469	17.1673	24.8371	25.3517	17.0978	16.7852
RNA polymerase II-associated protein 3	RPAP3	21.7867	21.3498	0.436888	0.626916	0.819433	FALSE	-0.00537005	0.125352	0.0371532	0.478549	FALSE	Keep	30.2466	30.057	0.189576	0.1411	0.545234	FALSE	-0.0189175	0.0128273	0.0183957	1.30419	FALSE	TRUE	TRUE	Keep	2	5.89667	9.37725	0.039391	0.249572	FALSE	0.00150122	0.0136967	TRUE	Discard	Keep	27.0188	22.4481	21.6026	24.3237	24.287	21.6936	21.2282	26.1551	24.3667	20.7306	21.1805
60S ribosomal protein L24	RPL24	22.0453	21.2789	0.766474	0.472129	0.712486	FALSE	-0.0617744	-0.0365377	0.0475142	0.612003	FALSE	Keep	33.2629	33.4656	-0.202723	0.0132228	0.258707	FALSE	0.00787088	-0.0209122	-0.0239278	1.6964	TRUE	TRUE	TRUE	Keep	0	1.26765	5.63317	0.212784	0.540701	FALSE	0.00850596	0.0339089	TRUE	Discard	Keep	32.4074	21.4049	21.0941	28.183	27.8755	20.99	21.0019	29.5196	26.8944	22.954	21.6517
60S ribosomal protein L6	RPL6	22.8522	23.0451	-0.192886	0.658876	0.841333	FALSE	0.00112605	-0.146182	-0.034037	0.438411	FALSE	Keep	35.0679	34.8932	0.174737	0.426798	0.790734	FALSE	-0.00454313	0.00372805	0.0105388	0.747168	FALSE	TRUE	TRUE	Keep	0	1.13919	3.53392	0.279866	0.602787	FALSE	0.00152047	0.0137308	TRUE	Discard	Keep	33.1355	22.0136	22.3949	29.7908	29.9281	22.8427	23.1867	29.7402	31.5006	23.3857	23.3783
40S ribosomal protein S11	RPS11	22.7033	23.3031	-0.599752	0.174055	0.461726	FALSE	0.0965908	0.0234671	-0.0880467	1.13408	FALSE	Keep	34.1874	34.0415	0.145955	0.115925	0.495152	FALSE	-0.0114748	0.0121532	0.0190539	1.35085	FALSE	TRUE	TRUE	Keep	0	1.28432	3.40985	0.348398	0.660807	FALSE	0.0100524	0.0372866	TRUE	Discard	Keep	32.8175	22.8665	23.4415	30.2435	31.8988	23.0511	23.1095	29.818	31.1985	21.9847	23.3386
40S ribosomal protein S13	RPS13	21.3687	22.0002	-0.631441	0.350771	0.612926	FALSE	0.0417104	-0.0851768	-0.0646926	0.833269	FALSE	Keep	33.9787	33.9183	0.0603942	0.514323	0.843963	FALSE	-0.0199161	0.000508874	0.00787089	0.558019	FALSE	TRUE	TRUE	Keep	0	1.49312	5.03753	0.625339	0.850749	FALSE	0.00484141	0.0253529	TRUE	Discard	Keep	32.6715	20.744	21.4389	29.3032	28.9799	20.6668	21.4686	26.7354	28.1792	22.1651	22.7055
40S ribosomal protein S16	RPS16	20.7716	20.6144	0.157244	0.964981	0.989786	FALSE	-0.01879	-0.078595	-0.00211334	0.0272207	FALSE	Keep	32.6645	32.8148	-0.150305	0.554755	0.861367	FALSE	-0.0112205	-0.0166376	-0.00899301	0.637574	FALSE	TRUE	TRUE	Keep	0	2.97331	4.62827	0.0370313	0.248184	FALSE	0.0100827	0.0372866	TRUE	Discard	Keep	31.1378	20.1032	19.7448	26.1287	25.9188	19.6862	20.296	27.3359	27.5746	21.6973	21.3375
40S ribosomal protein S17	RPS17	23.4881	23.0169	0.471255	0.258546	0.52886	FALSE	-0.07258	0.037781	0.0731195	0.941811	FALSE	Keep	34.7608	34.6947	0.0661013	0.659058	0.907578	FALSE	-0.0182343	-0.00383082	0.0052241	0.370371	FALSE	TRUE	TRUE	Keep	0	1.95789	3.28274	0.0622544	0.301882	FALSE	0.00555564	0.0271871	TRUE	Discard	Keep	34.1469	23.393	23.2617	29.5277	30.5138	22.9818	22.705	29.9866	31.9157	23.9316	23.0305
40S ribosomal protein S20	RPS20	23.7934	24.2457	-0.452314	0.168041	0.461726	FALSE	0.0811571	-0.0427527	-0.087419	1.12599	FALSE	Keep	33.8707	33.6271	0.243571	0.262948	0.663215	FALSE	0.00626671	0.020885	0.0155773	1.10438	FALSE	TRUE	TRUE	Keep	0	1.86972	3.20657	0.245051	0.571326	FALSE	0.00778099	0.0326359	TRUE	Discard	Keep	33.5059	23.8276	23.9985	31.1619	32.6912	23.9839	24.0121	29.8959	32.7645	23.5331	24.632
40S ribosomal protein S27	RPS27	26.4924	25.0433	1.44912	0.101731	0.411887	FALSE	-0.106545	-0.0629313	0.0946651	1.21933	FALSE	Keep	33.1539	33.0415	0.112434	0.536441	0.853126	FALSE	-0.0193713	0.00405	0.00826073	0.585657	FALSE	TRUE	TRUE	Keep	0	5.14911	5.16963	0.000321936	0.0366574	TRUE	0.000726828	0.00881154	TRUE	Keep	Keep	33.1025	25.7831	23.6243	29.1416	31.0209	26.573	25.3452	29.94	32.0324	26.9048	25.5217
Ubiquitin-40S ribosomal protein S27a;Ubiquitin;40S ribosomal protein S27a;Polyubiquitin-B;Ubiquitin;Polyubiquitin-C;Ubiquitin	RPS27A;UBB;UBC;UBA52	25.2326	24.6187	0.61393	0.0682739	0.393184	FALSE	-0.100766	0.0200076	0.104314	1.3436	FALSE	Keep	34.9102	34.9435	-0.0333188	0.965966	0.992637	FALSE	0.0210515	0.00634212	0.000918407	0.0651119	FALSE	TRUE	TRUE	Keep	0	2.43445	3.00229	0.0349022	0.240437	FALSE	0.00432948	0.0246525	TRUE	Discard	Keep	34.1123	25.1402	24.6216	30.8287	32.4294	25.4617	24.2268	31.4753	33.5916	25.0645	24.9243
40S ribosomal protein S8	RPS8	23.825	23.5602	0.264788	0.50352	0.720237	FALSE	-0.0446462	0.0186526	0.0422373	0.544035	FALSE	Keep	34.5003	34.4439	0.0563991	0.631	0.896261	FALSE	-0.0193329	-0.00310946	0.00563589	0.399566	FALSE	TRUE	TRUE	Keep	0	1.40691	3.02969	0.250517	0.573175	FALSE	0.00994184	0.0372866	TRUE	Discard	Keep	33.1596	23.8361	23.564	29.9989	32.2512	23.3159	23.0448	31.6011	31.5386	24.192	23.9363
RUN and FYVE domain-containing protein 1	RUFY1	20.9367	20.9005	0.0362325	0.955587	0.989786	FALSE	-0.0295032	-0.140536	0.00100562	0.0129528	FALSE	Keep	30.0457	30.1212	-0.0754961	0.821736	0.960767	FALSE	-0.0204079	-0.00985413	-0.00387471	0.274704	FALSE	TRUE	TRUE	Keep	0	7.70983	9.39252	0.0382056	0.249342	FALSE	0.0167673	0.0497232	TRUE	Discard	Keep	26.875	20.3312	20.3821	23.4184	25.3409	21.29	21.0023	20.9505	22.8904	21.0279	21.1976
RuvB-like 1	RUVBL1	23.5812	22.2295	1.35174	0.00328668	0.0779412	FALSE	-0.120456	0.0392183	0.12764	1.64406	TRUE	Keep	34.0701	33.9397	0.130428	0.366713	0.75666	FALSE	-0.0225313	0.00511907	0.0118421	0.839562	FALSE	TRUE	TRUE	Keep	0	2.88322	4.41285	0.0144739	0.161069	FALSE	0.0045507	0.0251794	TRUE	Discard	Keep	31.5157	23.4909	22.4121	28.7995	28.724	23.7105	21.954	29.3842	29.2078	23.5327	22.2846
RuvB-like 2	RUVBL2	24.2375	22.9859	1.25167	0.00133951	0.0580739	FALSE	-0.121252	0.0347055	0.126781	1.63299	TRUE	Keep	33.5651	33.3999	0.165198	0.359422	0.750755	FALSE	0.01528	0.0186432	0.0124246	0.880863	FALSE	TRUE	TRUE	Keep	0	3.17626	4.79448	0.015458	0.162773	FALSE	0.00534879	0.0266464	TRUE	Discard	Keep	30.7612	24.1045	23.1688	29.4197	30.3611	24.1361	22.9835	29.2957	29.2254	24.4467	22.779
Histone deacetylase complex subunit SAP18	SAP18	18.8317	18.9872	-0.155482	0.732071	0.887035	FALSE	0.0256533	-0.0517733	-0.0275155	0.354412	FALSE	Keep	30.6845	31.1119	-0.427427	0.00217836	0.185805	FALSE	0.0105453	-0.0221638	-0.0248552	1.76215	TRUE	FALSE	TRUE	Keep	3	3.95899	6.232	0.0836305	0.359363	FALSE	0.00762035	0.0321143	TRUE	Discard	Keep	29.5223	19.0047	18.4189	23.6724	25.2557	18.6351	19.2818	16.0627	24.1244	NA	19.1234
Protein scribble homolog	SCRIB	17.0344	17.8722	-0.837799	0.197866	0.465267	FALSE	0.0917055	0.00988529	-0.0892638	1.14976	FALSE	Keep	32.0792	32.6397	-0.560414	0.00318107	0.198897	FALSE	0.00806724	-0.0223896	-0.0244944	1.73657	TRUE	TRUE	TRUE	Keep	0	4.63827	5.40196	0.037877	0.24907	FALSE	0.00672777	0.0297761	TRUE	Discard	Keep	28.1211	17.602	17.5236	20.3375	24.4559	15.8159	17.9911	21.1965	24.1724	17.1564	18.047
Splicing factor 3A subunit 2	SF3A2	18.8548	18.6317	0.223097	0.323009	0.589225	FALSE	-0.0917973	-0.0704848	0.0854392	1.10049	FALSE	Keep	31.8814	31.8275	0.0539219	0.818525	0.960592	FALSE	-0.0220221	-0.00570753	0.00241765	0.171403	FALSE	FALSE	TRUE	Keep	0	1.63462	3.2344	0.254008	0.575663	FALSE	0.0115231	0.039884	TRUE	Discard	Keep	30.1953	18.709	18.449	26.2428	27.2236	18.9871	18.5807	25.7404	26.8348	NA	18.8379
Splicing factor 3A subunit 3	SF3A3	19.9347	19.7429	0.191782	0.484471	0.718055	FALSE	-0.0516165	-0.0623429	0.0455373	0.586541	FALSE	Keep	32.9198	32.8812	0.0385797	0.778708	0.949196	FALSE	0.0181102	0.0127032	0.00461093	0.3269	FALSE	TRUE	TRUE	Keep	0	2.2311	7.5055	0.162058	0.484121	FALSE	0.0066779	0.0297761	TRUE	Discard	Keep	30.3617	19.9647	19.1311	26.516	24.6663	20.0094	20.0216	25.6725	24.1205	19.8235	19.9225
Splicing factor 3B subunit 2	SF3B2.copy.3	20.0687	19.7027	0.366038	0.286411	0.548279	FALSE	-0.0781319	-0.0781118	0.0659305	0.849214	FALSE	Keep	34.2266	34.3084	-0.0817962	0.559128	0.863886	FALSE	0.018074	-0.00542016	-0.00775045	0.54948	FALSE	TRUE	TRUE	Keep	0	4.95066	3.82449	0.237437	0.56255	FALSE	5.18723e-05	0.00277331	TRUE	Discard	Keep	30.7429	19.8163	19.1693	26.4665	26.5457	20.3923	19.7978	22.7231	27.8099	19.9312	20.0141
Splicing factor 3B subunit 3	SF3B3	20.3286	19.7224	0.606233	0.28077	0.548279	FALSE	-0.0847353	-0.091665	0.0670038	0.863037	FALSE	Keep	33.8875	34.055	-0.167472	0.0519928	0.386433	FALSE	0.00656967	-0.0169866	-0.0219678	1.55744	TRUE	TRUE	TRUE	Keep	0	3.50283	4.16621	0.021277	0.191321	FALSE	0.00460911	0.0251794	TRUE	Discard	Keep	30.2799	19.8096	18.6419	23.9812	25.4122	20.4503	19.8348	26.0501	27.7551	20.6086	20.2545
ADP/ATP translocase 2;ADP/ATP translocase 2, N-terminally processed	SLC25A5	25.0159	24.131	0.884897	0.504303	0.720237	FALSE	-0.0456867	-0.0292965	0.04414	0.568542	FALSE	Keep	34.9032	35.047	-0.143788	0.389928	0.771048	FALSE	-0.0145083	-0.0184424	-0.0117655	0.834137	FALSE	TRUE	TRUE	Keep	0	2.01852	3.61928	0.25007	0.573175	FALSE	0.00788619	0.0327666	TRUE	Discard	Keep	32.6842	24.3607	23.1086	30.7478	32.4835	26.0485	23.4431	32.0663	31.802	23.3687	25.047
SRA stem-loop-interacting RNA-binding protein, mitochondrial	SLIRP	17.967	19.7139	-1.74687	0.204375	0.465267	FALSE	0.101811	0.0482582	-0.0867809	1.11778	FALSE	Keep	32.1803	32.5566	-0.376271	0.228662	0.626733	FALSE	-0.00957048	-0.0213182	-0.0156982	1.11295	FALSE	FALSE	TRUE	Keep	0	0.689039	3.12007	0.426461	0.733006	FALSE	0.0087056	0.0343861	TRUE	Discard	Keep	31.4362	19.3417	19.5027	25.7719	28.1255	16.5371	19.09	27.3474	27.4869	13.1603	20.2864
SRSF protein kinase 1	SRPK1	16.7625	16.8444	-0.0818966	0.929834	0.985912	FALSE	-0.026356	-0.119621	0.0281745	0.362899	FALSE	Keep	31.6862	31.0012	0.684966	0.0397567	0.355869	FALSE	0.00388358	0.0248515	0.0220405	1.5626	TRUE	FALSE	TRUE	Keep	1	4.8417	3.92348	0.180203	0.507612	FALSE	0.016138	0.0490795	TRUE	Discard	Keep	28.5497	16.1573	15.2629	19.0452	24.0637	17.1876	17.1675	23.9878	24.9443	NA	17.3451
Serine/arginine repetitive matrix protein 2	SRRM2	20.7128	20.8467	-0.133948	0.965936	0.989786	FALSE	-0.0165666	-0.132027	-0.00779661	0.100424	FALSE	Keep	33.5442	33.5208	0.0234155	0.659927	0.907652	FALSE	-0.00939092	0.00797557	0.00597605	0.423681	FALSE	TRUE	TRUE	Keep	0	6.59858	7.09468	0.0374563	0.248184	FALSE	0.000236501	0.00634693	TRUE	Discard	Keep	28.7221	20.193	19.7217	23.4911	24.5522	21.0111	21.0587	21.8956	25.0313	20.8142	21.3148
Serrate RNA effector molecule homolog	SRRT	17.7155	17.7667	-0.0512461	0.702539	0.863863	FALSE	0.0169831	-0.000937884	-0.0263383	0.339248	FALSE	Keep	33.0406	32.9275	0.113087	0.402369	0.776804	FALSE	0.0162966	0.0160431	0.0121366	0.860443	FALSE	TRUE	FALSE	Keep	0	1.32489	4.18363	0.33948	0.654819	FALSE	0.0146028	0.0461551	TRUE	Discard	Keep	29.4883	16.8747	18.4259	24.6313	25.912	16.224	17.1366	23.4676	24.3211	18.7762	17.3984
Serine/arginine-rich splicing factor 6	SRSF6	22.0865	22.9855	-0.899035	0.0734594	0.393184	FALSE	0.0893219	-0.0957174	-0.109201	1.40656	FALSE	Keep	33.2895	33.3316	-0.0421329	0.821908	0.960767	FALSE	0.022334	0.00522553	-0.0023859	0.169152	FALSE	TRUE	TRUE	Keep	0	4.06841	7.3431	0.107217	0.414292	FALSE	0.0152194	0.0469308	TRUE	Discard	Keep	31.3485	21.8395	22.4708	28.5402	28.4963	22.1627	22.8993	25.7364	26.4453	22.2281	23.4271
Serine/arginine-rich splicing factor 7	SRSF7	20.4057	21.7978	-1.39214	0.167661	0.461726	FALSE	0.0650687	-0.0693767	-0.0859477	1.10704	FALSE	Keep	33.0235	33.3672	-0.343685	0.348212	0.739186	FALSE	-0.00556734	-0.0199131	-0.0138103	0.9791	FALSE	TRUE	TRUE	Keep	0	1.62293	5.18105	0.119641	0.425608	FALSE	0.00386259	0.0230973	TRUE	Discard	Keep	32.3239	19.1585	21.5734	26.8547	27.5024	19.4906	20.5964	26.6589	27.8876	21.4402	22.5711
Translocon-associated protein subunit alpha	SSR1	17.5261	16.7443	0.781825	0.0936292	0.398524	FALSE	-0.0945561	-0.101369	0.0522599	0.67313	FALSE	Keep	30.614	31.4069	-0.792906	0.00343632	0.199444	FALSE	0.0043374	-0.0214105	-0.0244374	1.73253	TRUE	FALSE	TRUE	Keep	3	0.673138	3.90065	0.164235	0.484557	FALSE	0.000637182	0.00829274	TRUE	Discard	Keep	29.76	NA	16.1036	16.4047	23.298	17.4257	16.9864	15.6037	25.0499	17.6201	16.9781
Translocon-associated protein subunit delta	SSR4	20.2034	19.7371	0.466214	0.373788	0.623743	FALSE	-0.0716433	-0.0327915	0.0589466	0.759258	FALSE	Keep	31.1615	31.7527	-0.591123	0.167304	0.566888	FALSE	0.0037373	-0.0215005	-0.0184756	1.30986	FALSE	TRUE	TRUE	Keep	0	4.44944	3.1245	0.161326	0.484121	FALSE	0.00666184	0.0297761	TRUE	Discard	Keep	30.716	19.5178	19.8597	26.5003	27.8693	20.4986	18.8976	23.405	27.5296	20.4064	20.1728
Stress-induced-phosphoprotein 1	STIP1	29.0949	18.4004	10.6944	0.00139937	0.0580739	FALSE	-0.121614	0.0403736	0.129615	1.6695	TRUE	Keep	35.6323	26.5746	9.05773	8.12908e-05	0.0670649	FALSE	-0.0068383	0.023249	0.0255418	1.81083	TRUE	TRUE	FALSE	Keep	0	9.46641	5.43438	0.00172685	0.0584032	FALSE	0.20844	0.244595	FALSE	Discard	Discard	32.0026	29.2193	18.8902	28.4725	23.2711	28.9163	17.3306	27.4323	29.1202	29.1324	18.5631
Striatin-4	STRN4	15.9531	16.6436	-0.690551	0.287351	0.548279	FALSE	0.052525	-0.0783904	-0.0688321	0.886587	FALSE	Keep	30.106	30.2972	-0.191162	0.19033	0.589201	FALSE	-0.0124536	-0.02125	-0.0166195	1.17827	FALSE	FALSE	TRUE	Keep	1	0.916969	3.32408	0.303668	0.623129	FALSE	0.00140815	0.0132576	TRUE	Discard	Keep	27.7052	15.3864	16.2394	22.9042	24.2297	16.5779	16.0129	23.8345	24.9041	15.5998	17.3204
E3 ubiquitin-protein ligase CHIP	STUB1	24.3446	22.5011	1.84345	0.00891026	0.147137	FALSE	-0.114551	0.0581984	0.12433	1.60142	TRUE	Keep	31.6975	31.3138	0.383726	0.0427943	0.365874	FALSE	-0.00362867	0.0244095	0.0238166	1.68851	TRUE	TRUE	TRUE	Keep	0	6.50735	7.58197	0.00151288	0.0584032	FALSE	0.000417246	0.00770591	TRUE	Discard	Keep	29.3756	24.3495	23.0039	26.0772	26.6737	24.0552	22.1676	26.0351	26.3756	24.5813	22.16
Suppressor of G2 allele of SKP1 homolog	SUGT1	22.2099	22.8583	-0.648357	0.436714	0.667889	FALSE	0.0708896	0.112122	-0.0487389	0.627778	FALSE	Keep	31.8936	32.0775	-0.183834	0.376244	0.760477	FALSE	0.0115614	-0.00327122	-0.011567	0.820058	FALSE	TRUE	TRUE	Keep	0	5.22089	7.47741	0.0312871	0.232113	FALSE	0.00177948	0.0148569	TRUE	Discard	Keep	29.6383	22.9748	23.6156	25.1927	26.9843	21.7108	21.7647	26.0344	26.299	21.4566	22.6085
Heterogeneous nuclear ribonucleoprotein Q	SYNCRIP.copy.2	17.149	17.0507	0.0982667	0.861653	0.979688	FALSE	-0.0174205	-0.114009	-0.0135012	0.173901	FALSE	Keep	34.1841	34.1922	-0.00815695	0.909106	0.982574	FALSE	0.0203375	0.00533662	0.00188199	0.133426	FALSE	TRUE	TRUE	Keep	1	1.79817	4.35368	0.0194066	0.185109	FALSE	0.00116671	0.0118683	TRUE	Discard	Keep	31.4067	15.8605	17.0027	22.3836	24.0743	17.0505	16.9253	24.8419	23.9339	17.8772	17.209
Transmembrane anterior posterior transformation protein 1 homolog	TAPT1	21.2209	21.3353	-0.114342	0.635683	0.824401	FALSE	0.0268425	-0.0285265	-0.0296668	0.382121	FALSE	Keep	27.1717	26.6622	0.509475	0.216006	0.616376	FALSE	-0.00221214	0.0212441	0.0229017	1.62365	TRUE	TRUE	TRUE	Keep	4	9.18039	NA	0.00021391	0.0351266	TRUE	0.000124503	0.00524693	TRUE	Keep	Discard	24.8368	20.8977	21.4447	19.4465	16.2065	21.7634	21.4306	20.5782	16.7864	20.7948	21.1057
TBC1 domain family member 4	TBC1D4	18.9121	17.588	1.3241	0.0109036	0.147137	FALSE	-0.103084	0.0848191	0.119823	1.54337	TRUE	Keep	31.0206	30.5647	0.455989	0.0963087	0.468759	FALSE	5.59366e-05	0.0243912	0.0214933	1.5238	TRUE	TRUE	TRUE	Keep	1	3.92898	7.04998	0.0213803	0.191321	FALSE	0.000506532	0.00786458	TRUE	Discard	Keep	27.0924	19.2662	17.9369	23.0897	22.4436	18.6268	17.1761	23.6052	22.0277	18.7621	17.5511
Mitochondrial import receptor subunit TOM34	TOMM34	21.58	22.7056	-1.1256	0.537451	0.740752	FALSE	0.0590864	0.108852	-0.0398632	0.513456	FALSE	Keep	31.7328	31.7065	0.0262174	0.794583	0.952758	FALSE	-0.0163503	0.00335388	0.00369503	0.261965	FALSE	TRUE	TRUE	Keep	2	7.48302	13.4096	0.0873867	0.365783	FALSE	0.00531757	0.0266464	TRUE	Discard	Keep	29.4024	22.8057	24.0443	22.4302	21.9945	17.9286	20.3538	23.2714	17.4792	20.7986	20.8427
Tubulin beta-2A chain	TUBB2A	18.0226	16.896	1.12654	0.261234	0.52886	FALSE	-0.0618955	0.067469	0.0754873	0.97231	FALSE	Keep	NA	28.9651	NA	NA	NA	FALSE	NA	NA	NA	NA	NA	FALSE	TRUE	Keep	1	2.64002	3.98506	0.193026	0.51817	FALSE	0.0125073	0.041928	TRUE	Discard	Keep	26.506	18.6326	16.7165	23.3823	24.8923	16.6433	16.819	24.5957	24.157	18.1459	17.1213
Alpha-taxilin	TXLNA	18.2708	18.1886	0.0822285	0.907242	0.985912	FALSE	-0.0204397	-0.106412	-0.00716557	0.0922957	FALSE	Keep	31.2991	31.807	-0.507929	0.0560561	0.395552	FALSE	0.00893863	-0.0167253	-0.0222202	1.57534	TRUE	TRUE	TRUE	Keep	1	2.05097	5.8128	0.0334105	0.235775	FALSE	0.000274361	0.00674471	TRUE	Discard	Keep	28.8227	17.1084	18.2848	23.5079	24.0812	18.6789	18.0326	24.9409	23.8422	18.5652	18.2363
Ubiquitin-60S ribosomal protein L40;Ubiquitin;60S ribosomal protein L40	UBA52	18.5711	18.2741	0.297021	0.375749	0.623743	FALSE	-0.0496552	0.103767	0.0367116	0.472861	FALSE	Keep	25.8203	25.347	0.473264	0.830747	0.960767	FALSE	-0.0202091	-0.00663226	0.00202835	0.143803	FALSE	FALSE	TRUE	Keep	2	1.44841	3.83429	0.500244	0.786078	FALSE	0.00189035	0.0150484	TRUE	Discard	Keep	22.7617	18.7684	18.476	25.9467	25.3405	18.3425	17.9045	27.2635	26.9811	NA	18.3795
E3 ubiquitin-protein ligase UBR4	UBR4	15.1441	14.4794	0.664627	0.127406	0.440614	FALSE	-0.0959881	-0.0328623	0.0892191	1.14918	FALSE	Keep	31.3662	31.2106	0.1556	0.299424	0.693201	FALSE	-0.0142371	0.0129842	0.0134166	0.951194	FALSE	TRUE	TRUE	Keep	0	1.32197	3.39239	0.117018	0.425266	FALSE	0.00288148	0.019319	TRUE	Discard	Keep	25.5038	14.7814	14.2209	21.5912	22.1683	15.5568	14.1161	22.712	23.54	14.9776	14.9511
Protein unc-45 homolog A	UNC45A	19.2554	19.4906	-0.235239	0.606669	0.799263	FALSE	0.0444032	-0.0129043	-0.0385936	0.497102	FALSE	Keep	30.6059	30.8607	-0.25482	0.169178	0.566888	FALSE	-0.00330093	-0.0125573	-0.0161179	1.1427	FALSE	TRUE	TRUE	Keep	0	4.27055	5.9807	0.0230951	0.196534	FALSE	0.000830903	0.00942755	TRUE	Discard	Keep	26.9795	19.6291	18.8424	23.6899	23.8596	19.2909	19.628	23.1631	25.5311	18.6978	19.8264
Utrophin	UTRN	13.7005	13.9989	-0.298419	0.499632	0.720237	FALSE	0.0591008	0.0280006	-0.0469535	0.604781	FALSE	Keep	31.2481	31.3051	-0.0570266	0.394041	0.771191	FALSE	-0.00200699	-0.0155761	-0.01186	0.840831	FALSE	FALSE	TRUE	Keep	0	2.79911	4.19084	0.330833	0.646687	FALSE	0.014297	0.0455137	TRUE	Discard	Keep	26.027	13.8087	14.0313	20.447	21.9575	14.4556	13.8615	19.1969	21.7491	11.6068	14.0939
Vesicle-associated membrane protein-associated protein A	VAPA	17.5202	17.3674	0.152765	0.996888	0.996888	FALSE	0.0263216	0.0921717	-0.0353808	0.45572	FALSE	Keep	32.3851	32.5087	-0.123512	0.72507	0.930792	FALSE	0.0194178	-0.00234835	-0.00479753	0.340129	FALSE	FALSE	TRUE	Keep	1	1.24519	3.4495	0.823267	0.948712	FALSE	0.000579892	0.00801881	TRUE	Discard	Keep	30.7752	18.0474	17.3528	25.4289	24.7767	16.6806	17.1943	27.0384	25.6858	NA	17.5349
WD repeat-containing protein 48	WDR48	19.9438	19.4668	0.476929	0.552397	0.751622	FALSE	-0.0206879	0.0979087	0.0415261	0.534874	FALSE	Keep	29.6965	29.7689	-0.0724717	0.410073	0.783758	FALSE	0.00895372	-0.0137548	-0.0112364	0.796623	FALSE	TRUE	TRUE	Keep	2	4.91261	8.7012	0.0582812	0.296204	FALSE	0.00660286	0.0297761	TRUE	Discard	Keep	26.6377	20.6026	19.8003	23.4728	22.0747	19.8911	17.9776	25.0948	22.992	18.8142	19.9354
WD repeat-containing protein 6	WDR6	18.46	17.3738	1.08617	0.181326	0.461726	FALSE	-0.100925	-0.0603683	0.0837837	1.07917	FALSE	Keep	30.9052	30.8225	0.0826788	0.630575	0.896261	FALSE	-0.0119353	-0.0027259	0.00587707	0.416664	FALSE	TRUE	TRUE	Keep	1	5.78157	5.81931	0.0100596	0.137249	FALSE	0.01503	0.046766	TRUE	Discard	Keep	27.367	17.5775	17.0123	21.6745	23.6348	18.0673	17.2559	20.6291	24.8253	19.222	17.7525
ATPase WRNIP1	WRNIP1	16.8895	16.7942	0.0952976	0.75507	0.901738	FALSE	-0.0465031	-0.0444388	0.0299745	0.386085	FALSE	Keep	28.7063	28.7788	-0.0724505	0.64705	0.903805	FALSE	-0.0121681	-0.0050213	-0.00588344	0.417116	FALSE	FALSE	TRUE	Keep	2	1.75312	4.77397	0.134949	0.443696	FALSE	0.00955273	0.0365981	TRUE	Discard	Keep	26.1414	16.6572	16.8366	23.88	22.8149	NA	16.501	24.2467	22.4462	17.0896	17.001
X-ray repair cross-complementing protein 6	XRCC6	19.7909	19.6769	0.114039	0.993925	0.996888	FALSE	0.00260263	0.0386744	-0.00194928	0.0251076	FALSE	Keep	35.2552	35.1206	0.134589	0.469957	0.81825	FALSE	0.0177183	0.0152856	0.0106653	0.756133	FALSE	TRUE	TRUE	Keep	0	0.635957	3.89901	0.697639	0.895786	FALSE	0.00370819	0.0223884	TRUE	Discard	Keep	32.2169	19.8305	19.9742	27.3587	26.7045	18.5545	18.9461	26.5391	28.6377	20.4211	19.9015
ATP-dependent zinc metalloprotease YME1L1	YME1L1	17.5774	16.8268	0.750568	0.0442356	0.309732	FALSE	-0.109581	0.0355321	0.114876	1.47965	FALSE	Keep	30.938	30.8672	0.0708347	0.585995	0.875808	FALSE	0.0145923	0.0147174	0.0077999	0.552987	FALSE	TRUE	TRUE	Keep	0	2.22307	3.00989	0.0662129	0.315416	FALSE	0.00245113	0.0176362	TRUE	Discard	Keep	27.6379	17.5866	16.8615	23.2222	24.5096	17.2313	16.9004	24.5879	26.0068	17.8486	16.7118
14-3-3 protein theta	YWHAQ	21.0735	21.4505	-0.37694	0.171863	0.461726	FALSE	0.0970961	0.0812452	-0.0820997	1.05748	FALSE	Keep	33.7145	33.6319	0.0825625	0.59502	0.881277	FALSE	-0.0205092	0.00410539	0.00733663	0.520142	FALSE	TRUE	TRUE	Keep	0	0.0107031	3.16338	0.807875	0.938019	FALSE	0.0111633	0.0392188	TRUE	Discard	Keep	31.8745	21.2732	21.7844	29.9588	29.5018	20.9675	21.2524	28.9653	29.9512	20.9571	21.246
Zinc finger CCCH domain-containing protein 11A	ZC3H11A	16.9933	16.8861	0.107145	0.796121	0.943972	FALSE	-0.0517492	-0.122053	0.0543258	0.699739	FALSE	Keep	32.1607	31.7375	0.423147	0.169377	0.566888	FALSE	0.00921097	0.0188026	0.0183986	1.3044	FALSE	FALSE	TRUE	Keep	0	1.65101	3.19934	0.21779	0.540701	FALSE	0.00133575	0.0128493	TRUE	Discard	Keep	28.6661	16.6945	16.6082	24.5099	24.6681	17.2406	17.0087	23.8432	25.5207	NA	17.0058
Zinc finger RNA-binding protein	ZFR	15.9911	16.4405	-0.449401	0.227807	0.497578	FALSE	0.0843467	0.057149	-0.0720428	0.927943	FALSE	Keep	32.619	32.8178	-0.198808	0.316067	0.706654	FALSE	0.0219992	-0.00670017	-0.0130681	0.926483	FALSE	FALSE	TRUE	Keep	0	1.57034	3.37483	0.341925	0.656913	FALSE	0.00629949	0.0289711	TRUE	Discard	Keep	29.3117	16.0379	16.873	23.5949	24.5405	15.9427	16.0979	22.7822	24.6851	NA	16.2258
Zinc finger protein 638	ZNF638.copy.2	14.8506	15.4562	-0.605631	0.26624	0.52886	FALSE	0.0898524	0.0708511	-0.0696029	0.896516	FALSE	Keep	31.8229	31.9647	-0.1418	0.64017	0.899357	FALSE	0.0174794	-0.00515907	-0.00647549	0.45909	FALSE	FALSE	TRUE	Keep	1	1.89084	4.81341	0.444725	0.743258	FALSE	0.0132983	0.043589	TRUE	Discard	Keep	27.5008	15.4731	15.6145	21.3577	23.3586	14.7158	15.7529	23.0893	21.9458	13.9871	14.8473
	.copy.1	NA	NA	NA	NA	NA	FALSE	NA	NA	NA	NA	NA	Discard	31.6397	31.729	-0.089255	0.980835	0.996643	FALSE	0.0222576	0.00671934	0.000827369	0.0586577	FALSE	FALSE	FALSE	Discard	6	NA	NA	NA	NA	FALSE	NA	NA	FALSE	Discard	Discard	28.5781	NA	NA	10.3161	16.4497	NA	NA	18.0707	18.2566	NA	NA
	.copy.13	NA	NA	NA	NA	NA	FALSE	NA	NA	NA	NA	NA	Discard	25.1865	25.4416	-0.255164	0.605059	0.884958	FALSE	0.0111418	-0.0102232	-0.00525201	0.37235	FALSE	FALSE	FALSE	Discard	6	NA	NA	NA	NA	FALSE	NA	NA	FALSE	Discard	Discard	21.9769	NA	NA	14.2361	16.1705	NA	NA	15.5098	17.7157	NA	NA
	.copy.20	NA	NA	NA	NA	NA	FALSE	NA	NA	NA	NA	NA	Discard	28.1585	27.9796	0.17893	0.560159	0.86402	FALSE	0.0157969	0.00991567	0.00836621	0.593136	FALSE	FALSE	FALSE	Discard	6	NA	NA	NA	NA	FALSE	NA	NA	FALSE	Discard	Discard	24.5561	NA	NA	14.812	17.1662	NA	NA	17.1179	16.2588	NA	NA
	.copy.88	NA	NA	NA	NA	NA	FALSE	NA	NA	NA	NA	NA	Discard	30.7025	30.5748	0.127684	0.536703	0.853126	FALSE	0.0178287	0.0126466	0.0092354	0.654759	FALSE	FALSE	FALSE	Discard	6	NA	NA	NA	NA	FALSE	NA	NA	FALSE	Discard	Discard	30.0016	NA	NA	12.3061	16.2137	NA	NA	17.2297	18.942	NA	NA
Aladin	AAAS	13.2264	12.756	0.470379	NA	NA	FALSE	NA	NA	NA	NA	NA	Discard	31.4467	31.3459	0.100826	0.635144	0.898789	FALSE	0.0167254	0.00823173	0.00667924	0.473536	FALSE	FALSE	FALSE	Discard	4	1.19457	NA	NA	NA	FALSE	NA	NA	FALSE	Discard	Discard	28.491	12.769	13.1538	20.1275	17.0578	13.0663	NA	21.2077	16.9557	13.6877	12.205
Alpha- and gamma-adaptin-binding protein p34	AAGAB	NA	NA	NA	NA	NA	FALSE	NA	NA	NA	NA	NA	Discard	28.4462	28.1569	0.289312	0.482582	0.82707	FALSE	-0.0011404	0.0149541	0.0102629	0.727606	FALSE	FALSE	FALSE	Discard	6	NA	NA	NA	NA	FALSE	NA	NA	FALSE	Discard	Discard	26.7803	NA	NA	13.587	17.3689	NA	NA	15.587	17.1839	NA	NA
Uncharacterized protein FLJ45252	AAK1.copy.1	NA	NA	NA	NA	NA	FALSE	NA	NA	NA	NA	NA	Discard	28.2267	27.2981	0.928585	0.00641273	0.228714	FALSE	-0.00397217	0.0237729	0.0244106	1.73063	TRUE	FALSE	FALSE	Discard	6	NA	NA	NA	NA	FALSE	NA	NA	FALSE	Discard	Discard	25.7443	NA	NA	16.9444	16.874	NA	NA	17.0714	16.1227	NA	NA
AP2-associated protein kinase 1	AAK1.copy.2	12.2888	11.3808	0.907961	NA	NA	FALSE	NA	NA	NA	NA	NA	Discard	28.3702	27.8049	0.565353	0.109714	0.489024	FALSE	-0.0187039	0.0120064	0.0185337	1.31398	FALSE	FALSE	FALSE	Discard	4	-0.0481165	NA	NA	NA	FALSE	NA	NA	FALSE	Discard	Discard	25.1241	12.2888	11.3808	20.9636	14.5621	NA	NA	22.4662	18.7007	NA	NA
Mth938 domain-containing protein	AAMDC	NA	NA	NA	NA	NA	FALSE	NA	NA	NA	NA	NA	Discard	29.9744	29.9347	0.0397391	0.915147	0.982574	FALSE	-0.00577856	0.00578901	0.00177171	0.125608	FALSE	FALSE	FALSE	Discard	6	NA	NA	NA	NA	FALSE	NA	NA	FALSE	Discard	Discard	28.8872	NA	NA	16.8186	17.3629	NA	NA	14.2127	16.8166	NA	NA
Angio-associated migratory cell protein	AAMP	18.1547	15.3639	2.79076	NA	NA	FALSE	NA	NA	NA	NA	NA	Discard	29.7943	29.6388	0.155516	0.505426	0.840999	FALSE	-0.0220564	0.00396765	0.00911083	0.645927	FALSE	FALSE	FALSE	Discard	3	1.77963	NA	NA	NA	FALSE	NA	NA	FALSE	Discard	Discard	27.8576	16.4779	15.3639	23.0917	16.5349	16.862	NA	24.2989	16.3226	19.3431	NA
Protein AAR2 homolog	AAR2	15.8564	17.1499	-1.29352	NA	NA	FALSE	NA	NA	NA	NA	NA	Discard	28.3747	28.9411	-0.566389	0.434267	0.793852	FALSE	-0.0148968	-0.012607	-0.0109282	0.774771	FALSE	FALSE	FALSE	Discard	3	2.36058	3.23834	NA	NA	FALSE	NA	NA	FALSE	Discard	Discard	26.5064	16.469	17.5942	23.6187	25.7156	14.8671	17.7302	22.9974	16.9064	15.8084	14.357
Alanine--tRNA ligase, cytoplasmic	AARS	15.8341	16.1154	-0.281366	NA	NA	FALSE	NA	NA	NA	NA	NA	Discard	34.4025	33.8824	0.520105	0.081789	0.446159	FALSE	-0.00316782	0.0238465	0.0217557	1.54241	TRUE	FALSE	FALSE	Discard	0	-2.03094	2.21162	NA	NA	FALSE	NA	NA	FALSE	Discard	Discard	30.6206	16.2282	16.8036	26.8462	25.0756	15.7557	14.1406	25.7356	25.011	15.3971	16.2972
Alanine--tRNA ligase, mitochondrial	AARS2	15.625	15.8992	-0.274204	NA	NA	FALSE	NA	NA	NA	NA	NA	Discard	31.6948	31.8167	-0.121899	0.49761	0.837045	FALSE	0.0182594	0.000287688	-0.00809763	0.574095	FALSE	FALSE	FALSE	Discard	0	-0.996379	1.78811	NA	NA	FALSE	NA	NA	FALSE	Discard	Discard	28.2537	15.8215	16.3437	24.4788	24.9296	15.5951	15.5343	25.729	26.1208	15.4316	15.6859
Alanyl-tRNA editing protein Aarsd1	AARSD1;PTGES3L-AARSD1	NA	NA	NA	NA	NA	FALSE	NA	NA	NA	NA	NA	Discard	29.2424	28.4975	0.744936	0.115156	0.494899	FALSE	-0.019354	0.0110194	0.0178685	1.26682	FALSE	FALSE	FALSE	Discard	6	NA	NA	NA	NA	FALSE	NA	NA	FALSE	Discard	Discard	26.5764	NA	NA	11.9165	16.8086	NA	NA	14.9764	16.3274	NA	NA
L-aminoadipate-semialdehyde dehydrogenase-phosphopantetheinyl transferase	AASDHPPT	16.2555	16.2829	-0.0273842	NA	NA	FALSE	NA	NA	NA	NA	NA	Discard	31.3099	30.9658	0.344069	0.371157	0.758219	FALSE	0.00320172	0.0190931	0.0134103	0.950745	FALSE	FALSE	TRUE	Keep	2	-0.486076	1.71753	0.613441	0.842208	FALSE	0.144885	0.183176	FALSE	Discard	Discard	29.4511	16.3444	16.3857	25.7785	26.0279	16.1607	16.1478	25.165	16.0063	NA	16.3052
Alpha-aminoadipic semialdehyde synthase, mitochondrial;Lysine ketoglutarate reductase;Saccharopine dehydrogenase	AASS	13.3974	13.1348	0.262586	NA	NA	FALSE	NA	NA	NA	NA	NA	Discard	30.5422	30.41	0.132159	0.425878	0.790734	FALSE	0.0105683	0.0105163	0.0109257	0.774596	FALSE	FALSE	FALSE	Discard	0	-1.95626	-0.163441	NA	NA	FALSE	NA	NA	FALSE	Discard	Discard	27.1399	13.3974	13.1348	23.9803	24.658	NA	NA	23.2653	22.3037	NA	NA
Protein AATF	AATF	NA	NA	NA	NA	NA	FALSE	NA	NA	NA	NA	NA	Discard	31.7035	31.7716	-0.0681133	0.935907	0.989216	FALSE	0.0219743	0.00418161	-0.000719243	0.0509919	FALSE	FALSE	FALSE	Discard	6	NA	NA	NA	NA	FALSE	NA	NA	FALSE	Discard	Discard	29.4349	NA	NA	15.4662	13.5909	NA	NA	14.0758	15.4931	NA	NA
4-aminobutyrate aminotransferase, mitochondrial	ABAT	NA	NA	NA	NA	NA	FALSE	NA	NA	NA	NA	NA	Discard	26.0394	26.5011	-0.461698	NA	NA	FALSE	NA	NA	NA	NA	NA	FALSE	FALSE	Discard	6	NA	NA	NA	NA	FALSE	NA	NA	FALSE	Discard	Discard	22.9262	NA	NA	12.3754	16.8355	NA	NA	18.8174	18.2486	NA	NA
Multidrug resistance protein 1	ABCB1	NA	NA	NA	NA	NA	FALSE	NA	NA	NA	NA	NA	Discard	25.3757	NA	NA	NA	NA	FALSE	NA	NA	NA	NA	NA	FALSE	FALSE	Discard	6	NA	NA	NA	NA	FALSE	NA	NA	FALSE	Discard	Discard	20.0273	NA	NA	13.2752	16.5248	NA	NA	15.2987	17.1526	NA	NA
ATP-binding cassette sub-family B member 10, mitochondrial	ABCB10	NA	NA	NA	NA	NA	FALSE	NA	NA	NA	NA	NA	Discard	29.3545	29.007	0.347554	0.0633287	0.408857	FALSE	0.00263924	0.0226194	0.0212343	1.50544	TRUE	FALSE	FALSE	Discard	6	NA	NA	NA	NA	FALSE	NA	NA	FALSE	Discard	Discard	25.9466	NA	NA	14.9292	16.6608	NA	NA	16.8031	17.3492	NA	NA
ATP-binding cassette sub-family B member 7, mitochondrial	ABCB7	14.0438	14.3931	-0.349259	NA	NA	FALSE	NA	NA	NA	NA	NA	Discard	29.165	29.5425	-0.377487	0.0321347	0.332375	FALSE	0.00795385	-0.0173003	-0.0217025	1.53864	TRUE	FALSE	FALSE	Discard	4	0.781188	3.24522	NA	NA	FALSE	NA	NA	FALSE	Discard	Discard	26.5008	14.0438	14.3931	21.8893	22.5076	NA	NA	16.0763	17.2381	NA	NA
Multidrug resistance-associated protein 1	ABCC1	12.029	11.4393	0.589676	NA	NA	FALSE	NA	NA	NA	NA	NA	Discard	29.1154	29.2457	-0.130312	0.472399	0.821233	FALSE	0.0227037	-0.00273814	-0.00936155	0.663702	FALSE	FALSE	FALSE	Discard	4	0.584065	0.156465	NA	NA	FALSE	NA	NA	FALSE	Discard	Discard	25.2502	12.029	11.4393	20.0716	22.6426	NA	NA	17.6402	17.0091	NA	NA
Multidrug resistance-associated protein 4	ABCC4	NA	NA	NA	NA	NA	FALSE	NA	NA	NA	NA	NA	Discard	29.2936	29.6623	-0.368687	0.133691	0.528912	FALSE	0.00824913	-0.0149313	-0.0175742	1.24595	FALSE	FALSE	FALSE	Discard	6	NA	NA	NA	NA	FALSE	NA	NA	FALSE	Discard	Discard	25.5423	NA	NA	14.0782	16.7306	NA	NA	16.6775	16.8404	NA	NA
ATP-binding cassette sub-family D member 1	ABCD1	16.5698	NA	NA	NA	NA	FALSE	NA	NA	NA	NA	NA	Discard	29.3046	NA	NA	NA	NA	FALSE	NA	NA	NA	NA	NA	FALSE	FALSE	Discard	3	0.321713	NA	NA	NA	FALSE	NA	NA	FALSE	Discard	Discard	25.4068	16.1778	NA	24.8539	16.6135	16.8777	NA	25.042	16.4649	NA	NA
ATP-binding cassette sub-family D member 3	ABCD3	15.6899	16.4369	-0.747008	NA	NA	FALSE	NA	NA	NA	NA	NA	Discard	31.2737	31.0573	0.216434	0.0258075	0.305615	FALSE	0.00231184	0.0215907	0.0221416	1.56977	TRUE	FALSE	FALSE	Discard	0	0.0158376	2.04464	NA	NA	FALSE	NA	NA	FALSE	Discard	Discard	28.0372	15.9887	15.3815	24.2911	25.0653	15.1715	14.9808	23.8022	25.9031	15.7899	17.5442
ATP-binding cassette sub-family E member 1	ABCE1	18.6142	17.078	1.53624	NA	NA	FALSE	NA	NA	NA	NA	NA	Discard	33.136	32.9462	0.189785	0.397715	0.772326	FALSE	-0.0103563	0.0130678	0.0111864	0.79308	FALSE	TRUE	TRUE	Keep	0	0.132851	4.48746	0.97347	0.985357	FALSE	0.0278357	0.0637968	FALSE	Discard	Discard	30.1868	18.7987	17.5128	27.0389	25.3622	18.4026	16.4621	27.3585	24.593	NA	17.0717
ATP-binding cassette sub-family F member 1	ABCF1	15.5686	15.5467	0.0219431	NA	NA	FALSE	NA	NA	NA	NA	NA	Discard	32.3448	31.5357	0.809146	0.0107832	0.250275	FALSE	0.000241143	0.0247897	0.0236493	1.67665	TRUE	FALSE	FALSE	Discard	0	0.563414	2.61536	NA	NA	FALSE	NA	NA	FALSE	Discard	Discard	28.7924	15.9771	15.1483	24.1939	24.6067	14.9968	13.9689	23.0754	23.3499	NA	16.4775
ATP-binding cassette sub-family F member 2	ABCF2	NA	NA	NA	NA	NA	FALSE	NA	NA	NA	NA	NA	Discard	31.7248	31.9253	-0.20051	0.0245981	0.302193	FALSE	-0.000148493	-0.0192732	-0.0219808	1.55837	TRUE	FALSE	FALSE	Discard	5	NA	NA	NA	NA	FALSE	NA	NA	FALSE	Discard	Discard	28.8841	NA	NA	24.5681	14.6982	NA	NA	16.5318	16.7984	NA	NA
ATP-binding cassette sub-family F member 3	ABCF3	NA	NA	NA	NA	NA	FALSE	NA	NA	NA	NA	NA	Discard	28.9043	28.4157	0.488537	0.163115	0.565641	FALSE	-0.0191846	0.00926056	0.0163778	1.16113	FALSE	FALSE	FALSE	Discard	6	NA	NA	NA	NA	FALSE	NA	NA	FALSE	Discard	Discard	25.4249	NA	NA	13.2101	16.5844	NA	NA	14.9571	17.6692	NA	NA
Mycophenolic acid acyl-glucuronide esterase, mitochondrial	ABHD10	13.4818	14.5181	-1.03628	NA	NA	FALSE	NA	NA	NA	NA	NA	Discard	31.7276	31.9363	-0.208744	0.144229	0.54823	FALSE	-0.00747986	-0.0181953	-0.0173218	1.22806	FALSE	FALSE	FALSE	Discard	3	-0.910786	NA	NA	NA	FALSE	NA	NA	FALSE	Discard	Discard	29.6818	13.4818	14.5181	23.0193	15.0918	NA	NA	25.6323	26.9748	NA	NA
Alpha/beta hydrolase domain-containing protein 11	ABHD11	NA	NA	NA	NA	NA	FALSE	NA	NA	NA	NA	NA	Discard	29.0699	29.1702	-0.100253	0.519131	0.84533	FALSE	0.00452379	-0.00259796	-0.00792056	0.561541	FALSE	FALSE	FALSE	Discard	6	NA	NA	NA	NA	FALSE	NA	NA	FALSE	Discard	Discard	27.3093	NA	NA	18.1948	17.3135	NA	NA	15.1063	17.2249	NA	NA
Monoacylglycerol lipase ABHD12	ABHD12	NA	NA	NA	NA	NA	FALSE	NA	NA	NA	NA	NA	Discard	27.6328	28.7655	-1.13267	0.14244	0.545909	FALSE	0.0200025	-0.0101512	-0.0171244	1.21406	FALSE	FALSE	FALSE	Discard	5	NA	NA	NA	NA	FALSE	NA	NA	FALSE	Discard	Discard	26.3668	NA	NA	11.824	24.83	NA	NA	16.0579	17.2089	NA	NA
Aminoacylase-1	ABHD14A-ACY1;ACY1	NA	NA	NA	NA	NA	FALSE	NA	NA	NA	NA	NA	Discard	26.9923	26.4317	0.560631	NA	NA	FALSE	-0.0110675	0.0157604	0.00780797	0.553558	FALSE	FALSE	FALSE	Discard	6	NA	NA	NA	NA	FALSE	NA	NA	FALSE	Discard	Discard	24.2062	NA	NA	14.8276	15.2908	NA	NA	16.4262	16.8001	NA	NA
Alpha/beta hydrolase domain-containing protein 14B	ABHD14B	NA	NA	NA	NA	NA	FALSE	NA	NA	NA	NA	NA	Discard	30.0455	29.5008	0.544686	0.0563092	0.396138	FALSE	-0.00464793	0.0212624	0.0212207	1.50448	TRUE	FALSE	FALSE	Discard	6	NA	NA	NA	NA	FALSE	NA	NA	FALSE	Discard	Discard	28.4615	NA	NA	15.2398	16.5422	NA	NA	17.1424	18.6917	NA	NA
Alpha/beta hydrolase domain-containing protein 17B	ABHD17B	NA	NA	NA	NA	NA	FALSE	NA	NA	NA	NA	NA	Discard	25.0723	25.1204	-0.0480851	0.806346	0.955381	FALSE	-0.00654794	-0.0110723	-0.00518972	0.367934	FALSE	FALSE	FALSE	Discard	6	NA	NA	NA	NA	FALSE	NA	NA	FALSE	Discard	Discard	23.3138	NA	NA	17.0586	17.2081	NA	NA	16.7103	15.286	NA	NA
1-acylglycerol-3-phosphate O-acyltransferase ABHD5	ABHD5	NA	NA	NA	NA	NA	FALSE	NA	NA	NA	NA	NA	Discard	27.3256	27.5888	-0.26317	0.46074	0.813316	FALSE	0.0105504	-0.00588973	-0.0139076	0.986001	FALSE	FALSE	FALSE	Discard	6	NA	NA	NA	NA	FALSE	NA	NA	FALSE	Discard	Discard	24.79	NA	NA	13.4035	14.5216	NA	NA	13.188	16.7907	NA	NA
Monoacylglycerol lipase ABHD6	ABHD6	NA	NA	NA	NA	NA	FALSE	NA	NA	NA	NA	NA	Discard	26.7149	26.9138	-0.198897	0.656622	0.905785	FALSE	0.0203276	-0.000478552	-0.0051732	0.366762	FALSE	FALSE	FALSE	Discard	6	NA	NA	NA	NA	FALSE	NA	NA	FALSE	Discard	Discard	25.0493	NA	NA	17.0541	15.5344	NA	NA	16.3955	20.6181	NA	NA
Abl interactor 1	ABI1	NA	NA	NA	NA	NA	FALSE	NA	NA	NA	NA	NA	Discard	29.8152	29.6418	0.17336	0.246608	0.643496	FALSE	-0.0182104	0.00555076	0.0139791	0.991074	FALSE	FALSE	FALSE	Discard	6	NA	NA	NA	NA	FALSE	NA	NA	FALSE	Discard	Discard	27.6174	NA	NA	12.5817	17.5664	NA	NA	14.0484	16.1797	NA	NA
Abl interactor 2	ABI2	17.4385	17.5632	-0.124798	NA	NA	FALSE	NA	NA	NA	NA	NA	Discard	28.4306	28.343	0.0876631	0.636888	0.898911	FALSE	0.0145002	0.0150769	0.00731658	0.518721	FALSE	FALSE	FALSE	Discard	6	NA	NA	NA	NA	FALSE	NA	NA	FALSE	Discard	Discard	26.6764	18.402	18.5391	14.0858	16.6752	13.1138	NA	15.9693	15.8768	NA	12.6481
Tyrosine-protein kinase ABL1	ABL1	NA	NA	NA	NA	NA	FALSE	NA	NA	NA	NA	NA	Discard	25.5261	25.305	0.221049	NA	NA	FALSE	NA	NA	NA	NA	NA	FALSE	FALSE	Discard	6	NA	NA	NA	NA	FALSE	NA	NA	FALSE	Discard	Discard	21.535	NA	NA	15.689	14.6729	NA	NA	16.8606	16.9943	NA	NA
Abelson tyrosine-protein kinase 2	ABL2	NA	NA	NA	NA	NA	FALSE	NA	NA	NA	NA	NA	Discard	26.7087	26.3488	0.359877	0.0383463	0.350544	FALSE	-0.0104356	0.0204838	0.0216022	1.53152	TRUE	FALSE	FALSE	Discard	6	NA	NA	NA	NA	FALSE	NA	NA	FALSE	Discard	Discard	22.8091	NA	NA	15.3171	16.2443	NA	NA	16.5697	16.8128	NA	NA
Actin-binding LIM protein 1	ABLIM1	NA	NA	NA	NA	NA	FALSE	NA	NA	NA	NA	NA	Discard	25.6463	25.2834	0.362872	0.570859	0.86819	FALSE	-0.0194506	-0.00156935	0.00790986	0.560782	FALSE	FALSE	FALSE	Discard	6	NA	NA	NA	NA	FALSE	NA	NA	FALSE	Discard	Discard	22.6152	NA	NA	11.9242	16.4048	NA	NA	17.9865	16.8401	NA	NA
Activator of basal transcription 1	ABT1	NA	NA	NA	NA	NA	FALSE	NA	NA	NA	NA	NA	Discard	28.264	28.4249	-0.160856	0.814344	0.958077	FALSE	0.0201055	0.000316441	-0.00320606	0.227299	FALSE	FALSE	FALSE	Discard	6	NA	NA	NA	NA	FALSE	NA	NA	FALSE	Discard	Discard	26.9263	NA	NA	14.5362	15.2695	NA	NA	17.4229	19.6849	NA	NA
3-ketoacyl-CoA thiolase, peroxisomal	ACAA1	9.12665	15.0529	-5.92622	NA	NA	FALSE	NA	NA	NA	NA	NA	Discard	31.0681	31.4534	-0.38527	0.183073	0.582293	FALSE	-0.00641875	-0.0226774	-0.0175946	1.2474	FALSE	FALSE	FALSE	Discard	3	-4.6018	1.8164	NA	NA	FALSE	NA	NA	FALSE	Discard	Discard	28.983	9.12665	14.072	22.3551	23.6153	NA	NA	24.162	16.6739	NA	15.6314
3-ketoacyl-CoA thiolase, mitochondrial	ACAA2	16.873	16.0494	0.823503	NA	NA	FALSE	NA	NA	NA	NA	NA	Discard	32.585	32.545	0.0399527	0.746081	0.93805	FALSE	-0.0208799	-0.00480522	0.00367264	0.260377	FALSE	TRUE	TRUE	Keep	3	1.64517	1.86416	0.453087	0.746623	FALSE	0.139566	0.17801	FALSE	Discard	Discard	30.2323	17.119	16.0976	25.132	25.5931	16.1381	15.8723	24.7193	15.507	17.1518	16.1627
Acetyl-CoA carboxylase 1;Biotin carboxylase	ACACA	14.0953	13.9484	0.146885	NA	NA	FALSE	NA	NA	NA	NA	NA	Discard	31.1013	30.9523	0.149056	0.153212	0.562009	FALSE	-0.0120292	0.017503	0.0170924	1.21179	FALSE	FALSE	FALSE	Discard	0	0.484611	3.93262	NA	NA	FALSE	NA	NA	FALSE	Discard	Discard	26.2139	12.9154	14.7787	22.0041	20.9473	15.3553	11.7033	22.3827	24.0915	11.4843	13.9643
Acyl-CoA dehydrogenase family member 10	ACAD10	NA	NA	NA	NA	NA	FALSE	NA	NA	NA	NA	NA	Discard	25.9608	26.7414	-0.780612	NA	NA	FALSE	NA	NA	NA	NA	NA	FALSE	FALSE	Discard	6	NA	NA	NA	NA	FALSE	NA	NA	FALSE	Discard	Discard	22.1602	NA	NA	12.508	15.9373	NA	NA	14.6127	18.4189	NA	NA
Acyl-CoA dehydrogenase family member 11	ACAD11	NA	NA	NA	NA	NA	FALSE	NA	NA	NA	NA	NA	Discard	27.7564	27.5294	0.227027	0.062046	0.408414	FALSE	-6.58886e-05	0.023677	0.0213601	1.51436	TRUE	FALSE	FALSE	Discard	6	NA	NA	NA	NA	FALSE	NA	NA	FALSE	Discard	Discard	24.6414	NA	NA	13.4413	15.3259	NA	NA	16.542	17.6241	NA	NA
Isobutyryl-CoA dehydrogenase, mitochondrial	ACAD8	10.5018	10.8194	-0.317559	NA	NA	FALSE	NA	NA	NA	NA	NA	Discard	26.959	27.11	-0.151059	0.281136	0.679104	FALSE	-0.00343425	-0.00972759	-0.013259	0.940015	FALSE	FALSE	FALSE	Discard	5	NA	NA	NA	NA	FALSE	NA	NA	FALSE	Discard	Discard	24.5792	10.5018	10.8194	16.8084	14.7859	NA	NA	13.7287	16.2958	NA	NA
Acyl-CoA dehydrogenase family member 9, mitochondrial	ACAD9	16.8134	15.782	1.03136	NA	NA	FALSE	NA	NA	NA	NA	NA	Discard	32.0586	32.3616	-0.302988	0.147892	0.553756	FALSE	0.0195581	-0.00959202	-0.0166841	1.18284	FALSE	FALSE	FALSE	Discard	1	3.65451	NA	NA	NA	FALSE	NA	NA	FALSE	Discard	Discard	28.79	16.8134	15.782	21.7856	29.2719	NA	NA	28.0782	30.2707	NA	NA
Medium-chain specific acyl-CoA dehydrogenase, mitochondrial	ACADM	15.5624	16.6223	-1.05998	NA	NA	FALSE	NA	NA	NA	NA	NA	Discard	32.7045	33.2595	-0.554993	0.0740407	0.434155	FALSE	0.0177242	-0.0132297	-0.0196615	1.39393	FALSE	FALSE	FALSE	Discard	0	-1.47805	1.57679	NA	NA	FALSE	NA	NA	FALSE	Discard	Discard	30.774	15.6787	17.785	26.1191	26.3715	15.4359	14.9409	25.4226	26.6833	NA	15.4691
Short-chain specific acyl-CoA dehydrogenase, mitochondrial	ACADS	NA	NA	NA	NA	NA	FALSE	NA	NA	NA	NA	NA	Discard	27.38	27.6518	-0.271827	0.0758944	0.436002	FALSE	-0.000996513	-0.0162293	-0.0194856	1.38146	FALSE	FALSE	FALSE	Discard	6	NA	NA	NA	NA	FALSE	NA	NA	FALSE	Discard	Discard	25.6381	NA	NA	15.1629	16.2209	NA	NA	14.542	17.1282	NA	NA
Short/branched chain specific acyl-CoA dehydrogenase, mitochondrial	ACADSB	NA	NA	NA	NA	NA	FALSE	NA	NA	NA	NA	NA	Discard	30.5818	30.571	0.0108131	0.927752	0.986422	FALSE	-0.0175712	-0.00763539	0.000358041	0.0253839	FALSE	FALSE	FALSE	Discard	3	NA	NA	NA	NA	FALSE	NA	NA	FALSE	Discard	Discard	28.3684	NA	NA	21.1149	22.4038	NA	NA	23.4473	19.2122	NA	NA
Very long-chain specific acyl-CoA dehydrogenase, mitochondrial	ACADVL	NA	13.4347	NA	NA	NA	FALSE	NA	NA	NA	NA	NA	Discard	29.1151	30.2291	-1.11403	5.21109e-05	0.0670649	FALSE	0.00630106	-0.0236067	-0.025573	1.81304	TRUE	FALSE	FALSE	Discard	4	NA	NA	NA	NA	FALSE	NA	NA	FALSE	Discard	Discard	26.3948	NA	NA	21.0788	23.4684	NA	NA	14.979	14.8105	NA	13.4347
Arf-GAP with coiled-coil, ANK repeat and PH domain-containing protein 2	ACAP2	NA	NA	NA	NA	NA	FALSE	NA	NA	NA	NA	NA	Discard	26.6049	26.0141	0.590784	0.729257	0.931327	FALSE	0.00956805	0.0159484	0.00462442	0.327856	FALSE	FALSE	FALSE	Discard	6	NA	NA	NA	NA	FALSE	NA	NA	FALSE	Discard	Discard	23.1724	NA	NA	15.7763	15.093	NA	NA	15.7886	15.8451	NA	NA
Acetyl-CoA acetyltransferase, cytosolic	ACAT2	13.5656	13.6763	-0.110763	NA	NA	FALSE	NA	NA	NA	NA	NA	Discard	33.2538	32.7846	0.469153	0.163864	0.565641	FALSE	-0.0204929	0.0101137	0.0167686	1.18883	FALSE	FALSE	FALSE	Discard	2	-1.81173	1.36822	NA	NA	FALSE	NA	NA	FALSE	Discard	Discard	30.9813	13.5656	13.5889	24.004	23.5805	NA	NA	23.2368	17.0017	NA	13.7587
Golgi resident protein GCP60	ACBD3	15.4141	15.2111	0.202958	NA	NA	FALSE	NA	NA	NA	NA	NA	Discard	30.6198	30.3474	0.272438	0.145937	0.552056	FALSE	6.47277e-05	0.0201258	0.0175099	1.24139	FALSE	FALSE	TRUE	Keep	2	-0.721742	2.47741	0.687105	0.887511	FALSE	0.161374	0.199743	FALSE	Discard	Discard	28.1801	15.9278	16.2674	25.4725	25.1497	14.609	13.1507	23.9388	14.8439	NA	14.6564
Acyl-CoA-binding domain-containing protein 5	ACBD5	NA	NA	NA	NA	NA	FALSE	NA	NA	NA	NA	NA	Discard	26.3326	26.1033	0.229215	NA	NA	FALSE	-0.0123422	0.0122253	0.0106619	0.755889	FALSE	FALSE	FALSE	Discard	6	NA	NA	NA	NA	FALSE	NA	NA	FALSE	Discard	Discard	23.6523	NA	NA	15.2488	17.4916	NA	NA	19.6008	17.0065	NA	NA
Acyl-CoA-binding domain-containing protein 6	ACBD6	NA	NA	NA	NA	NA	FALSE	NA	NA	NA	NA	NA	Discard	27.3425	26.7912	0.551294	0.56674	0.86667	FALSE	-0.0221776	-0.00116306	0.00702258	0.497877	FALSE	FALSE	FALSE	Discard	5	NA	NA	NA	NA	FALSE	NA	NA	FALSE	Discard	Discard	25.196	NA	NA	20.8543	17.4807	NA	NA	17.8648	19.0759	NA	NA
ATP-citrate synthase	ACLY	17.9386	17.5838	0.354851	NA	NA	FALSE	NA	NA	NA	NA	NA	Discard	34.6189	34.457	0.161939	0.40402	0.778473	FALSE	-0.0190938	0.0090377	0.0113268	0.803029	FALSE	TRUE	TRUE	Keep	0	-0.333303	1.08611	0.457545	0.749338	FALSE	0.637031	0.657078	FALSE	Discard	Discard	30.7046	17.9789	18.657	26.8773	27.9759	18.1438	14.8031	26.4443	27.191	17.6504	17.1695
Cytoplasmic aconitate hydratase	ACO1	NA	NA	NA	NA	NA	FALSE	NA	NA	NA	NA	NA	Discard	31.074	30.7471	0.326909	0.1804	0.57873	FALSE	-0.0208178	0.0100066	0.0164542	1.16655	FALSE	FALSE	FALSE	Discard	5	NA	NA	NA	NA	FALSE	NA	NA	FALSE	Discard	Discard	27.6199	NA	NA	15.4714	16.1069	NA	NA	16.307	17.8503	NA	NA
Aconitate hydratase, mitochondrial	ACO2	17.2842	17.4365	-0.152323	NA	NA	FALSE	NA	NA	NA	NA	NA	Discard	34.4842	34.4793	0.00491119	0.880586	0.975428	FALSE	0.0100517	0.00914669	0.00286616	0.203201	FALSE	TRUE	TRUE	Keep	0	-1.03112	3.91575	0.208834	0.539502	FALSE	0.0275832	0.0637367	FALSE	Discard	Discard	31.2555	17.5736	18.2164	26.6104	24.5227	17.1942	16.1991	26.7452	25.1516	17.0297	17.217
Acyl-coenzyme A thioesterase 13;Acyl-coenzyme A thioesterase 13, N-terminally processed	ACOT13	NA	NA	NA	NA	NA	FALSE	NA	NA	NA	NA	NA	Discard	29.0423	28.9268	0.115541	0.854547	0.967242	FALSE	0.0126319	0.0106499	0.00305311	0.216455	FALSE	FALSE	FALSE	Discard	6	NA	NA	NA	NA	FALSE	NA	NA	FALSE	Discard	Discard	29.1446	NA	NA	12.9191	13.7981	NA	NA	16.2864	17.3203	NA	NA
Acyl-coenzyme A thioesterase 1;Acyl-coenzyme A thioesterase 2, mitochondrial	ACOT2;ACOT1	14.9016	13.4205	1.4811	NA	NA	FALSE	NA	NA	NA	NA	NA	Discard	30.9124	30.537	0.375303	0.290747	0.68894	FALSE	0.0109712	0.020387	0.0141467	1.00296	FALSE	FALSE	FALSE	Discard	2	-2.31248	NA	NA	NA	FALSE	NA	NA	FALSE	Discard	Discard	28.253	13.1691	13.4205	24.5102	16.7084	NA	NA	24.6356	18.1248	15.6663	NA
Cytosolic acyl coenzyme A thioester hydrolase	ACOT7	NA	NA	NA	NA	NA	FALSE	NA	NA	NA	NA	NA	Discard	30.8072	30.5875	0.219699	0.326765	0.719523	FALSE	-0.018414	0.0109572	0.0131375	0.931403	FALSE	FALSE	FALSE	Discard	6	NA	NA	NA	NA	FALSE	NA	NA	FALSE	Discard	Discard	28.3968	NA	NA	13.3268	16.8729	NA	NA	18.3848	16.6422	NA	NA
Acyl-coenzyme A thioesterase 9, mitochondrial	ACOT9	NA	NA	NA	NA	NA	FALSE	NA	NA	NA	NA	NA	Discard	29.1597	29.2881	-0.128424	0.139798	0.542593	FALSE	0.00302881	-0.0225342	-0.0196607	1.39388	FALSE	FALSE	FALSE	Discard	6	NA	NA	NA	NA	FALSE	NA	NA	FALSE	Discard	Discard	26.6595	NA	NA	12.8523	15.9215	NA	NA	15.0862	16.9415	NA	NA
Peroxisomal acyl-coenzyme A oxidase 1	ACOX1	9.92099	15.2141	-5.29313	NA	NA	FALSE	NA	NA	NA	NA	NA	Discard	29.5463	29.6261	-0.0798015	0.686368	0.916108	FALSE	-0.0056846	-0.0137977	-0.0065729	0.465996	FALSE	FALSE	FALSE	Discard	5	NA	NA	NA	NA	FALSE	NA	NA	FALSE	Discard	Discard	26.7627	9.92099	11.013	13.8566	18.1873	NA	NA	12.8716	17.3764	NA	16.1744
Peroxisomal acyl-coenzyme A oxidase 3	ACOX3	NA	NA	NA	NA	NA	FALSE	NA	NA	NA	NA	NA	Discard	25.4779	25.1615	0.316402	0.014328	0.266132	FALSE	0.00253268	0.0202386	0.0230425	1.63364	TRUE	FALSE	FALSE	Discard	6	NA	NA	NA	NA	FALSE	NA	NA	FALSE	Discard	Discard	22.2893	NA	NA	16.073	16.3359	NA	NA	16.9992	15.7412	NA	NA
Low molecular weight phosphotyrosine protein phosphatase	ACP1.copy.2	18.3916	18.6925	-0.300879	NA	NA	FALSE	NA	NA	NA	NA	NA	Discard	31.86	31.4599	0.400067	0.0571893	0.39648	FALSE	-0.00379626	0.0237703	0.0221719	1.57191	TRUE	FALSE	FALSE	Discard	4	NA	4.38371	NA	NA	FALSE	NA	NA	FALSE	Discard	Discard	30.3625	NA	NA	14.8716	17.4561	18.3916	15.9845	13.4945	17.3358	NA	19.5776
Lysosomal acid phosphatase	ACP2	NA	NA	NA	NA	NA	FALSE	NA	NA	NA	NA	NA	Discard	27.941	28.2071	-0.26612	0.127193	0.514384	FALSE	0.0110597	-0.0119908	-0.017698	1.25473	FALSE	FALSE	FALSE	Discard	6	NA	NA	NA	NA	FALSE	NA	NA	FALSE	Discard	Discard	26.0286	NA	NA	13.6099	16.1424	NA	NA	15.3076	17.9744	NA	NA
Lysophosphatidic acid phosphatase type 6	ACP6	NA	NA	NA	NA	NA	FALSE	NA	NA	NA	NA	NA	Discard	27.6495	27.5109	0.138584	0.0524535	0.387682	FALSE	-0.00606974	0.0232931	0.0223349	1.58347	TRUE	FALSE	FALSE	Discard	6	NA	NA	NA	NA	FALSE	NA	NA	FALSE	Discard	Discard	25.2831	NA	NA	14.0369	16.3055	NA	NA	19.1603	17.2044	NA	NA
Acyl-CoA synthetase family member 2, mitochondrial	ACSF2	NA	NA	NA	NA	NA	FALSE	NA	NA	NA	NA	NA	Discard	28.5691	28.7105	-0.141415	0.11726	0.497576	FALSE	-0.000515458	-0.014314	-0.0180036	1.27639	FALSE	FALSE	FALSE	Discard	6	NA	NA	NA	NA	FALSE	NA	NA	FALSE	Discard	Discard	26.0818	NA	NA	15.1146	15.0391	NA	NA	17.3044	19.0065	NA	NA
Acyl-CoA synthetase family member 3, mitochondrial	ACSF3	NA	NA	NA	NA	NA	FALSE	NA	NA	NA	NA	NA	Discard	28.8506	29.0997	-0.249082	0.437104	0.796532	FALSE	0.0214948	-0.002787	-0.00974349	0.69078	FALSE	FALSE	FALSE	Discard	6	NA	NA	NA	NA	FALSE	NA	NA	FALSE	Discard	Discard	26.2612	NA	NA	14.7046	17.1551	NA	NA	16.5913	16.257	NA	NA
Long-chain-fatty-acid--CoA ligase 1	ACSL1	NA	NA	NA	NA	NA	FALSE	NA	NA	NA	NA	NA	Discard	29.3826	29.2174	0.165209	0.562956	0.865156	FALSE	0.0168219	0.0149709	0.00824858	0.584796	FALSE	FALSE	FALSE	Discard	6	NA	NA	NA	NA	FALSE	NA	NA	FALSE	Discard	Discard	26.135	NA	NA	17.2307	15.4073	NA	NA	17.8898	18.3088	NA	NA
Long-chain-fatty-acid--CoA ligase 3	ACSL3	15.2748	15.6461	-0.371236	NA	NA	FALSE	NA	NA	NA	NA	NA	Discard	31.8892	31.9578	-0.0686138	0.546427	0.856045	FALSE	0.0206959	-0.0028638	-0.0081205	0.575716	FALSE	FALSE	FALSE	Discard	1	-0.47855	3.78235	NA	NA	FALSE	NA	NA	FALSE	Discard	Discard	29.0484	15.257	15.6601	24.2038	22.5469	14.968	14.491	23.513	25.2084	15.5425	16.27
Long-chain-fatty-acid--CoA ligase 4	ACSL4	NA	NA	NA	NA	NA	FALSE	NA	NA	NA	NA	NA	Discard	30.118	29.9771	0.140853	0.155539	0.563825	FALSE	0.00875498	0.0190666	0.0184112	1.30529	FALSE	FALSE	FALSE	Discard	6	NA	NA	NA	NA	FALSE	NA	NA	FALSE	Discard	Discard	27.1414	NA	NA	14.1709	15.9524	NA	NA	15.1518	17.2092	NA	NA
Acetyl-coenzyme A synthetase 2-like, mitochondrial	ACSS1	11.9686	12.1073	-0.138648	NA	NA	FALSE	NA	NA	NA	NA	NA	Discard	27.0305	27.0273	0.00314668	0.926625	0.986422	FALSE	-0.017863	-0.00931165	-0.00171998	0.121941	FALSE	FALSE	FALSE	Discard	4	0.275275	NA	NA	NA	FALSE	NA	NA	FALSE	Discard	Discard	24.2814	11.9686	12.1073	20.32	14.3046	NA	NA	22.0357	16.9905	NA	NA
Acyl-CoA synthetase short-chain family member 3, mitochondrial	ACSS3	NA	NA	NA	NA	NA	FALSE	NA	NA	NA	NA	NA	Discard	26.3228	25.7758	0.547038	0.0701883	0.423352	FALSE	-0.00600783	0.0227482	0.0190035	1.34729	FALSE	FALSE	FALSE	Discard	6	NA	NA	NA	NA	FALSE	NA	NA	FALSE	Discard	Discard	22.9361	NA	NA	14.6422	14.9078	NA	NA	16.2309	17.7044	NA	NA
Actin, cytoplasmic 1;Actin, cytoplasmic 1, N-terminally processed	ACTB.copy.2	19.2067	20.8794	-1.67269	NA	NA	FALSE	NA	NA	NA	NA	NA	Discard	31.5464	31.6829	-0.136519	0.76944	0.94721	FALSE	0.00979119	0.00116311	-0.00518909	0.367889	FALSE	TRUE	TRUE	Keep	0	-0.352961	3.05755	0.411561	0.728216	FALSE	0.0377318	0.0774771	FALSE	Discard	Discard	29.5436	18.5449	19.9637	27.2454	27.5169	19.1996	20.4929	28.1303	30.6733	19.6639	21.6492
Beta-actin-like protein 2	ACTBL2	18.5723	24.9732	-6.40084	NA	NA	FALSE	NA	NA	NA	NA	NA	Discard	NA	35.3057	NA	NA	NA	FALSE	NA	NA	NA	NA	NA	TRUE	TRUE	Keep	0	-0.226388	8.57623	0.538448	0.802071	FALSE	0.11815	0.156531	FALSE	Discard	Discard	31.6568	17.6275	20.6208	29.4435	27.081	17.7451	26.5251	27.1754	28.2477	19.5111	19.2452
Actin, cytoplasmic 2;Actin, cytoplasmic 2, N-terminally processed	ACTG1	26.0333	27.8853	-1.85195	NA	NA	FALSE	NA	NA	NA	NA	NA	Discard	38.5449	38.8696	-0.324674	0.411591	0.783821	FALSE	-0.0167623	-0.0160721	-0.0118384	0.839302	FALSE	TRUE	TRUE	Keep	0	-0.439429	3.48806	0.505669	0.786538	FALSE	0.0292148	0.0653967	FALSE	Discard	Discard	36.2585	24.3932	26.1489	34.799	33.5857	25.5541	26.9609	33.9521	36.8783	27.0055	29.0049
Actin-like protein 6A	ACTL6A	15.2651	14.168	1.09707	NA	NA	FALSE	NA	NA	NA	NA	NA	Discard	32.5912	32.3706	0.220524	0.36382	0.753204	FALSE	0.0143119	0.0169548	0.0128956	0.914252	FALSE	FALSE	FALSE	Discard	5	0.292741	NA	NA	NA	FALSE	NA	NA	FALSE	Discard	Discard	30.614	15.6164	14.4931	15.8082	16.3342	NA	NA	16.4114	17.5111	14.7998	13.7478
Alpha-actinin-1	ACTN1	NA	16.7307	NA	NA	NA	FALSE	NA	NA	NA	NA	NA	Discard	33.0263	32.7425	0.283786	0.0375346	0.350062	FALSE	-0.013225	0.0202116	0.0217583	1.54259	TRUE	FALSE	FALSE	Discard	4	NA	NA	NA	NA	FALSE	NA	NA	FALSE	Discard	Discard	29.1165	NA	NA	18.4895	14.7568	NA	NA	21.4679	17.0998	NA	16.7307
	ACTN4.copy.1	NA	NA	NA	NA	NA	FALSE	NA	NA	NA	NA	NA	Discard	26.7966	25.6555	1.14108	NA	NA	FALSE	NA	NA	NA	NA	NA	FALSE	FALSE	Discard	6	NA	NA	NA	NA	FALSE	NA	NA	FALSE	Discard	Discard	24.4939	NA	NA	14.2701	16.2168	NA	NA	20.9915	17.196	NA	NA
Actin-related protein 10	ACTR10	NA	NA	NA	NA	NA	FALSE	NA	NA	NA	NA	NA	Discard	28.6926	28.2448	0.447818	0.113405	0.494459	FALSE	0.000595427	0.0230363	0.0201014	1.42512	FALSE	FALSE	FALSE	Discard	6	NA	NA	NA	NA	FALSE	NA	NA	FALSE	Discard	Discard	26.161	NA	NA	16.4618	16.8009	NA	NA	15.2603	17.6973	NA	NA
Alpha-centractin	ACTR1A	17.9561	17.7272	0.228928	NA	NA	FALSE	NA	NA	NA	NA	NA	Discard	32.4507	32.2481	0.202532	0.60518	0.884958	FALSE	-0.0232009	-0.000719065	0.00655681	0.464855	FALSE	FALSE	FALSE	Discard	0	-0.670673	1.23074	NA	NA	FALSE	NA	NA	FALSE	Discard	Discard	30.032	15.4719	15.041	24.9642	25.9309	17.983	17.4538	27.0276	28.2637	18.8061	18.7395
Beta-centractin	ACTR1B	NA	NA	NA	NA	NA	FALSE	NA	NA	NA	NA	NA	Discard	29.2218	28.9555	0.266287	0.318504	0.708901	FALSE	0.00151772	0.0194537	0.0148256	1.05109	FALSE	FALSE	FALSE	Discard	6	NA	NA	NA	NA	FALSE	NA	NA	FALSE	Discard	Discard	27.1028	NA	NA	12.5669	17.3224	NA	NA	17.4522	16.3819	NA	NA
Actin-related protein 2	ACTR2	15.041	14.4414	0.599633	NA	NA	FALSE	NA	NA	NA	NA	NA	Discard	31.3762	31.696	-0.319749	0.192896	0.592009	FALSE	-0.0109125	-0.0216695	-0.0163729	1.16078	FALSE	FALSE	FALSE	Discard	3	0.84857	NA	NA	NA	FALSE	NA	NA	FALSE	Discard	Discard	29.929	15.041	14.4414	22.8191	15.6131	NA	NA	26.9149	27.0011	NA	NA
Actin-related protein 3	ACTR3	15.3335	16.1961	-0.862525	NA	NA	FALSE	NA	NA	NA	NA	NA	Discard	32.9852	33.02	-0.034787	0.776178	0.949196	FALSE	-0.000970956	0.00257446	-0.00328455	0.232863	FALSE	FALSE	TRUE	Keep	4	-1.39002	1.12421	0.245531	0.571326	FALSE	0.0536491	0.0932798	FALSE	Discard	Discard	30.7184	14.4985	15.5475	14.4488	17.513	15.5266	13.6187	14.6123	24.3296	15.7079	17.33
Actin-related protein 3B;Actin-related protein 3C	ACTR3B;ACTR3C	NA	NA	NA	NA	NA	FALSE	NA	NA	NA	NA	NA	Discard	24.8674	25.339	-0.471654	NA	NA	FALSE	0.00554661	-0.0183355	-0.0178108	1.26273	FALSE	FALSE	FALSE	Discard	6	NA	NA	NA	NA	FALSE	NA	NA	FALSE	Discard	Discard	22.8363	NA	NA	16.7291	16.7943	NA	NA	17.4017	18.461	NA	NA
Actin-related protein 5	ACTR5	NA	NA	NA	NA	NA	FALSE	NA	NA	NA	NA	NA	Discard	29.0103	29.1094	-0.0990381	0.832605	0.960767	FALSE	0.0177962	-0.000568722	-0.00269089	0.190775	FALSE	FALSE	FALSE	Discard	6	NA	NA	NA	NA	FALSE	NA	NA	FALSE	Discard	Discard	26.4446	NA	NA	12.7352	15.3189	NA	NA	15.3673	16.0098	NA	NA
Actin-related protein 6	ACTR6	13.6229	12.6979	0.925003	NA	NA	FALSE	NA	NA	NA	NA	NA	Discard	27.5954	27.543	0.0524244	0.754838	0.942358	FALSE	0.0130417	0.0032151	0.00414203	0.293656	FALSE	FALSE	FALSE	Discard	3	-0.485889	0.585434	NA	NA	FALSE	NA	NA	FALSE	Discard	Discard	25.7184	12.9588	12.7941	21.917	14.9063	13.6349	12.0054	23.4027	16.4207	14.0671	13.0899
Actin-related protein 8	ACTR8	NA	NA	NA	NA	NA	FALSE	NA	NA	NA	NA	NA	Discard	27.3847	27.7405	-0.355837	0.000851027	0.14042	FALSE	0.0104521	-0.0213786	-0.0248821	1.76405	TRUE	FALSE	FALSE	Discard	6	NA	NA	NA	NA	FALSE	NA	NA	FALSE	Discard	Discard	24.2347	NA	NA	12.2433	14.3733	NA	NA	15.5123	16.7324	NA	NA
Acylphosphatase-1;Acylphosphatase	ACYP1	NA	NA	NA	NA	NA	FALSE	NA	NA	NA	NA	NA	Discard	27.6861	27.854	-0.16784	0.625398	0.893942	FALSE	-0.0118139	-0.00654493	-0.00685929	0.4863	FALSE	FALSE	FALSE	Discard	6	NA	NA	NA	NA	FALSE	NA	NA	FALSE	Discard	Discard	27.2425	NA	NA	14.9662	15.5581	NA	NA	18.271	17.3733	NA	NA
Adenosine deaminase	ADA	NA	NA	NA	NA	NA	FALSE	NA	NA	NA	NA	NA	Discard	27.3548	26.4132	0.941582	0.0377165	0.350062	FALSE	-0.00753346	0.022779	0.0233075	1.65242	TRUE	FALSE	FALSE	Discard	6	NA	NA	NA	NA	FALSE	NA	NA	FALSE	Discard	Discard	24.5129	NA	NA	12.6435	16.7671	NA	NA	17.1413	17.0099	NA	NA
Disintegrin and metalloproteinase domain-containing protein 10	ADAM10	NA	NA	NA	NA	NA	FALSE	NA	NA	NA	NA	NA	Discard	29.5408	29.3129	0.227893	0.254065	0.651961	FALSE	-0.00174418	0.00935712	0.0145039	1.02828	FALSE	FALSE	FALSE	Discard	6	NA	NA	NA	NA	FALSE	NA	NA	FALSE	Discard	Discard	26.2868	NA	NA	11.6157	16.62	NA	NA	18.4339	17.5535	NA	NA
Disintegrin and metalloproteinase domain-containing protein 17	ADAM17	NA	NA	NA	NA	NA	FALSE	NA	NA	NA	NA	NA	Discard	26.4863	27.4024	-0.91613	0.00229588	0.185805	FALSE	0.00619866	-0.0214759	-0.0246715	1.74913	TRUE	FALSE	FALSE	Discard	6	NA	NA	NA	NA	FALSE	NA	NA	FALSE	Discard	Discard	23.7973	NA	NA	14.996	13.0136	NA	NA	16.8157	17.0433	NA	NA
Disintegrin and metalloproteinase domain-containing protein 9	ADAM9	NA	NA	NA	NA	NA	FALSE	NA	NA	NA	NA	NA	Discard	28.8749	28.6266	0.248296	0.19329	0.592437	FALSE	-0.000382338	0.013362	0.0158776	1.12566	FALSE	FALSE	FALSE	Discard	6	NA	NA	NA	NA	FALSE	NA	NA	FALSE	Discard	Discard	25.3464	NA	NA	13.5282	16.0196	NA	NA	17.1779	17.2932	NA	NA
Double-stranded RNA-specific adenosine deaminase	ADAR.copy.2	17.2551	18.2434	-0.988375	NA	NA	FALSE	NA	NA	NA	NA	NA	Discard	33.6961	33.7249	-0.0288056	0.946106	0.989712	FALSE	0.0186102	0.00314233	0.00112472	0.0797387	FALSE	FALSE	TRUE	Keep	3	2.6946	6.19499	0.9021	0.974389	FALSE	0.0482008	0.0875637	FALSE	Discard	Discard	29.8273	18.2441	18.8893	23.1805	24.054	NA	17.6536	25.2387	18.0928	11.2034	17.8681
Double-stranded RNA-specific editase 1	ADARB1	NA	NA	NA	NA	NA	FALSE	NA	NA	NA	NA	NA	Discard	25.7625	NA	NA	NA	NA	FALSE	NA	NA	NA	NA	NA	FALSE	FALSE	Discard	6	NA	NA	NA	NA	FALSE	NA	NA	FALSE	Discard	Discard	23.1679	NA	NA	14.0305	15.8689	NA	NA	15.0981	17.3138	NA	NA
tRNA-specific adenosine deaminase 2	ADAT2	NA	NA	NA	NA	NA	FALSE	NA	NA	NA	NA	NA	Discard	26.6607	26.5152	0.14549	0.400069	0.773571	FALSE	-0.00925273	0.00909322	0.011839	0.839348	FALSE	FALSE	FALSE	Discard	6	NA	NA	NA	NA	FALSE	NA	NA	FALSE	Discard	Discard	24.7569	NA	NA	12.9957	15.5779	NA	NA	17.5957	15.8144	NA	NA
Probable inactive tRNA-specific adenosine deaminase-like protein 3	ADAT3	NA	NA	NA	NA	NA	FALSE	NA	NA	NA	NA	NA	Discard	24.0235	23.832	0.191522	NA	NA	FALSE	NA	NA	NA	NA	NA	FALSE	FALSE	Discard	6	NA	NA	NA	NA	FALSE	NA	NA	FALSE	Discard	Discard	22.3805	NA	NA	13.3916	16.3194	NA	NA	17.7553	15.6241	NA	NA
Atypical kinase ADCK3, mitochondrial	ADCK3	NA	NA	NA	NA	NA	FALSE	NA	NA	NA	NA	NA	Discard	28.8092	29.3953	-0.586117	0.0608945	0.404601	FALSE	-0.00610777	-0.0223692	-0.0212055	1.5034	TRUE	FALSE	FALSE	Discard	5	NA	NA	NA	NA	FALSE	NA	NA	FALSE	Discard	Discard	26.5849	NA	NA	14.535	15.9388	NA	NA	16.895	18.2248	NA	NA
AarF domain-containing protein kinase 4	ADCK4	NA	NA	NA	NA	NA	FALSE	NA	NA	NA	NA	NA	Discard	27.1064	28.1776	-1.07122	0.0153016	0.269526	FALSE	0.0145033	-0.0181404	-0.0231854	1.64377	TRUE	FALSE	FALSE	Discard	6	NA	NA	NA	NA	FALSE	NA	NA	FALSE	Discard	Discard	25.0596	NA	NA	12.3941	15.0944	NA	NA	15.896	18.3377	NA	NA
Alpha-adducin	ADD1	16.8441	16.4268	0.41738	NA	NA	FALSE	NA	NA	NA	NA	NA	Discard	31.2435	31.506	-0.262479	0.0267788	0.308268	FALSE	0.00836294	-0.0178544	-0.0226587	1.60642	TRUE	FALSE	FALSE	Discard	0	4.68665	4.80586	NA	NA	FALSE	NA	NA	FALSE	Discard	Discard	28.8355	16.1347	16.2089	21.8285	24.9239	17.3176	11.1219	20.6433	26.7334	NA	17.5073
Beta-adducin	ADD2	12.1833	12.0021	0.181212	NA	NA	FALSE	NA	NA	NA	NA	NA	Discard	28.9383	28.8705	0.0677866	0.639155	0.899342	FALSE	-0.0106775	0.003497	0.00617735	0.437953	FALSE	FALSE	FALSE	Discard	3	-0.32606	1.5145	NA	NA	FALSE	NA	NA	FALSE	Discard	Discard	25.7611	12.1833	12.4526	21.136	22.2979	NA	11.4484	21.9402	17.6842	NA	11.9314
Gamma-adducin	ADD3	14.5409	16.2242	-1.68326	NA	NA	FALSE	NA	NA	NA	NA	NA	Discard	30.1351	30.3027	-0.167648	0.090939	0.459913	FALSE	0.0121996	-0.0121548	-0.0185469	1.31491	FALSE	FALSE	FALSE	Discard	5	0.899315	NA	NA	NA	FALSE	NA	NA	FALSE	Discard	Discard	27.4458	14.5409	NA	22.2683	17.1574	NA	12.4746	15.4322	19.23	NA	17.1695
Latrophilin-2	ADGRL2;LPHN2	14.852	13.1921	1.65986	NA	NA	FALSE	NA	NA	NA	NA	NA	Discard	28.2526	28.2255	0.0271407	0.798925	0.953804	FALSE	0.0182817	0.00673262	0.0039714	0.281559	FALSE	FALSE	FALSE	Discard	3	1.32042	2.53437	NA	NA	FALSE	NA	NA	FALSE	Discard	Discard	24.8286	14.3164	13.1921	21.4483	22.0175	14.9068	NA	22.871	17.3494	15.1984	NA
Alcohol dehydrogenase class-3	ADH5	13.3928	13.6703	-0.277478	NA	NA	FALSE	NA	NA	NA	NA	NA	Discard	31.7875	31.4317	0.355729	0.148874	0.554072	FALSE	-0.0155376	0.0160371	0.0174209	1.23509	FALSE	FALSE	FALSE	Discard	3	-0.198518	NA	NA	NA	FALSE	NA	NA	FALSE	Discard	Discard	29.3162	13.3226	13.6706	22.1149	16.8925	13.4598	NA	22.4729	15.8478	NA	13.67
1,2-dihydroxy-3-keto-5-methylthiopentene dioxygenase	ADI1	NA	NA	NA	NA	NA	FALSE	NA	NA	NA	NA	NA	Discard	30.777	30.4738	0.30327	0.0186706	0.280059	FALSE	-0.00718138	0.0233999	0.0234757	1.66435	TRUE	FALSE	FALSE	Discard	5	NA	NA	NA	NA	FALSE	NA	NA	FALSE	Discard	Discard	29.1548	NA	NA	14.8713	17.413	NA	NA	17.9813	15.9031	NA	NA
Adenosine kinase	ADK	NA	NA	NA	NA	NA	FALSE	NA	NA	NA	NA	NA	Discard	30.8723	30.5029	0.369444	0.213371	0.613414	FALSE	-0.0209724	0.011018	0.0163924	1.16217	FALSE	FALSE	FALSE	Discard	6	NA	NA	NA	NA	FALSE	NA	NA	FALSE	Discard	Discard	28.1664	NA	NA	14.2871	15.7196	NA	NA	16.5837	17.3329	NA	NA
Activity-dependent neuroprotector homeobox protein	ADNP	NA	NA	NA	NA	NA	FALSE	NA	NA	NA	NA	NA	Discard	32.0425	32.1439	-0.101375	0.864636	0.971048	FALSE	0.0208245	0.00106247	-0.00227006	0.16094	FALSE	FALSE	FALSE	Discard	6	NA	NA	NA	NA	FALSE	NA	NA	FALSE	Discard	Discard	28.4004	NA	NA	15.7105	17.191	NA	NA	19.6667	18.0021	NA	NA
ADNP homeobox protein 2	ADNP2	NA	NA	NA	NA	NA	FALSE	NA	NA	NA	NA	NA	Discard	25.624	26.0485	-0.424487	NA	NA	FALSE	0.00491301	-0.0144916	-0.00216862	0.153748	FALSE	FALSE	FALSE	Discard	6	NA	NA	NA	NA	FALSE	NA	NA	FALSE	Discard	Discard	22.4057	NA	NA	14.5051	15.7399	NA	NA	15.2198	19.9043	NA	NA
2-aminoethanethiol dioxygenase	ADO	15.3016	14.3018	0.999842	NA	NA	FALSE	NA	NA	NA	NA	NA	Discard	26.5114	25.7499	0.761435	0.0201466	0.28146	FALSE	0.000965026	0.0203019	0.02298	1.6292	TRUE	FALSE	FALSE	Discard	5	0.456456	NA	NA	NA	FALSE	NA	NA	FALSE	Discard	Discard	24.7076	15.3016	14.3018	23.4718	15.8044	NA	NA	15.0462	17.6436	NA	NA
ADP-dependent glucokinase	ADPGK	14.0382	15.1161	-1.07783	NA	NA	FALSE	NA	NA	NA	NA	NA	Discard	29.4542	29.3928	0.061454	0.712402	0.926254	FALSE	0.0195065	0.00952193	0.00567664	0.402455	FALSE	FALSE	FALSE	Discard	3	-0.722539	2.15399	NA	NA	FALSE	NA	NA	FALSE	Discard	Discard	27.667	14.0382	15.1161	23.3874	24.3218	NA	NA	25.1817	17.3513	NA	NA
Poly(ADP-ribose) glycohydrolase ARH3	ADPRHL2	NA	NA	NA	NA	NA	FALSE	NA	NA	NA	NA	NA	Discard	28.4895	28.5825	-0.0930336	0.241598	0.637819	FALSE	0.00648206	-0.0144488	-0.0153837	1.09065	FALSE	FALSE	FALSE	Discard	5	NA	NA	NA	NA	FALSE	NA	NA	FALSE	Discard	Discard	26.8614	NA	NA	17.8543	16.1202	NA	NA	15.8073	17.6414	NA	NA
Beta-adrenergic receptor kinase 1	ADRBK1	NA	NA	NA	NA	NA	FALSE	NA	NA	NA	NA	NA	Discard	27.3888	27.5555	-0.166738	0.456752	0.809693	FALSE	0.017015	-0.00101052	-0.00951598	0.674651	FALSE	FALSE	FALSE	Discard	6	NA	NA	NA	NA	FALSE	NA	NA	FALSE	Discard	Discard	24.6243	NA	NA	15.8127	16.0875	NA	NA	15.3406	17.0896	NA	NA
Proteasomal ubiquitin receptor ADRM1	ADRM1	18.6145	18.1603	0.454232	NA	NA	FALSE	NA	NA	NA	NA	NA	Discard	28.4783	28.4497	0.0286116	0.996452	0.999932	FALSE	-0.00638692	0.00451419	0.000492497	0.0349164	FALSE	TRUE	TRUE	Keep	0	-0.72148	1.02898	0.390236	0.707149	FALSE	0.27102	0.300945	FALSE	Discard	Discard	26.9015	18.8583	18.7132	27.8355	28.6136	18.3336	17.0324	27.4427	28.6166	18.6041	18.265
Adenylosuccinate lyase	ADSL	19.43	17.0646	2.36543	NA	NA	FALSE	NA	NA	NA	NA	NA	Discard	32.3418	31.8356	0.506257	0.0027445	0.186331	FALSE	-0.00917954	0.0232471	0.0246249	1.74583	TRUE	TRUE	FALSE	Keep	1	2.00982	2.87102	0.388641	0.705801	FALSE	0.332136	0.360221	FALSE	Discard	Discard	29.2253	20.0992	18.358	25.3875	26.0058	18.686	15.0806	27.1124	26.3047	19.1309	15.3087
Adenylosuccinate synthetase isozyme 2	ADSS	15.041	15.0574	-0.0163422	NA	NA	FALSE	NA	NA	NA	NA	NA	Discard	32.1405	31.4413	0.699243	0.00777083	0.235985	FALSE	-0.00947356	0.0224141	0.0249715	1.7704	TRUE	FALSE	FALSE	Discard	0	-1.86956	2.43821	NA	NA	FALSE	NA	NA	FALSE	Discard	Discard	29.6697	14.6328	15.9235	27.3291	24.2706	14.3825	14.3038	24.0628	23.9376	15.7307	14.2816
Zinc finger protein AEBP2	AEBP2	NA	NA	NA	NA	NA	FALSE	NA	NA	NA	NA	NA	Discard	26.943	27.2781	-0.335033	0.335481	0.72843	FALSE	-0.00468787	-0.018923	-0.0138814	0.984147	FALSE	FALSE	FALSE	Discard	6	NA	NA	NA	NA	FALSE	NA	NA	FALSE	Discard	Discard	25.2421	NA	NA	14.2936	15.572	NA	NA	16.8472	15.8654	NA	NA
Amino-terminal enhancer of split	AES	NA	NA	NA	NA	NA	FALSE	NA	NA	NA	NA	NA	Discard	27.8653	27.4602	0.405041	0.217931	0.617587	FALSE	-0.0189404	0.0119863	0.0155984	1.10587	FALSE	FALSE	FALSE	Discard	6	NA	NA	NA	NA	FALSE	NA	NA	FALSE	Discard	Discard	26.7384	NA	NA	15.335	16.392	NA	NA	15.8154	18.7628	NA	NA
AF4/FMR2 family member 4	AFF4	NA	NA	NA	NA	NA	FALSE	NA	NA	NA	NA	NA	Discard	25.7592	25.8361	-0.0768674	0.476485	0.824873	FALSE	0.007002	-0.00768019	-0.00968055	0.686318	FALSE	FALSE	FALSE	Discard	6	NA	NA	NA	NA	FALSE	NA	NA	FALSE	Discard	Discard	22.256	NA	NA	12.8814	17.0164	NA	NA	17.1563	15.0577	NA	NA
AFG3-like protein 2	AFG3L2	15.5042	14.2371	1.26702	NA	NA	FALSE	NA	NA	NA	NA	NA	Discard	31.5767	31.5723	0.0043909	0.932794	0.988299	FALSE	0.0214877	0.00822214	0.00165729	0.117497	FALSE	FALSE	FALSE	Discard	3	-0.607641	5.19828	NA	NA	FALSE	NA	NA	FALSE	Discard	Discard	28.2864	15.5042	13.7862	24.7385	24.7114	NA	14.5802	14.6886	20.2439	NA	NA
Aftiphilin	AFTPH	NA	NA	NA	NA	NA	FALSE	NA	NA	NA	NA	NA	Discard	27.7886	27.5239	0.264695	0.240849	0.637408	FALSE	-0.0201139	0.00927938	0.0150541	1.06729	FALSE	FALSE	FALSE	Discard	6	NA	NA	NA	NA	FALSE	NA	NA	FALSE	Discard	Discard	24.5687	NA	NA	16.2812	18.3274	NA	NA	14.4794	16.3395	NA	NA
N(4)-(beta-N-acetylglucosaminyl)-L-asparaginase;Glycosylasparaginase alpha chain;Glycosylasparaginase beta chain	AGA	NA	NA	NA	NA	NA	FALSE	NA	NA	NA	NA	NA	Discard	27.9933	27.7284	0.264864	0.505783	0.840999	FALSE	-0.00907152	0.00165102	0.00903872	0.640815	FALSE	FALSE	FALSE	Discard	6	NA	NA	NA	NA	FALSE	NA	NA	FALSE	Discard	Discard	25.943	NA	NA	13.8339	14.1807	NA	NA	16.8127	17.0689	NA	NA
Arf-GAP with GTPase, ANK repeat and PH domain-containing protein 3	AGAP3	13.2787	13.844	-0.565336	NA	NA	FALSE	NA	NA	NA	NA	NA	Discard	25.7238	26.1424	-0.418567	NA	NA	FALSE	NA	NA	NA	NA	NA	FALSE	FALSE	Discard	5	NA	0.578842	NA	NA	FALSE	NA	NA	FALSE	Discard	Discard	23.3302	13.2787	13.844	14.7959	24.6249	NA	NA	16.6306	16.6003	NA	NA
Arf-GAP domain and FG repeat-containing protein 1	AGFG1	NA	NA	NA	NA	NA	FALSE	NA	NA	NA	NA	NA	Discard	29.844	29.7215	0.122534	0.384146	0.765378	FALSE	0.0116188	0.0169111	0.0115628	0.81976	FALSE	FALSE	FALSE	Discard	6	NA	NA	NA	NA	FALSE	NA	NA	FALSE	Discard	Discard	28.0112	NA	NA	14.3328	17.6407	NA	NA	13.8539	17.0916	NA	NA
Angiogenic factor with G patch and FHA domains 1	AGGF1	15.2407	15.0945	0.146145	NA	NA	FALSE	NA	NA	NA	NA	NA	Discard	29.2689	NA	NA	NA	NA	FALSE	NA	NA	NA	NA	NA	FALSE	FALSE	Discard	6	NA	NA	NA	NA	FALSE	NA	NA	FALSE	Discard	Discard	24.4318	15.2407	15.0945	13.364	16.4857	NA	NA	17.7643	15.5156	NA	NA
Acylglycerol kinase, mitochondrial	AGK	16.1376	13.5136	2.62403	NA	NA	FALSE	NA	NA	NA	NA	NA	Discard	32.5549	32.7245	-0.169573	0.361585	0.751721	FALSE	-0.0157742	-0.0176069	-0.0129857	0.920644	FALSE	FALSE	FALSE	Discard	3	1.81071	3.70041	NA	NA	FALSE	NA	NA	FALSE	Discard	Discard	29.9856	14.0975	14.2283	20.0929	21.8876	17.5189	13.084	21.8411	16.9871	13.4178	12.8155
Glycogen debranching enzyme;4-alpha-glucanotransferase;Amylo-alpha-1,6-glucosidase	AGL	12.5087	12.9116	-0.402837	NA	NA	FALSE	NA	NA	NA	NA	NA	Discard	31.7956	31.5616	0.234018	0.0229276	0.297201	FALSE	-0.00532921	0.0229539	0.0225551	1.59908	TRUE	FALSE	FALSE	Discard	0	-1.39112	1.61531	NA	NA	FALSE	NA	NA	FALSE	Discard	Discard	27.2927	13.0801	12.1241	22.6322	22.8383	11.5683	NA	22.2024	21.9135	12.4985	13.4181
Protein argonaute-1;Protein argonaute	AGO1	16.7766	16.3678	0.408785	NA	NA	FALSE	NA	NA	NA	NA	NA	Discard	25.9039	26.1104	-0.206488	0.0336874	0.33704	FALSE	0.0158819	-0.0182769	-0.0229945	1.63023	TRUE	FALSE	FALSE	Discard	2	3.18059	4.0737	NA	NA	FALSE	NA	NA	FALSE	Discard	Discard	22.8081	16.952	16.6594	20.1885	22.5239	16.577	16.4945	22.1772	23.9317	NA	15.8203
Protein argonaute-2	AGO2	18.9335	18.6254	0.308129	NA	NA	FALSE	NA	NA	NA	NA	NA	Discard	28.5587	28.7287	-0.169998	0.424014	0.790236	FALSE	-0.0022839	-0.00608521	-0.00994761	0.705251	FALSE	FALSE	FALSE	Discard	0	3.21213	2.9565	NA	NA	FALSE	NA	NA	FALSE	Discard	Discard	25.3154	20.1062	19.7623	24.5205	26.8236	18.4024	17.1901	23.9994	27.9673	14.7135	17.4114
1-acyl-sn-glycerol-3-phosphate acyltransferase alpha	AGPAT1	NA	NA	NA	NA	NA	FALSE	NA	NA	NA	NA	NA	Discard	27.4305	27.4086	0.0219122	0.801214	0.954515	FALSE	0.0202338	0.0108207	0.00413913	0.293451	FALSE	FALSE	FALSE	Discard	6	NA	NA	NA	NA	FALSE	NA	NA	FALSE	Discard	Discard	25.9065	NA	NA	12.447	16.6779	NA	NA	16.6155	16.4091	NA	NA
Glycerol-3-phosphate acyltransferase 4	AGPAT6	14.7242	15.3089	-0.584699	NA	NA	FALSE	NA	NA	NA	NA	NA	Discard	27.8493	28.198	-0.348753	0.525956	0.847876	FALSE	-0.018248	-0.015561	-0.00925833	0.656384	FALSE	FALSE	FALSE	Discard	5	NA	NA	NA	NA	FALSE	NA	NA	FALSE	Discard	Discard	25.343	15.5753	15.0425	13.7962	16.6547	12.3736	15.6141	17.3504	17.3641	NA	15.2087
Alkyldihydroxyacetonephosphate synthase, peroxisomal	AGPS	13.6663	14.7993	-1.13301	NA	NA	FALSE	NA	NA	NA	NA	NA	Discard	32.179	32.1083	0.0707108	0.495443	0.836851	FALSE	0.0152197	0.0107795	0.00913029	0.647307	FALSE	FALSE	FALSE	Discard	0	-2.0534	1.42695	NA	NA	FALSE	NA	NA	FALSE	Discard	Discard	29.2061	NA	14.2657	25.3336	23.8613	13.6663	12.6035	24.5005	22.8651	NA	15.8634
Agrin;Agrin N-terminal 110 kDa subunit;Agrin C-terminal 110 kDa subunit;Agrin C-terminal 90 kDa fragment;Agrin C-terminal 22 kDa fragment	AGRN	NA	NA	NA	NA	NA	FALSE	NA	NA	NA	NA	NA	Discard	25.3824	25.9668	-0.584482	0.141276	0.545489	FALSE	0.0145488	-0.0139977	-0.0153283	1.08673	FALSE	FALSE	FALSE	Discard	6	NA	NA	NA	NA	FALSE	NA	NA	FALSE	Discard	Discard	21.5972	NA	NA	13.809	14.6851	NA	NA	15.2963	17.6711	NA	NA
Cytosolic carboxypeptidase 1	AGTPBP1	14.4938	13.7385	0.755235	NA	NA	FALSE	NA	NA	NA	NA	NA	Discard	27.48	27.3694	0.110585	0.577284	0.872471	FALSE	0.00167447	0.00675872	0.00728367	0.516388	FALSE	FALSE	FALSE	Discard	4	1.35756	2.40777	NA	NA	FALSE	NA	NA	FALSE	Discard	Discard	23.7233	14.1948	13.7385	21.4639	22.6905	14.7413	NA	15.7954	18.0416	NA	NA
Protein ELYS	AHCTF1	11.316	11.6837	-0.367764	NA	NA	FALSE	NA	NA	NA	NA	NA	Discard	31.6669	31.718	-0.0511299	0.937429	0.989216	FALSE	0.0200755	0.00441201	0.00128504	0.0911048	FALSE	FALSE	FALSE	Discard	3	0.929536	1.46642	NA	NA	FALSE	NA	NA	FALSE	Discard	Discard	27.2107	11.882	11.0316	18.6571	17.129	10.6728	12.0882	24.3967	17.5473	11.1303	11.7404
Adenosylhomocysteinase	AHCY	18.8147	18.8506	-0.0358487	NA	NA	FALSE	NA	NA	NA	NA	NA	Discard	33.5752	33.6324	-0.0572424	0.83813	0.960767	FALSE	-0.0195329	-0.00610634	-0.00310644	0.220236	FALSE	FALSE	TRUE	Keep	0	-0.603918	3.01512	0.337254	0.653075	FALSE	0.0727981	0.111851	FALSE	Discard	Discard	31.3844	18.285	18.5143	27.5885	25.724	18.9004	17.9371	27.5898	29.1632	19.1321	19.5965
Putative adenosylhomocysteinase 2	AHCYL1	15.5641	13.9792	1.58495	NA	NA	FALSE	NA	NA	NA	NA	NA	Discard	30.2776	30.5875	-0.309952	0.131179	0.522815	FALSE	-0.00969339	-0.022055	-0.0189774	1.34543	FALSE	FALSE	FALSE	Discard	5	0.653928	NA	NA	NA	FALSE	NA	NA	FALSE	Discard	Discard	28.0092	15.5641	13.9792	23.5369	17.0769	NA	NA	17.1597	17.6498	NA	NA
Putative adenosylhomocysteinase 3;Adenosylhomocysteinase	AHCYL2	NA	NA	NA	NA	NA	FALSE	NA	NA	NA	NA	NA	Discard	26.891	26.3144	0.576548	NA	NA	FALSE	NA	NA	NA	NA	NA	FALSE	FALSE	Discard	6	NA	NA	NA	NA	FALSE	NA	NA	FALSE	Discard	Discard	23.611	NA	NA	14.5481	15.4943	NA	NA	15.8646	18.0516	NA	NA
AT-hook DNA-binding motif-containing protein 1	AHDC1	NA	NA	NA	NA	NA	FALSE	NA	NA	NA	NA	NA	Discard	25.0968	26.4516	-1.35479	NA	NA	FALSE	NA	NA	NA	NA	NA	FALSE	FALSE	Discard	6	NA	NA	NA	NA	FALSE	NA	NA	FALSE	Discard	Discard	21.4384	NA	NA	15.0154	17.5261	NA	NA	16.5921	16.1601	NA	NA
Neuroblast differentiation-associated protein AHNAK	AHNAK	12.1699	12.8343	-0.664417	NA	NA	FALSE	NA	NA	NA	NA	NA	Discard	33.1637	32.7417	0.421955	0.0122934	0.250275	FALSE	0.00134786	0.0248434	0.0236057	1.67356	TRUE	FALSE	FALSE	Discard	0	-0.276831	2.80908	NA	NA	FALSE	NA	NA	FALSE	Discard	Discard	26.3432	11.1344	10.5338	20.7971	20.2334	12.067	NA	20.6384	22.2498	12.8308	13.6799
Protein AHNAK2	AHNAK2	NA	NA	NA	NA	NA	FALSE	NA	NA	NA	NA	NA	Discard	26.4452	26.383	0.0622292	NA	NA	FALSE	-0.00631304	-0.0126316	0.00313706	0.222407	FALSE	FALSE	FALSE	Discard	6	NA	NA	NA	NA	FALSE	NA	NA	FALSE	Discard	Discard	20.5306	NA	NA	13.2936	16.5861	NA	NA	15.6824	17.8242	NA	NA
Aryl hydrocarbon receptor	AHR	26.4093	26.8056	-0.396322	NA	NA	FALSE	NA	NA	NA	NA	NA	Discard	NA	NA	NA	NA	NA	FALSE	NA	NA	NA	NA	NA	TRUE	TRUE	Keep	3	12.7821	5.33885	0.184746	0.507612	FALSE	0.103905	0.141688	FALSE	Discard	Discard	28.5033	26.4034	26.634	29.3795	32.6549	18.2388	25.8025	26.887	17.6428	27.4097	27.4956
Activator of 90 kDa heat shock protein ATPase homolog 1	AHSA1	19.3538	17.908	1.44579	NA	NA	FALSE	NA	NA	NA	NA	NA	Discard	33.0652	32.9449	0.120339	0.2962	0.691924	FALSE	-0.0171798	0.00979218	0.0132919	0.942347	FALSE	FALSE	TRUE	Keep	4	3.33762	NA	0.523189	0.79393	FALSE	0.00161254	0.0141659	TRUE	Discard	Discard	30.5868	20.8311	18.9742	25.2276	17.0819	17.0839	16.613	23.2719	16.9915	12.4332	16.9037
Axin interactor, dorsalization-associated protein	AIDA	15.2373	NA	NA	NA	NA	FALSE	NA	NA	NA	NA	NA	Discard	28.3617	28.3872	-0.025469	0.830055	0.960767	FALSE	0.0122812	0.00640047	-0.00199547	0.141472	FALSE	FALSE	FALSE	Discard	6	NA	NA	NA	NA	FALSE	NA	NA	FALSE	Discard	Discard	26.2411	15.2373	NA	12.8744	17.3161	NA	NA	13.2146	15.3821	NA	NA
Allograft inflammatory factor 1-like	AIF1L	NA	NA	NA	NA	NA	FALSE	NA	NA	NA	NA	NA	Discard	27.2597	27.4746	-0.214921	0.478264	0.824876	FALSE	-0.0156808	-0.00856136	-0.00916225	0.649573	FALSE	FALSE	FALSE	Discard	6	NA	NA	NA	NA	FALSE	NA	NA	FALSE	Discard	Discard	26.0952	NA	NA	13.3695	18.2489	NA	NA	16.7171	17.8043	NA	NA
Apoptosis-inducing factor 1, mitochondrial	AIFM1	21.4804	20.6938	0.786585	NA	NA	FALSE	NA	NA	NA	NA	NA	Discard	33.7364	33.7755	-0.0390851	0.892014	0.980048	FALSE	0.0215618	0.00516775	-0.00139934	0.0992086	FALSE	TRUE	TRUE	Keep	0	0.82786	1.88054	0.349436	0.660807	FALSE	0.00110742	0.011808	TRUE	Discard	Discard	30.8119	21.4807	20.4787	29.0031	30.0003	21.3253	20.3807	29.0799	30.5147	21.6202	21.1092
Aminoacyl tRNA synthase complex-interacting multifunctional protein 1;Endothelial monocyte-activating polypeptide 2	AIMP1	21.1997	21.5588	-0.359097	NA	NA	FALSE	NA	NA	NA	NA	NA	Discard	33.2793	33.3233	-0.0439729	0.599003	0.882472	FALSE	-0.00738601	-0.00545601	-0.00673013	0.477143	FALSE	TRUE	TRUE	Keep	0	1.13593	2.90823	0.20505	0.534485	FALSE	0.00203231	0.0156599	TRUE	Discard	Discard	31.3635	20.407	21.5496	28.4902	29.1946	21.2153	21.5651	28.2479	31.0099	21.6974	21.5617
Aminoacyl tRNA synthase complex-interacting multifunctional protein 2	AIMP2	20.0547	20.0868	-0.0321342	NA	NA	FALSE	NA	NA	NA	NA	NA	Discard	32.3871	32.4557	-0.0686257	0.649637	0.903805	FALSE	-0.0193588	-0.0115161	-0.0065896	0.46718	FALSE	TRUE	TRUE	Keep	0	1.41741	2.44168	0.163711	0.484557	FALSE	0.0011491	0.0118683	TRUE	Discard	Discard	30.4006	19.7015	19.9133	27.2131	28.9124	20.1001	20.2478	26.8136	29.3517	20.2998	20.08
Adenylate kinase isoenzyme 1	AK1	NA	NA	NA	NA	NA	FALSE	NA	NA	NA	NA	NA	Discard	31.6264	30.8839	0.742537	0.00140965	0.155061	FALSE	-0.0082186	0.0234138	0.0248638	1.76276	TRUE	FALSE	FALSE	Discard	6	NA	NA	NA	NA	FALSE	NA	NA	FALSE	Discard	Discard	29.8342	NA	NA	15.1192	16.119	NA	NA	16.3919	17.3611	NA	NA
Adenylate kinase 2, mitochondrial;Adenylate kinase 2, mitochondrial;Adenylate kinase 2, mitochondrial, N-terminally processed	AK2	17.3106	19.1127	-1.80208	NA	NA	FALSE	NA	NA	NA	NA	NA	Discard	33.9048	34.3276	-0.422814	0.00540599	0.221154	FALSE	0.00753472	-0.0207404	-0.0242121	1.71656	TRUE	FALSE	TRUE	Keep	0	-1.94943	2.66156	0.344202	0.658079	FALSE	0.150168	0.188945	FALSE	Discard	Discard	32.3837	17.9369	19.6737	27.9209	27.9004	16.1793	16.3948	27.9312	27.0809	NA	19.5698
GTP:AMP phosphotransferase AK3, mitochondrial	AK3	NA	NA	NA	NA	NA	FALSE	NA	NA	NA	NA	NA	Discard	30.3166	30.2784	0.0381894	0.726711	0.930957	FALSE	-0.00458312	0.00765544	0.00488033	0.345998	FALSE	FALSE	FALSE	Discard	6	NA	NA	NA	NA	FALSE	NA	NA	FALSE	Discard	Discard	28.2127	NA	NA	14.2988	16.4013	NA	NA	15.1508	16.5987	NA	NA
Adenylate kinase 4, mitochondrial	AK4	NA	NA	NA	NA	NA	FALSE	NA	NA	NA	NA	NA	Discard	30.8584	31.4248	-0.56644	0.0193183	0.28146	FALSE	0.00255468	-0.0198713	-0.0228154	1.61754	TRUE	FALSE	FALSE	Discard	6	NA	NA	NA	NA	FALSE	NA	NA	FALSE	Discard	Discard	29.4677	NA	NA	16.4776	16.3666	NA	NA	16.5938	17.2267	NA	NA
A-kinase anchor protein 1, mitochondrial	AKAP1	17.9906	16.2871	1.70343	NA	NA	FALSE	NA	NA	NA	NA	NA	Discard	31.0162	30.7881	0.228072	0.223515	0.622592	FALSE	0.00921734	0.018346	0.0163138	1.1566	FALSE	FALSE	FALSE	Discard	1	3.37927	2.01832	NA	NA	FALSE	NA	NA	FALSE	Discard	Discard	27.6879	18.3892	16.4718	23.4297	25.6064	17.4378	15.7377	23.081	25.796	NA	16.5262
A-kinase anchor protein 11	AKAP11	12.2591	11.6961	0.56295	NA	NA	FALSE	NA	NA	NA	NA	NA	Discard	NA	25.6587	NA	NA	NA	FALSE	NA	NA	NA	NA	NA	FALSE	FALSE	Discard	2	1.49123	1.07537	NA	NA	FALSE	NA	NA	FALSE	Discard	Discard	20.5304	12.369	12.1468	19.5044	20.7335	12.1401	11.3573	20.4721	22.1214	NA	11.4491
A-kinase anchor protein 13	AKAP13	13.3792	12.1281	1.25118	NA	NA	FALSE	NA	NA	NA	NA	NA	Discard	28.4743	28.1653	0.308991	0.0633367	0.408857	FALSE	-0.0109901	0.0180437	0.0209833	1.48764	FALSE	FALSE	FALSE	Discard	4	2.41353	2.1383	NA	NA	FALSE	NA	NA	FALSE	Discard	Discard	23.5401	13.3792	12.1281	19.5924	21.3495	NA	NA	14.2358	16.8505	NA	NA
A-kinase anchor protein 17A	AKAP17A	NA	NA	NA	NA	NA	FALSE	NA	NA	NA	NA	NA	Discard	29.9034	29.9777	-0.0743197	0.990698	0.998866	FALSE	0.0205113	0.00407602	4.4935e-05	0.00318574	FALSE	FALSE	FALSE	Discard	6	NA	NA	NA	NA	FALSE	NA	NA	FALSE	Discard	Discard	26.5953	NA	NA	13.2295	16.2072	NA	NA	18.5346	18.789	NA	NA
A-kinase anchor protein 2	AKAP2	NA	NA	NA	NA	NA	FALSE	NA	NA	NA	NA	NA	Discard	28.8422	28.5901	0.252074	0.283046	0.680006	FALSE	-0.0200762	0.0101439	0.0144293	1.02299	FALSE	FALSE	FALSE	Discard	6	NA	NA	NA	NA	FALSE	NA	NA	FALSE	Discard	Discard	25.4055	NA	NA	16.6747	17.8813	NA	NA	18.2512	17.9442	NA	NA
A-kinase anchor protein 8	AKAP8	17.1733	16.9285	0.244838	NA	NA	FALSE	NA	NA	NA	NA	NA	Discard	30.807	30.7003	0.106653	0.492588	0.834181	FALSE	0.0127017	0.011201	0.00988648	0.700918	FALSE	FALSE	TRUE	Keep	0	3.18795	2.83362	0.0454781	0.264329	FALSE	0.00785676	0.0327666	TRUE	Discard	Discard	28.1366	17.0219	17.0923	22.6489	25.3019	17.3103	16.8743	22.7366	25.4181	NA	16.8028
A-kinase anchor protein 8-like	AKAP8L	16.4942	13.377	3.11728	NA	NA	FALSE	NA	NA	NA	NA	NA	Discard	30.1965	30.0614	0.13511	0.137704	0.538823	FALSE	0.00712085	0.0224115	0.0180742	1.2814	FALSE	FALSE	FALSE	Discard	0	2.90495	1.20562	NA	NA	FALSE	NA	NA	FALSE	Discard	Discard	27.4778	16.4942	14.8005	22.216	23.3975	NA	10.8198	24.2335	26.1753	NA	10.6174
A-kinase anchor protein 9	AKAP9.copy.2	11.2362	10.8861	0.350059	NA	NA	FALSE	NA	NA	NA	NA	NA	Discard	28.5674	28.0683	0.499102	0.147247	0.553725	FALSE	-0.0188544	0.0147845	0.0190067	1.34751	FALSE	FALSE	FALSE	Discard	1	0.570166	1.37269	NA	NA	FALSE	NA	NA	FALSE	Discard	Discard	22.4085	11.2886	10.8999	18.2461	20.6012	11.1817	10.7714	19.3924	21.5317	NA	10.9794
Alcohol dehydrogenase [NADP(+)]	AKR1A1	NA	13.4162	NA	NA	NA	FALSE	NA	NA	NA	NA	NA	Discard	31.4263	31.2587	0.167548	0.100197	0.477098	FALSE	-0.00316735	0.0226108	0.0207894	1.4739	FALSE	FALSE	FALSE	Discard	4	NA	NA	NA	NA	FALSE	NA	NA	FALSE	Discard	Discard	28.9244	NA	13.4162	23.0893	13.7855	NA	NA	24.9564	16.1384	NA	NA
Aldose reductase	AKR1B1	15.9471	16.5625	-0.615342	NA	NA	FALSE	NA	NA	NA	NA	NA	Discard	31.9527	32.1137	-0.161009	0.759179	0.943494	FALSE	-0.0191193	-0.00859866	-0.00481412	0.341305	FALSE	FALSE	FALSE	Discard	2	-1.7186	1.21224	NA	NA	FALSE	NA	NA	FALSE	Discard	Discard	29.9813	14.3867	17.3017	24.7319	26.585	16.6791	NA	28.3561	27.6566	NA	14.966
Aflatoxin B1 aldehyde reductase member 2	AKR7A2	14.2128	14.4569	-0.244087	NA	NA	FALSE	NA	NA	NA	NA	NA	Discard	31.6207	31.4288	0.191855	0.417006	0.786354	FALSE	-0.0223371	0.00490877	0.0107219	0.760144	FALSE	FALSE	FALSE	Discard	4	-0.397648	2.33624	NA	NA	FALSE	NA	NA	FALSE	Discard	Discard	29.5988	14.2128	14.4569	23.2371	23.4804	NA	NA	19.574	17.0721	NA	NA
RAC-alpha serine/threonine-protein kinase	AKT1	NA	NA	NA	NA	NA	FALSE	NA	NA	NA	NA	NA	Discard	25.2685	25.1982	0.0702519	NA	NA	FALSE	NA	NA	NA	NA	NA	FALSE	FALSE	Discard	6	NA	NA	NA	NA	FALSE	NA	NA	FALSE	Discard	Discard	22.2958	NA	NA	16.2781	18.0145	NA	NA	17.2632	17.7616	NA	NA
Proline-rich AKT1 substrate 1	AKT1S1	NA	NA	NA	NA	NA	FALSE	NA	NA	NA	NA	NA	Discard	28.2505	28.516	-0.265479	0.254183	0.651961	FALSE	-0.0133098	-0.0203337	-0.014997	1.06324	FALSE	FALSE	FALSE	Discard	6	NA	NA	NA	NA	FALSE	NA	NA	FALSE	Discard	Discard	27.1687	NA	NA	15.5116	16.4036	NA	NA	14.9544	19.1815	NA	NA
RAC-beta serine/threonine-protein kinase	AKT2	NA	NA	NA	NA	NA	FALSE	NA	NA	NA	NA	NA	Discard	26.0305	26.2139	-0.183386	NA	NA	FALSE	NA	NA	NA	NA	NA	FALSE	FALSE	Discard	6	NA	NA	NA	NA	FALSE	NA	NA	FALSE	Discard	Discard	22.9017	NA	NA	14.8833	18.0333	NA	NA	15.7406	15.9999	NA	NA
Delta-aminolevulinic acid dehydratase	ALAD	NA	NA	NA	NA	NA	FALSE	NA	NA	NA	NA	NA	Discard	27.8366	27.3701	0.466499	0.182107	0.581944	FALSE	-0.0184313	0.0129743	0.0174868	1.23976	FALSE	FALSE	FALSE	Discard	6	NA	NA	NA	NA	FALSE	NA	NA	FALSE	Discard	Discard	25.6454	NA	NA	14.5437	17.1419	NA	NA	15.8803	18.7873	NA	NA
CD166 antigen	ALCAM	12.8376	NA	NA	NA	NA	FALSE	NA	NA	NA	NA	NA	Discard	31.4785	31.6226	-0.144043	0.411548	0.783821	FALSE	0.0194528	-0.00344783	-0.00997968	0.707525	FALSE	FALSE	FALSE	Discard	4	-1.32545	NA	NA	NA	FALSE	NA	NA	FALSE	Discard	Discard	28.8216	12.8376	NA	22.7897	22.5436	NA	NA	17.2272	15.3084	NA	NA
Aldehyde dehydrogenase family 16 member A1	ALDH16A1	15.6351	14.7279	0.907174	NA	NA	FALSE	NA	NA	NA	NA	NA	Discard	29.5661	29.4491	0.116979	0.549538	0.857571	FALSE	-0.0175557	0.00194876	0.00776247	0.550333	FALSE	FALSE	FALSE	Discard	3	-0.376831	-1.06076	NA	NA	FALSE	NA	NA	FALSE	Discard	Discard	27.012	15.6351	14.7279	24.6386	27.1484	NA	NA	26.3448	17.5774	NA	NA
Delta-1-pyrroline-5-carboxylate synthase;Glutamate 5-kinase;Gamma-glutamyl phosphate reductase	ALDH18A1	17.9444	17.3232	0.621211	NA	NA	FALSE	NA	NA	NA	NA	NA	Discard	34.1442	34.1306	0.0136407	0.688279	0.917335	FALSE	0.00681105	0.00255044	0.00525079	0.372263	FALSE	TRUE	TRUE	Keep	0	-1.4165	-0.0749124	0.0774927	0.344942	FALSE	0.167489	0.204735	FALSE	Discard	Discard	30.7605	18.4826	18.3204	27.1284	28.2054	17.8475	15.3745	30.1262	31.7821	17.238	16.898
Retinal dehydrogenase 2	ALDH1A2	NA	NA	NA	NA	NA	FALSE	NA	NA	NA	NA	NA	Discard	30.6756	31.3974	-0.721807	0.0321034	0.332375	FALSE	-0.00145474	-0.0235008	-0.023998	1.70138	TRUE	FALSE	FALSE	Discard	5	NA	NA	NA	NA	FALSE	NA	NA	FALSE	Discard	Discard	27.9892	NA	NA	13.1671	17.505	NA	NA	18.3546	15.3079	NA	NA
Aldehyde dehydrogenase X, mitochondrial	ALDH1B1	16.7023	15.7555	0.946736	NA	NA	FALSE	NA	NA	NA	NA	NA	Discard	33.3569	33.074	0.282931	0.0833553	0.448708	FALSE	0.00480831	0.0182855	0.0190501	1.35059	FALSE	FALSE	FALSE	Discard	2	1.41752	0.385293	NA	NA	FALSE	NA	NA	FALSE	Discard	Discard	30.7668	16.4053	15.4729	21.5072	25.243	16.6779	NA	23.254	26.2036	16.9686	15.9917
Cytosolic 10-formyltetrahydrofolate dehydrogenase	ALDH1L1	15.4586	15.4837	-0.0251017	NA	NA	FALSE	NA	NA	NA	NA	NA	Discard	27.2601	27.424	-0.163919	NA	NA	FALSE	0.00919482	0.0103999	-0.00740822	0.525218	FALSE	FALSE	FALSE	Discard	4	0.860578	2.02182	NA	NA	FALSE	NA	NA	FALSE	Discard	Discard	23.609	15.4586	15.4026	23.2247	24.7405	NA	NA	16.5031	17.8493	NA	15.5606
Mitochondrial 10-formyltetrahydrofolate dehydrogenase	ALDH1L2	13.7271	14.7723	-1.04526	NA	NA	FALSE	NA	NA	NA	NA	NA	Discard	30.2271	29.8303	0.396807	0.203215	0.603076	FALSE	0.0118946	0.0207875	0.0165573	1.17386	FALSE	FALSE	FALSE	Discard	5	2.36875	NA	NA	NA	FALSE	NA	NA	FALSE	Discard	Discard	26.4347	13.7271	14.7723	19.985	17.0551	NA	NA	15.4202	17.4584	NA	NA
Aldehyde dehydrogenase, mitochondrial	ALDH2	15.6144	15.9518	-0.337357	NA	NA	FALSE	NA	NA	NA	NA	NA	Discard	33.1879	33.259	-0.0710414	0.569201	0.867614	FALSE	-0.0088312	-0.00861971	-0.00830637	0.588893	FALSE	FALSE	FALSE	Discard	1	1.14813	4.92651	NA	NA	FALSE	NA	NA	FALSE	Discard	Discard	30.4652	15.9045	15.957	22.6722	22.3903	15.251	NA	24.3447	25.3825	NA	15.9465
Fatty aldehyde dehydrogenase	ALDH3A2	17.7796	17.9284	-0.148803	NA	NA	FALSE	NA	NA	NA	NA	NA	Discard	31.4601	31.8421	-0.382006	0.117805	0.498886	FALSE	0.0190085	-0.0121928	-0.0184826	1.31035	FALSE	FALSE	FALSE	Discard	2	1.3316	4.47482	NA	NA	FALSE	NA	NA	FALSE	Discard	Discard	29.31	17.2383	16.8087	24.1944	24.1976	15.2125	15.0514	25.6496	22.0389	18.88	19.1937
Delta-1-pyrroline-5-carboxylate dehydrogenase, mitochondrial	ALDH4A1	NA	NA	NA	NA	NA	FALSE	NA	NA	NA	NA	NA	Discard	28.4346	29	-0.565412	0.109759	0.489024	FALSE	0.0116576	-0.0125288	-0.0193301	1.37043	FALSE	FALSE	FALSE	Discard	6	NA	NA	NA	NA	FALSE	NA	NA	FALSE	Discard	Discard	26.0402	NA	NA	14.2674	16.113	NA	NA	17.0864	17.8992	NA	NA
Succinate-semialdehyde dehydrogenase, mitochondrial	ALDH5A1	12.7526	14.8303	-2.07771	NA	NA	FALSE	NA	NA	NA	NA	NA	Discard	30.7838	31.3222	-0.538373	0.00935618	0.250275	FALSE	-0.00110518	-0.0250066	-0.0238648	1.69194	TRUE	FALSE	FALSE	Discard	3	NA	2.22519	NA	NA	FALSE	NA	NA	FALSE	Discard	Discard	28.335	NA	15.7901	23.6847	24.9246	12.7526	10.6472	25.3188	16.7736	NA	NA
Methylmalonate-semialdehyde dehydrogenase [acylating], mitochondrial	ALDH6A1	NA	NA	NA	NA	NA	FALSE	NA	NA	NA	NA	NA	Discard	30.4419	30.8999	-0.457938	0.0386942	0.35172	FALSE	0.00309914	-0.0171555	-0.0213289	1.51214	TRUE	FALSE	FALSE	Discard	6	NA	NA	NA	NA	FALSE	NA	NA	FALSE	Discard	Discard	28.0394	NA	NA	15.2072	15.7812	NA	NA	15.948	16.3248	NA	NA
Alpha-aminoadipic semialdehyde dehydrogenase	ALDH7A1	16.0416	15.8294	0.212203	NA	NA	FALSE	NA	NA	NA	NA	NA	Discard	32.0966	32.3116	-0.215064	0.120587	0.503334	FALSE	-0.00443689	-0.0157878	-0.0181402	1.28608	FALSE	FALSE	FALSE	Discard	2	-0.10399	1.19199	NA	NA	FALSE	NA	NA	FALSE	Discard	Discard	29.7041	NA	16.3109	21.5375	25.1725	16.0416	14.3389	24.9264	25.6271	NA	16.1489
4-trimethylaminobutyraldehyde dehydrogenase	ALDH9A1	12.8451	17.3729	-4.52774	NA	NA	FALSE	NA	NA	NA	NA	NA	Discard	31.7155	31.9236	-0.20809	0.237662	0.63694	FALSE	-0.00967786	-0.0146567	-0.0152964	1.08446	FALSE	FALSE	FALSE	Discard	1	-1.74284	3.90188	NA	NA	FALSE	NA	NA	FALSE	Discard	Discard	29.3395	12.8451	16.6025	23.2146	23.3694	NA	NA	24.8406	23.8862	NA	17.8724
Fructose-bisphosphate aldolase A;Fructose-bisphosphate aldolase	ALDOA	20.9173	22.1871	-1.26983	NA	NA	FALSE	NA	NA	NA	NA	NA	Discard	36.5505	36.3807	0.169769	0.294769	0.690841	FALSE	-0.0168849	0.012041	0.0136162	0.965341	FALSE	TRUE	TRUE	Keep	0	-2.56137	2.29834	0.0856062	0.365783	FALSE	0.415106	0.441549	FALSE	Discard	Discard	33.9157	21.7067	22.7669	32.287	31.525	20.6453	18.479	31.583	31.4856	19.7445	22.7021
Fructose-bisphosphate aldolase C;Fructose-bisphosphate aldolase	ALDOC	NA	15.5996	NA	NA	NA	FALSE	NA	NA	NA	NA	NA	Discard	31.1717	30.4739	0.697845	0.0199075	0.28146	FALSE	-0.0123409	0.0210811	0.0235979	1.67301	TRUE	FALSE	FALSE	Discard	3	NA	NA	NA	NA	FALSE	NA	NA	FALSE	Discard	Discard	28.6001	NA	13.8253	24.3605	14.9591	NA	NA	24.4327	16.7022	NA	16.3716
Chitobiosyldiphosphodolichol beta-mannosyltransferase	ALG1	15.7977	14.443	1.35469	NA	NA	FALSE	NA	NA	NA	NA	NA	Discard	28.1696	28.3397	-0.170153	0.426471	0.790734	FALSE	0.0184127	-0.00713399	-0.0104001	0.737335	FALSE	FALSE	FALSE	Discard	3	1.15202	1.49828	NA	NA	FALSE	NA	NA	FALSE	Discard	Discard	25.9681	16.3543	15.0938	23.8289	24.9552	14.8795	NA	20.5137	15.9895	NA	13.2253
GDP-Man:Man(3)GlcNAc(2)-PP-Dol alpha-1,2-mannosyltransferase	ALG11	NA	NA	NA	NA	NA	FALSE	NA	NA	NA	NA	NA	Discard	26.0455	26.401	-0.355452	NA	NA	FALSE	0.00209951	-0.0152567	-0.000573889	0.0406868	FALSE	FALSE	FALSE	Discard	6	NA	NA	NA	NA	FALSE	NA	NA	FALSE	Discard	Discard	24.4502	NA	NA	15.4388	14.6587	NA	NA	17.4299	17.9365	NA	NA
Putative bifunctional UDP-N-acetylglucosamine transferase and deubiquitinase ALG13	ALG13.copy.2	16.4247	14.9234	1.50133	NA	NA	FALSE	NA	NA	NA	NA	NA	Discard	28.1089	27.6991	0.409853	0.266028	0.664829	FALSE	0.0128772	0.0181604	0.0158131	1.1211	FALSE	FALSE	FALSE	Discard	6	NA	NA	NA	NA	FALSE	NA	NA	FALSE	Discard	Discard	24.7741	16.4247	14.9234	15.8248	16.9874	NA	NA	16.8924	19.0733	NA	NA
Dolichyl-phosphate beta-glucosyltransferase	ALG5	NA	NA	NA	NA	NA	FALSE	NA	NA	NA	NA	NA	Discard	28.5285	28.5125	0.0160609	0.822475	0.960767	FALSE	-0.0094584	-0.0117801	-0.00389143	0.275889	FALSE	FALSE	FALSE	Discard	6	NA	NA	NA	NA	FALSE	NA	NA	FALSE	Discard	Discard	27.052	NA	NA	14.1943	15.245	NA	NA	16.1743	16.1622	NA	NA
Alpha-1,2-mannosyltransferase ALG9	ALG9	NA	NA	NA	NA	NA	FALSE	NA	NA	NA	NA	NA	Discard	27.7325	27.7118	0.0206992	0.821641	0.960767	FALSE	0.0200638	0.0097344	0.00377108	0.267357	FALSE	FALSE	FALSE	Discard	6	NA	NA	NA	NA	FALSE	NA	NA	FALSE	Discard	Discard	25.1273	NA	NA	16.4802	16.3391	NA	NA	15.3627	16.4244	NA	NA
Alkylated DNA repair protein alkB homolog 1	ALKBH1	NA	NA	NA	NA	NA	FALSE	NA	NA	NA	NA	NA	Discard	27.9717	27.7231	0.248568	0.251587	0.650102	FALSE	-0.00610736	0.0149325	0.0155417	1.10186	FALSE	FALSE	FALSE	Discard	6	NA	NA	NA	NA	FALSE	NA	NA	FALSE	Discard	Discard	25.54	NA	NA	11.6662	15.9518	NA	NA	15.4206	16.8017	NA	NA
Alpha-ketoglutarate-dependent dioxygenase alkB homolog 2	ALKBH2	NA	NA	NA	NA	NA	FALSE	NA	NA	NA	NA	NA	Discard	27.3558	26.8616	0.494206	0.412094	0.783821	FALSE	-0.0115574	0.00230072	0.0101844	0.722041	FALSE	FALSE	FALSE	Discard	6	NA	NA	NA	NA	FALSE	NA	NA	FALSE	Discard	Discard	24.9045	NA	NA	13.3133	14.4867	NA	NA	18.8716	17.0409	NA	NA
Alpha-ketoglutarate-dependent dioxygenase alkB homolog 3	ALKBH3	NA	NA	NA	NA	NA	FALSE	NA	NA	NA	NA	NA	Discard	25.5777	26.1459	-0.568253	NA	NA	FALSE	NA	NA	NA	NA	NA	FALSE	FALSE	Discard	6	NA	NA	NA	NA	FALSE	NA	NA	FALSE	Discard	Discard	23.4915	NA	NA	15.9378	16.2293	NA	NA	18.2063	18.6901	NA	NA
Alpha-ketoglutarate-dependent dioxygenase alkB homolog 4	ALKBH4	NA	NA	NA	NA	NA	FALSE	NA	NA	NA	NA	NA	Discard	28.2373	27.4254	0.811908	0.239078	0.637408	FALSE	-0.0194233	0.0117212	0.0160117	1.13517	FALSE	FALSE	FALSE	Discard	5	NA	NA	NA	NA	FALSE	NA	NA	FALSE	Discard	Discard	26.1395	NA	NA	21.8661	16.5448	NA	NA	15.3925	16.4324	NA	NA
RNA demethylase ALKBH5	ALKBH5	NA	NA	NA	NA	NA	FALSE	NA	NA	NA	NA	NA	Discard	30.3241	30.4902	-0.166076	0.37006	0.758219	FALSE	0.0155114	-0.00470597	-0.0107066	0.759064	FALSE	FALSE	FALSE	Discard	6	NA	NA	NA	NA	FALSE	NA	NA	FALSE	Discard	Discard	28.5182	NA	NA	14.7418	17.6927	NA	NA	17.0013	16.5059	NA	NA
Alstrom syndrome protein 1	ALMS1	12.0585	9.60695	2.45154	NA	NA	FALSE	NA	NA	NA	NA	NA	Discard	25.3836	NA	NA	NA	NA	FALSE	NA	NA	NA	NA	NA	FALSE	FALSE	Discard	4	4.73792	NA	NA	NA	FALSE	NA	NA	FALSE	Discard	Discard	19.8081	12.93	9.60695	16.8188	15.9437	9.50549	NA	22.0447	16.7305	NA	NA
Activating molecule in BECN1-regulated autophagy protein 1	AMBRA1	15.3789	14.8607	0.51825	NA	NA	FALSE	NA	NA	NA	NA	NA	Discard	25.8688	25.8069	0.0618572	NA	NA	FALSE	-0.0114814	0.00449921	0.00289982	0.205587	FALSE	FALSE	FALSE	Discard	5	3.52076	NA	NA	NA	FALSE	NA	NA	FALSE	Discard	Discard	22.2674	15.7848	14.8607	20.8907	15.8263	14.8123	NA	15.8641	18.2592	NA	NA
Putative N-acetylglucosamine-6-phosphate deacetylase	AMDHD2	NA	NA	NA	NA	NA	FALSE	NA	NA	NA	NA	NA	Discard	26.8779	25.952	0.925989	NA	NA	FALSE	NA	NA	NA	NA	NA	FALSE	FALSE	Discard	6	NA	NA	NA	NA	FALSE	NA	NA	FALSE	Discard	Discard	24.2841	NA	NA	14.9672	17.6482	NA	NA	15.2533	17.4784	NA	NA
E3 ubiquitin-protein ligase AMFR	AMFR	NA	NA	NA	NA	NA	FALSE	NA	NA	NA	NA	NA	Discard	28.0422	28.6359	-0.593763	0.163206	0.565641	FALSE	0.0184415	-0.0102197	-0.0165209	1.17128	FALSE	FALSE	FALSE	Discard	6	NA	NA	NA	NA	FALSE	NA	NA	FALSE	Discard	Discard	25.6604	NA	NA	12.1669	16.3286	NA	NA	16.5713	17.2147	NA	NA
Angiomotin	AMOT	18.8522	17.5085	1.34363	NA	NA	FALSE	NA	NA	NA	NA	NA	Discard	34.6671	33.0642	1.60294	0.000746038	0.127341	FALSE	-0.00732525	0.0230686	0.025472	1.80588	TRUE	TRUE	TRUE	Keep	0	0.285281	2.25902	0.966929	0.985357	FALSE	0.0148732	0.0465117	TRUE	Discard	Discard	30.6251	19.0304	17.0781	27.7299	25.7939	19.2141	16.6621	26.8001	27.2769	18.0748	18.2756
Angiomotin-like protein 1	AMOTL1	NA	NA	NA	NA	NA	FALSE	NA	NA	NA	NA	NA	Discard	26.5898	26.0055	0.58432	NA	NA	FALSE	-0.00710834	0.00709399	0.0080794	0.572802	FALSE	FALSE	FALSE	Discard	5	NA	NA	NA	NA	FALSE	NA	NA	FALSE	Discard	Discard	23.1962	NA	NA	17.0262	15.7199	NA	NA	15.0741	16.7714	NA	NA
AMP deaminase 2	AMPD2	14.2868	14.3686	-0.08179	NA	NA	FALSE	NA	NA	NA	NA	NA	Discard	29.0962	28.8413	0.254906	0.132503	0.526358	FALSE	-0.0153113	0.0154166	0.0177997	1.26194	FALSE	FALSE	FALSE	Discard	4	-0.422848	1.16114	NA	NA	FALSE	NA	NA	FALSE	Discard	Discard	25.6022	14.2868	14.3686	23.3363	24.5672	NA	NA	15.6177	15.6234	NA	NA
Anaphase-promoting complex subunit 1	ANAPC1	13.3955	11.3776	2.01795	NA	NA	FALSE	NA	NA	NA	NA	NA	Discard	29.7823	29.8022	-0.019888	0.947105	0.989712	FALSE	0.0162568	-0.000561317	-0.000953572	0.067605	FALSE	FALSE	FALSE	Discard	1	2.59388	0.890979	NA	NA	FALSE	NA	NA	FALSE	Discard	Discard	25.7375	14.2947	11.7032	19.0872	21.7906	12.9598	11.4787	20.0455	22.9427	12.0578	10.8087
Anaphase-promoting complex subunit 16	ANAPC16	NA	NA	NA	NA	NA	FALSE	NA	NA	NA	NA	NA	Discard	26.914	27.5502	-0.636161	0.0750909	0.435246	FALSE	0.0108313	-0.0195946	-0.0197049	1.39701	FALSE	FALSE	FALSE	Discard	6	NA	NA	NA	NA	FALSE	NA	NA	FALSE	Discard	Discard	26.7303	NA	NA	13.4018	15.4068	NA	NA	15.1151	17.3744	NA	NA
Anaphase-promoting complex subunit 2	ANAPC2	NA	NA	NA	NA	NA	FALSE	NA	NA	NA	NA	NA	Discard	26.7473	27.7678	-1.02045	0.141732	0.54585	FALSE	0.0132957	-0.00704214	-0.0163792	1.16123	FALSE	FALSE	FALSE	Discard	6	NA	NA	NA	NA	FALSE	NA	NA	FALSE	Discard	Discard	24.2874	NA	NA	13.8301	14.8849	NA	NA	17.0031	16.6319	NA	NA
Anaphase-promoting complex subunit 4	ANAPC4	NA	11.3479	NA	NA	NA	FALSE	NA	NA	NA	NA	NA	Discard	27.2713	27.3748	-0.103431	0.658125	0.907066	FALSE	-0.00200703	-0.0129073	-0.00684671	0.485408	FALSE	FALSE	FALSE	Discard	6	NA	NA	NA	NA	FALSE	NA	NA	FALSE	Discard	Discard	24.3222	NA	11.3479	16.4611	16.4571	NA	NA	18.106	16.702	NA	NA
Anaphase-promoting complex subunit 5	ANAPC5	15.6687	14.1914	1.47731	NA	NA	FALSE	NA	NA	NA	NA	NA	Discard	27.9774	28.2395	-0.262164	0.892153	0.980048	FALSE	0.0221086	0.00320599	-0.00161547	0.114531	FALSE	FALSE	FALSE	Discard	3	2.95953	3.16463	NA	NA	FALSE	NA	NA	FALSE	Discard	Discard	25.1389	15.6687	14.8828	21.3359	23.078	NA	12.8147	22.0832	17.018	NA	NA
Anaphase-promoting complex subunit 7	ANAPC7	16.7972	16.0403	0.756937	NA	NA	FALSE	NA	NA	NA	NA	NA	Discard	30.1052	30.2792	-0.173944	0.414063	0.784337	FALSE	0.0192468	-0.00834984	-0.0110866	0.786004	FALSE	TRUE	TRUE	Keep	0	2.00544	2.49834	0.269627	0.596065	FALSE	0.016081	0.0490795	TRUE	Discard	Discard	27.55	17.0847	16.2598	22.9874	24.6055	16.8107	15.4443	23.2942	25.5976	16.4202	16.2718
Protein angel homolog 2	ANGEL2	NA	NA	NA	NA	NA	FALSE	NA	NA	NA	NA	NA	Discard	28.2086	28.0556	0.153087	0.637274	0.898911	FALSE	0.0094515	0.00413312	0.00592271	0.4199	FALSE	FALSE	FALSE	Discard	6	NA	NA	NA	NA	FALSE	NA	NA	FALSE	Discard	Discard	25.3204	NA	NA	13.9544	17.2923	NA	NA	18.4264	15.2813	NA	NA
Ankyrin-2	ANK2	NA	NA	NA	NA	NA	FALSE	NA	NA	NA	NA	NA	Discard	29.1032	29.3114	-0.208212	0.634837	0.898611	FALSE	-0.0152522	-0.0143612	-0.00731813	0.51883	FALSE	FALSE	FALSE	Discard	6	NA	NA	NA	NA	FALSE	NA	NA	FALSE	Discard	Discard	23.3296	NA	NA	15.3525	16.3405	NA	NA	17.6904	16.4154	NA	NA
Ankyrin-3	ANK3.copy.2	NA	NA	NA	NA	NA	FALSE	NA	NA	NA	NA	NA	Discard	30.3247	30.0747	0.250005	0.12459	0.509686	FALSE	-0.00122559	0.0234374	0.020391	1.44565	FALSE	FALSE	FALSE	Discard	4	NA	NA	NA	NA	FALSE	NA	NA	FALSE	Discard	Discard	24.5147	NA	NA	14.3814	14.726	NA	NA	20.5758	16.5977	NA	NA
Rabankyrin-5	ANKFY1	12.9096	14.4272	-1.51767	NA	NA	FALSE	NA	NA	NA	NA	NA	Discard	30.3242	30.4886	-0.164409	0.431466	0.793263	FALSE	-0.0165454	-0.016355	-0.0107149	0.759649	FALSE	FALSE	FALSE	Discard	1	-0.244094	2.54484	NA	NA	FALSE	NA	NA	FALSE	Discard	Discard	26.916	13.684	15.3086	21.634	23.5592	11.1213	NA	23.3709	22.1784	NA	11.7643
Ankyrin repeat and KH domain-containing protein 1	ANKHD1	12.2599	14.6938	-2.43391	NA	NA	FALSE	NA	NA	NA	NA	NA	Discard	29.7999	29.542	0.257968	0.165116	0.566888	FALSE	-0.0156099	0.0126257	0.016587	1.17596	FALSE	FALSE	FALSE	Discard	2	1.92676	5.78118	NA	NA	FALSE	NA	NA	FALSE	Discard	Discard	25.6052	12.2599	14.6938	18.9598	20.2724	NA	NA	20.2133	22.3652	NA	NA
Ankyrin repeat and LEM domain-containing protein 2	ANKLE2	12.4249	12.0744	0.350458	NA	NA	FALSE	NA	NA	NA	NA	NA	Discard	30.2694	29.9653	0.304114	0.205283	0.604009	FALSE	0.00410377	0.0124753	0.0153824	1.09056	FALSE	FALSE	FALSE	Discard	2	-0.162812	2.09771	NA	NA	FALSE	NA	NA	FALSE	Discard	Discard	26.6153	NA	11.8558	21.8218	21.1178	12.5135	11.7624	20.6176	17.093	12.3304	12.4914
Ankyrin repeat and MYND domain-containing protein 2	ANKMY2	13.6007	15.4143	-1.81361	NA	NA	FALSE	NA	NA	NA	NA	NA	Discard	27.2755	25.867	1.40841	0.00260237	0.186331	FALSE	-0.00835359	0.023185	0.0246107	1.74482	TRUE	FALSE	FALSE	Discard	5	NA	NA	NA	NA	FALSE	NA	NA	FALSE	Discard	Discard	24.7148	13.6007	14.3365	17.2939	17.9459	NA	15.4101	14.6252	17.5199	NA	16.0271
Ankyrin repeat domain-containing protein 11	ANKRD11	NA	NA	NA	NA	NA	FALSE	NA	NA	NA	NA	NA	Discard	24.732	25.2815	-0.549531	NA	NA	FALSE	NA	NA	NA	NA	NA	FALSE	FALSE	Discard	6	NA	NA	NA	NA	FALSE	NA	NA	FALSE	Discard	Discard	20.325	NA	NA	16.0238	17.583	NA	NA	15.4639	17.0713	NA	NA
Ankyrin repeat domain-containing protein 16	ANKRD16	NA	NA	NA	NA	NA	FALSE	NA	NA	NA	NA	NA	Discard	25.5662	25.1508	0.415401	0.214329	0.615389	FALSE	-0.0120074	0.0114878	0.018975	1.34526	FALSE	FALSE	FALSE	Discard	6	NA	NA	NA	NA	FALSE	NA	NA	FALSE	Discard	Discard	23.1785	NA	NA	14.6178	15.5871	NA	NA	15.5203	17.1532	NA	NA
Ankyrin repeat domain-containing protein 17	ANKRD17	12.9429	15.0176	-2.07465	NA	NA	FALSE	NA	NA	NA	NA	NA	Discard	30.914	30.8758	0.0381999	0.686777	0.916287	FALSE	-0.0201423	0.00124318	0.00548193	0.38865	FALSE	FALSE	FALSE	Discard	4	-0.975741	2.38099	NA	NA	FALSE	NA	NA	FALSE	Discard	Discard	26.6085	12.9429	15.0176	22.5453	23.9963	NA	NA	17.9836	15.7375	NA	NA
Ankyrin repeat domain-containing protein 26	ANKRD26	12.2364	11.7951	0.441232	NA	NA	FALSE	NA	NA	NA	NA	NA	Discard	24.9747	24.767	0.207707	NA	NA	FALSE	NA	NA	NA	NA	NA	FALSE	FALSE	Discard	4	2.0206	1.55757	NA	NA	FALSE	NA	NA	FALSE	Discard	Discard	20.4019	12.2364	11.7951	18.8424	21.5973	NA	NA	17.4512	17.0259	NA	NA
Ankyrin repeat domain-containing protein 27	ANKRD27	NA	NA	NA	NA	NA	FALSE	NA	NA	NA	NA	NA	Discard	25.6131	25.927	-0.313825	0.482326	0.82707	FALSE	0.00723868	-0.00893195	-0.0152433	1.0807	FALSE	FALSE	FALSE	Discard	6	NA	NA	NA	NA	FALSE	NA	NA	FALSE	Discard	Discard	22.3452	NA	NA	13.3898	18.9958	NA	NA	16.1823	17.221	NA	NA
Serine/threonine-protein phosphatase 6 regulatory ankyrin repeat subunit A	ANKRD28	12.505	12.0686	0.436394	NA	NA	FALSE	NA	NA	NA	NA	NA	Discard	28.2837	28.5456	-0.261984	0.298811	0.693201	FALSE	0.0132038	-0.00501139	-0.0132918	0.942342	FALSE	FALSE	FALSE	Discard	5	1.0289	NA	NA	NA	FALSE	NA	NA	FALSE	Discard	Discard	25.4073	12.8924	12.5224	20.4901	14.3958	12.0605	11.4027	15.6059	16.9052	12.4418	NA
Ankyrin repeat domain-containing protein 36C;Ankyrin repeat domain-containing protein 36A	ANKRD36C;ANKRD36B;ANKRD36	16.9785	17.8653	-0.886856	NA	NA	FALSE	NA	NA	NA	NA	NA	Discard	29.6664	29.6512	0.015234	0.96294	0.992379	FALSE	-0.00281849	-0.0081653	-0.00134546	0.0953883	FALSE	FALSE	FALSE	Discard	4	NA	2.51802	NA	NA	FALSE	NA	NA	FALSE	Discard	Discard	24.4731	16.9785	13.7824	17.0083	16.1586	NA	19.3345	15.7808	17.1281	NA	15.3285
Ankyrin repeat domain-containing protein 39	ANKRD39	NA	NA	NA	NA	NA	FALSE	NA	NA	NA	NA	NA	Discard	25.2087	25.3268	-0.118029	0.425339	0.790734	FALSE	-0.02224	-0.00781038	-0.00850348	0.602868	FALSE	FALSE	FALSE	Discard	6	NA	NA	NA	NA	FALSE	NA	NA	FALSE	Discard	Discard	24.4098	NA	NA	16.1875	15.887	NA	NA	14.9818	18.4636	NA	NA
Serine/threonine-protein phosphatase 6 regulatory ankyrin repeat subunit C	ANKRD52	13.283	14.1079	-0.824926	NA	NA	FALSE	NA	NA	NA	NA	NA	Discard	27.3724	27.3525	0.019843	0.947381	0.989712	FALSE	0.00827765	0.00997398	0.00046856	0.0332193	FALSE	FALSE	FALSE	Discard	6	NA	NA	NA	NA	FALSE	NA	NA	FALSE	Discard	Discard	24.2853	13.5581	14.1079	14.118	16.7555	12.9428	NA	14.5892	16.0036	NA	NA
Ankyrin repeat domain-containing protein 54	ANKRD54	NA	NA	NA	NA	NA	FALSE	NA	NA	NA	NA	NA	Discard	27.36	27.1029	0.257089	0.566683	0.86667	FALSE	0.0155376	0.0139371	0.00835421	0.592285	FALSE	FALSE	FALSE	Discard	6	NA	NA	NA	NA	FALSE	NA	NA	FALSE	Discard	Discard	26.6564	NA	NA	15.4205	15.5546	NA	NA	15.4307	15.9197	NA	NA
Ankyrin repeat and SAM domain-containing protein 1A	ANKS1A	NA	NA	NA	NA	NA	FALSE	NA	NA	NA	NA	NA	Discard	28.8567	28.4192	0.437556	0.155593	0.563825	FALSE	0.00306101	0.0199924	0.018316	1.29854	FALSE	FALSE	FALSE	Discard	6	NA	NA	NA	NA	FALSE	NA	NA	FALSE	Discard	Discard	24.4996	NA	NA	11.8161	16.5705	NA	NA	16.895	16.8901	NA	NA
Ankyrin repeat and zinc finger domain-containing protein 1	ANKZF1	NA	NA	NA	NA	NA	FALSE	NA	NA	NA	NA	NA	Discard	28.0949	27.4558	0.639142	0.0899339	0.459913	FALSE	-0.0189992	0.0128654	0.0193149	1.36936	FALSE	FALSE	FALSE	Discard	6	NA	NA	NA	NA	FALSE	NA	NA	FALSE	Discard	Discard	24.7139	NA	NA	14.8619	16.4904	NA	NA	14.6829	19.8492	NA	NA
Actin-binding protein anillin	ANLN	15.4269	13.2584	2.16855	NA	NA	FALSE	NA	NA	NA	NA	NA	Discard	28.0427	27.9501	0.0925842	0.672459	0.911715	FALSE	-0.0223909	9.84045e-06	0.0055919	0.396447	FALSE	FALSE	FALSE	Discard	3	3.99464	4.25605	NA	NA	FALSE	NA	NA	FALSE	Discard	Discard	24.3323	15.3338	14.2531	19.9658	21.3568	15.5144	12.1584	23.0615	18.6131	NA	12.3714
Anoctamin-6	ANO6	9.88937	10.7726	-0.883239	NA	NA	FALSE	NA	NA	NA	NA	NA	Discard	26.3809	26.1916	0.189261	0.578058	0.872471	FALSE	0.013499	0.00882197	0.00793285	0.562412	FALSE	FALSE	FALSE	Discard	3	-1.21221	1.56098	NA	NA	FALSE	NA	NA	FALSE	Discard	Discard	23.3411	9.88937	10.7726	19.7282	20.5714	NA	NA	20.4709	18.3105	NA	NA
Acidic leucine-rich nuclear phosphoprotein 32 family member A	ANP32A	16.1958	15.5152	0.68057	NA	NA	FALSE	NA	NA	NA	NA	NA	Discard	33.925	33.3893	0.535733	0.0266074	0.308268	FALSE	-0.0135464	0.0201985	0.0239087	1.69505	TRUE	FALSE	FALSE	Discard	1	-3.90345	0.665227	NA	NA	FALSE	NA	NA	FALSE	Discard	Discard	32.3781	16.657	16.4495	28.2996	24.6103	15.8239	13.852	29.1321	25.486	15.9622	15.1445
Acidic leucine-rich nuclear phosphoprotein 32 family member B	ANP32B	NA	NA	NA	NA	NA	FALSE	NA	NA	NA	NA	NA	Discard	33.0771	32.8206	0.256436	0.2662	0.664829	FALSE	-0.0194926	0.011611	0.0148024	1.04944	FALSE	FALSE	FALSE	Discard	6	NA	NA	NA	NA	FALSE	NA	NA	FALSE	Discard	Discard	31.7746	NA	NA	15.0025	14.6486	NA	NA	15.7962	18.2329	NA	NA
Acidic leucine-rich nuclear phosphoprotein 32 family member E	ANP32E	NA	NA	NA	NA	NA	FALSE	NA	NA	NA	NA	NA	Discard	32.3111	31.9494	0.361656	0.430656	0.792766	FALSE	0.0110699	0.01831	0.0113231	0.802766	FALSE	FALSE	FALSE	Discard	6	NA	NA	NA	NA	FALSE	NA	NA	FALSE	Discard	Discard	31.2927	NA	NA	15.144	17.1736	NA	NA	17.9173	16.1614	NA	NA
Annexin A1;Annexin	ANXA1	13.6704	21.7558	-8.08539	NA	NA	FALSE	NA	NA	NA	NA	NA	Discard	25.0114	25.7189	-0.707518	0.0255678	0.30484	FALSE	0.000344989	-0.0228326	-0.0227046	1.60968	TRUE	FALSE	FALSE	Discard	5	NA	NA	NA	NA	FALSE	NA	NA	FALSE	Discard	Discard	23.7089	NA	12.0187	20.715	15.9863	NA	17.1484	13.7052	16.5112	13.6704	23.3203
Annexin A11	ANXA11	15.1398	15.9965	-0.856643	NA	NA	FALSE	NA	NA	NA	NA	NA	Discard	31.8731	31.3796	0.493497	0.0479512	0.379383	FALSE	-0.00234718	0.0248181	0.0233921	1.65842	TRUE	FALSE	FALSE	Discard	4	-1.96069	NA	NA	NA	FALSE	NA	NA	FALSE	Discard	Discard	29.5399	15.1398	15.9965	25.7272	16.2275	NA	NA	28.4104	17.1304	NA	NA
Annexin A2;Annexin;Putative annexin A2-like protein	ANXA2;ANXA2P2	18.8452	21.5981	-2.75282	NA	NA	FALSE	NA	NA	NA	NA	NA	Discard	33.1142	33.0316	0.0826362	0.579169	0.872471	FALSE	0.0116783	0.0151263	0.00814573	0.577505	FALSE	TRUE	TRUE	Keep	0	0.0612409	6.93525	0.833684	0.95147	FALSE	0.0403399	0.0812695	FALSE	Discard	Discard	30.6864	19.4426	20.2145	28.1526	28.053	16.6219	17.8009	24.3982	24.9758	19.1934	22.9456
Annexin A4;Annexin	ANXA4	NA	16.4657	NA	NA	NA	FALSE	NA	NA	NA	NA	NA	Discard	27.7861	27.5852	0.200858	0.518978	0.84533	FALSE	0.00743633	0.0114468	0.00959021	0.679913	FALSE	FALSE	FALSE	Discard	5	NA	NA	NA	NA	FALSE	NA	NA	FALSE	Discard	Discard	25.7042	NA	NA	21.5008	15.9639	NA	NA	15.3521	17.3636	NA	16.4657
Annexin A5;Annexin	ANXA5	14.8871	15.4225	-0.535336	NA	NA	FALSE	NA	NA	NA	NA	NA	Discard	34.2944	33.9421	0.352323	0.323699	0.714997	FALSE	0.00728314	0.020409	0.0141818	1.00544	FALSE	FALSE	FALSE	Discard	3	-3.62977	1.25918	NA	NA	FALSE	NA	NA	FALSE	Discard	Discard	31.6395	14.4963	14.8862	26.7527	24.9868	15.1944	NA	28.6776	17.0794	NA	15.8125
Annexin A6;Annexin	ANXA6	13.2878	13.7926	-0.504769	NA	NA	FALSE	NA	NA	NA	NA	NA	Discard	33.9001	33.2669	0.633176	0.0125028	0.250275	FALSE	0.000848448	0.025037	0.0237878	1.68647	TRUE	FALSE	FALSE	Discard	1	-2.04028	3.56873	NA	NA	FALSE	NA	NA	FALSE	Discard	Discard	30.2871	14.0145	14.681	23.4083	21.7455	12.559	13.2779	24.3031	23.0778	12.8567	12.6371
Annexin A7	ANXA7	12.5396	14.3335	-1.79388	NA	NA	FALSE	NA	NA	NA	NA	NA	Discard	30.4007	30.1066	0.294074	0.196081	0.596136	FALSE	-0.0187558	0.0133409	0.0172888	1.22572	FALSE	FALSE	FALSE	Discard	4	-1.58235	NA	NA	NA	FALSE	NA	NA	FALSE	Discard	Discard	27.9115	NA	NA	20.6758	17.0803	12.5396	NA	22.9028	18.5332	NA	14.3335
AP-1 complex subunit beta-1	AP1B1	16.0156	14.8806	1.13499	NA	NA	FALSE	NA	NA	NA	NA	NA	Discard	30.7759	30.8256	-0.0496941	0.715252	0.927804	FALSE	-0.00137665	0.00113095	-0.00434443	0.308005	FALSE	FALSE	FALSE	Discard	2	-0.695842	2.15581	NA	NA	FALSE	NA	NA	FALSE	Discard	Discard	27.5231	15.8398	15.9765	24.919	24.6961	15.3564	13.293	26.2946	23.7067	16.5826	13.964
AP-1 complex subunit gamma-1	AP1G1	NA	14.5008	NA	NA	NA	FALSE	NA	NA	NA	NA	NA	Discard	30.7558	30.7905	-0.0346701	0.802558	0.955009	FALSE	0.0114945	0.00576107	-0.0026497	0.187855	FALSE	FALSE	FALSE	Discard	2	NA	NA	NA	NA	FALSE	NA	NA	FALSE	Discard	Discard	27.5559	NA	14.5008	22.7712	16.4812	NA	NA	21.966	22.2604	NA	NA
AP-1 complex subunit mu-1	AP1M1	NA	16.6917	NA	NA	NA	FALSE	NA	NA	NA	NA	NA	Discard	30.316	30.3772	-0.0612476	0.823937	0.960767	FALSE	-0.0207158	-0.00804768	-0.00358558	0.254205	FALSE	FALSE	FALSE	Discard	4	NA	NA	NA	NA	FALSE	NA	NA	FALSE	Discard	Discard	28.1565	NA	16.2901	25.2049	14.7989	NA	NA	26.8407	16.5967	NA	17.0056
AP-1 complex subunit sigma-2	AP1S2	NA	NA	NA	NA	NA	FALSE	NA	NA	NA	NA	NA	Discard	28.1195	27.7608	0.358731	0.0923781	0.462635	FALSE	-0.00111497	0.018372	0.0189952	1.3467	FALSE	FALSE	FALSE	Discard	4	NA	NA	NA	NA	FALSE	NA	NA	FALSE	Discard	Discard	26.3482	NA	NA	22.1718	16.9313	NA	NA	23.4374	16.6554	NA	NA
AP-2 complex subunit alpha-1	AP2A1	NA	NA	NA	NA	NA	FALSE	NA	NA	NA	NA	NA	Discard	30.8827	30.8566	0.02608	0.879715	0.975428	FALSE	-0.00677585	0.00632229	0.00245802	0.174265	FALSE	FALSE	FALSE	Discard	6	NA	NA	NA	NA	FALSE	NA	NA	FALSE	Discard	Discard	27.2914	NA	NA	17.3901	17.5967	NA	NA	16.7643	16.5054	NA	NA
AP-2 complex subunit alpha-2	AP2A2	14.6464	15.2848	-0.638361	NA	NA	FALSE	NA	NA	NA	NA	NA	Discard	32.0621	31.8949	0.167118	0.0787948	0.441464	FALSE	0.0036308	0.024021	0.0207743	1.47283	FALSE	FALSE	FALSE	Discard	4	-0.761011	NA	NA	NA	FALSE	NA	NA	FALSE	Discard	Discard	28.535	14.6464	16.1892	24.0341	17.389	NA	12.3205	21.0004	17.1914	NA	NA
AP-2 complex subunit beta	AP2B1	16.9226	16.7909	0.131628	NA	NA	FALSE	NA	NA	NA	NA	NA	Discard	32.5915	32.7471	-0.155638	0.457765	0.810111	FALSE	-0.0137257	-0.0105886	-0.0102083	0.723735	FALSE	FALSE	FALSE	Discard	1	2.40537	5.41506	NA	NA	FALSE	NA	NA	FALSE	Discard	Discard	29.1497	17.1084	17.857	24.6369	22.8196	16.7092	11.2389	22.4103	24.192	NA	16.6147
AP-2 complex subunit mu	AP2M1	16.7244	NA	NA	NA	NA	FALSE	NA	NA	NA	NA	NA	Discard	30.3566	30.4513	-0.0946935	0.483698	0.827422	FALSE	0.0142391	-0.00134396	-0.00838417	0.594409	FALSE	FALSE	FALSE	Discard	3	0.391275	NA	NA	NA	FALSE	NA	NA	FALSE	Discard	Discard	27.926	NA	NA	24.5108	15.5619	16.6082	NA	24.3655	17.0329	16.8319	NA
AP-3 complex subunit beta-1	AP3B1	14.4113	14.2147	0.19659	NA	NA	FALSE	NA	NA	NA	NA	NA	Discard	31.101	30.772	0.329019	0.0515622	0.386055	FALSE	-0.000429423	0.0234607	0.021328	1.51208	TRUE	FALSE	FALSE	Discard	3	2.25078	NA	NA	NA	FALSE	NA	NA	FALSE	Discard	Discard	27.3742	14.4113	14.2147	20.7872	15.5576	NA	NA	22.6222	22.4901	NA	NA
AP-3 complex subunit delta-1	AP3D1	13.3766	NA	NA	NA	NA	FALSE	NA	NA	NA	NA	NA	Discard	31.3957	31.3355	0.0602021	0.742466	0.937314	FALSE	-0.0227847	-0.00359628	0.00386609	0.274093	FALSE	FALSE	FALSE	Discard	6	NA	NA	NA	NA	FALSE	NA	NA	FALSE	Discard	Discard	27.7392	NA	NA	16.7548	15.526	NA	NA	15.3855	14.7404	13.3766	NA
AP-3 complex subunit mu-1	AP3M1	NA	NA	NA	NA	NA	FALSE	NA	NA	NA	NA	NA	Discard	29.0013	29.0345	-0.0332116	0.950986	0.989712	FALSE	-0.0222815	-0.00502959	0.000475153	0.0336867	FALSE	FALSE	FALSE	Discard	6	NA	NA	NA	NA	FALSE	NA	NA	FALSE	Discard	Discard	26.6235	NA	NA	15.1428	17.1595	NA	NA	15.0087	17.3949	NA	NA
AP-3 complex subunit sigma-1	AP3S1	14.7573	17.9964	-3.2391	NA	NA	FALSE	NA	NA	NA	NA	NA	Discard	28.6714	28.2379	0.433467	0.0832025	0.448708	FALSE	0.00363883	0.0216215	0.0210384	1.49155	FALSE	FALSE	FALSE	Discard	3	-2.38207	3.14345	NA	NA	FALSE	NA	NA	FALSE	Discard	Discard	27.6352	14.7573	17.9964	25.7661	26.2127	NA	NA	16.7139	27.616	NA	NA
AP-5 complex subunit zeta-1	AP5Z1	NA	NA	NA	NA	NA	FALSE	NA	NA	NA	NA	NA	Discard	24.916	25.4296	-0.513607	NA	NA	FALSE	-0.0096884	-0.0118334	-0.0133602	0.947194	FALSE	FALSE	FALSE	Discard	6	NA	NA	NA	NA	FALSE	NA	NA	FALSE	Discard	Discard	20.8997	NA	NA	16.036	16.1234	NA	NA	15.7871	17.5561	NA	NA
Apoptotic protease-activating factor 1	APAF1	NA	NA	NA	NA	NA	FALSE	NA	NA	NA	NA	NA	Discard	26.0771	25.6303	0.446775	NA	NA	FALSE	-0.0120235	-0.00279684	0.0106615	0.755865	FALSE	FALSE	FALSE	Discard	6	NA	NA	NA	NA	FALSE	NA	NA	FALSE	Discard	Discard	21.8316	NA	NA	13.6046	15.2128	NA	NA	15.8217	18.2868	NA	NA
Amyloid beta A4 precursor protein-binding family B member 1	APBB1	13.8129	NA	NA	NA	NA	FALSE	NA	NA	NA	NA	NA	Discard	26.5277	NA	NA	NA	NA	FALSE	NA	NA	NA	NA	NA	FALSE	FALSE	Discard	6	NA	NA	NA	NA	FALSE	NA	NA	FALSE	Discard	Discard	23.2497	13.8129	NA	14.6111	15.8967	NA	NA	15.3928	17.3762	NA	NA
Amyloid beta A4 precursor protein-binding family B member 2	APBB2	14.3968	17.8063	-3.40949	NA	NA	FALSE	NA	NA	NA	NA	NA	Discard	26.2052	25.5464	0.658792	NA	NA	FALSE	NA	NA	NA	NA	NA	FALSE	FALSE	Discard	5	NA	-1.02655	NA	NA	FALSE	NA	NA	FALSE	Discard	Discard	20.4272	14.3968	10.961	15.1383	23.3473	NA	NA	15.9025	17.6385	NA	18.8
Adenomatous polyposis coli protein	APC	15.1924	13.6245	1.56792	NA	NA	FALSE	NA	NA	NA	NA	NA	Discard	26.9517	27.0936	-0.141879	0.231915	0.630598	FALSE	-0.0110632	-0.0173922	-0.0164864	1.16883	FALSE	TRUE	FALSE	Keep	5	5.08982	NA	0.0545112	0.286762	FALSE	0.00795502	0.0328981	TRUE	Discard	Discard	21.8182	15.9499	14.4008	19.4867	15.3225	15.0984	13.5642	14.547	17.2133	13.7681	12.0169
Acylamino-acid-releasing enzyme	APEH	15.8125	15.743	0.0695072	NA	NA	FALSE	NA	NA	NA	NA	NA	Discard	30.4401	30.4158	0.0243024	0.886711	0.97799	FALSE	-0.00687151	0.00572767	0.00219293	0.155471	FALSE	FALSE	FALSE	Discard	2	0.554544	2.29265	NA	NA	FALSE	NA	NA	FALSE	Discard	Discard	27.5382	16.6876	16.066	24.1393	25.1331	13.2206	NA	22.5589	16.681	NA	15.326
DNA-(apurinic or apyrimidinic site) lyase;DNA-(apurinic or apyrimidinic site) lyase, mitochondrial	APEX1	14.9235	17.3004	-2.37687	NA	NA	FALSE	NA	NA	NA	NA	NA	Discard	34.0979	34.0014	0.0965608	0.398821	0.772326	FALSE	0.00946146	0.0163897	0.0114573	0.812283	FALSE	FALSE	FALSE	Discard	4	-3.36858	NA	NA	NA	FALSE	NA	NA	FALSE	Discard	Discard	32.0243	15.7045	18.8224	27.6997	15.1889	13.0961	12.4493	29.3559	15.2226	NA	13.8802
Methylthioribulose-1-phosphate dehydratase	APIP	NA	NA	NA	NA	NA	FALSE	NA	NA	NA	NA	NA	Discard	27.1926	27.2338	-0.0411975	0.957914	0.991567	FALSE	-0.0165493	-0.0002326	-0.000919727	0.0652055	FALSE	FALSE	FALSE	Discard	6	NA	NA	NA	NA	FALSE	NA	NA	FALSE	Discard	Discard	25.4049	NA	NA	14.8664	17.649	NA	NA	14.9	17.0863	NA	NA
Amyloid-like protein 2	APLP2	NA	NA	NA	NA	NA	FALSE	NA	NA	NA	NA	NA	Discard	27.1507	27.4946	-0.343869	0.490425	0.832897	FALSE	0.0221992	-0.00330729	-0.00925934	0.656456	FALSE	FALSE	FALSE	Discard	6	NA	NA	NA	NA	FALSE	NA	NA	FALSE	Discard	Discard	24.8415	NA	NA	15.1802	15.6442	NA	NA	15.4376	15.8482	NA	NA
Adipocyte plasma membrane-associated protein	APMAP	16.0461	15.1635	0.882685	NA	NA	FALSE	NA	NA	NA	NA	NA	Discard	32.0902	32.262	-0.171773	0.619677	0.890379	FALSE	0.0233242	0.000299436	-0.00643612	0.456299	FALSE	FALSE	FALSE	Discard	1	-0.786376	-0.20832	NA	NA	FALSE	NA	NA	FALSE	Discard	Discard	29.4158	NA	NA	25.607	26.1005	15.4775	14.4008	24.7393	26.4443	16.453	15.6598
NAD(P)H-hydrate epimerase	APOA1BP	NA	NA	NA	NA	NA	FALSE	NA	NA	NA	NA	NA	Discard	32.0798	31.7939	0.285937	0.44729	0.801915	FALSE	-0.0230114	0.00319794	0.00998533	0.707926	FALSE	FALSE	FALSE	Discard	6	NA	NA	NA	NA	FALSE	NA	NA	FALSE	Discard	Discard	30.0404	NA	NA	13.2872	15.5989	NA	NA	17.5977	17.5292	NA	NA
DNA dC->dU-editing enzyme APOBEC-3C	APOBEC3C	NA	15.572	NA	NA	NA	FALSE	NA	NA	NA	NA	NA	Discard	27.1606	27.4833	-0.322649	0.318186	0.70883	FALSE	0.00339723	-0.0210452	-0.00923727	0.654891	FALSE	FALSE	TRUE	Keep	4	NA	2.51918	NA	NA	FALSE	0.0852299	0.123653	FALSE	Discard	Discard	26.7869	NA	15.0592	14.4925	17.3345	NA	15.66	23.3173	18.3245	NA	15.8781
Apolipoprotein O	APOO	NA	14.9396	NA	NA	NA	FALSE	NA	NA	NA	NA	NA	Discard	29.6737	29.6937	-0.0200756	0.961351	0.99229	FALSE	0.0221309	0.00672702	-0.000162865	0.0115466	FALSE	FALSE	FALSE	Discard	2	NA	1.22725	NA	NA	FALSE	NA	NA	FALSE	Discard	Discard	28.7574	NA	14.9396	24.2271	25.0721	NA	NA	25.8643	17.4861	NA	NA
MICOS complex subunit MIC27	APOOL	NA	NA	NA	NA	NA	FALSE	NA	NA	NA	NA	NA	Discard	28.0314	28.5272	-0.495857	0.0961872	0.468759	FALSE	0.0101679	-0.0189389	-0.0194251	1.37717	FALSE	FALSE	FALSE	Discard	6	NA	NA	NA	NA	FALSE	NA	NA	FALSE	Discard	Discard	26.328	NA	NA	15.6369	16.8736	NA	NA	17.8887	16.9846	NA	NA
Amyloid beta A4 protein;N-APP;Soluble APP-alpha;Soluble APP-beta;C99;Beta-amyloid protein 42;Beta-amyloid protein 40;C83;P3(42);P3(40);C80;Gamma-secretase C-terminal fragment 59;Gamma-secretase C-terminal fragment 57;Gamma-secretase C-terminal fragment 50;C31	APP	NA	NA	NA	NA	NA	FALSE	NA	NA	NA	NA	NA	Discard	26.8836	28.1849	-1.30135	0.0104269	0.250275	FALSE	0.0094877	-0.0203601	-0.0245845	1.74296	TRUE	FALSE	FALSE	Discard	6	NA	NA	NA	NA	FALSE	NA	NA	FALSE	Discard	Discard	24.8597	NA	NA	14.7631	15.1557	NA	NA	17.0583	16.3645	NA	NA
DCC-interacting protein 13-alpha	APPL1	11.8247	13.4309	-1.60621	NA	NA	FALSE	NA	NA	NA	NA	NA	Discard	30.5534	30.3119	0.241485	0.179185	0.577974	FALSE	-0.0144059	0.0150286	0.01626	1.15278	FALSE	FALSE	FALSE	Discard	5	NA	2.39167	NA	NA	FALSE	NA	NA	FALSE	Discard	Discard	27.1641	11.8247	13.4309	13.425	22.399	NA	NA	15.8719	17.1288	NA	NA
Adenine phosphoribosyltransferase	APRT	16.6085	NA	NA	NA	NA	FALSE	NA	NA	NA	NA	NA	Discard	33.0378	32.0768	0.960955	0.0850371	0.451254	FALSE	-0.00510546	0.0232403	0.0219117	1.55347	TRUE	FALSE	FALSE	Discard	1	0.0257632	NA	NA	NA	FALSE	NA	NA	FALSE	Discard	Discard	31.1958	15.6352	NA	22.8993	28.0538	16.7774	NA	26.9961	26.9961	17.0589	NA
Aprataxin	APTX	NA	NA	NA	NA	NA	FALSE	NA	NA	NA	NA	NA	Discard	26.9756	26.7562	0.219404	0.490426	0.832897	FALSE	-0.0195732	0.00555273	0.0099856	0.707945	FALSE	FALSE	FALSE	Discard	6	NA	NA	NA	NA	FALSE	NA	NA	FALSE	Discard	Discard	25.0312	NA	NA	13.7294	14.8854	NA	NA	16.8957	16.6781	NA	NA
Intron-binding protein aquarius	AQR	NA	12.2006	NA	NA	NA	FALSE	NA	NA	NA	NA	NA	Discard	30.9018	30.8733	0.0284685	0.959383	0.992258	FALSE	-0.00330173	-0.00625054	0.000280912	0.0199157	FALSE	FALSE	FALSE	Discard	6	NA	NA	NA	NA	FALSE	NA	NA	FALSE	Discard	Discard	26.8392	NA	12.2006	14.5183	15.4852	NA	NA	15.664	17.1023	NA	NA
Serine/threonine-protein kinase A-Raf	ARAF	18.9619	17.0072	1.95468	NA	NA	FALSE	NA	NA	NA	NA	NA	Discard	26.6254	26.2304	0.395007	0.0515393	0.386055	FALSE	-0.0167247	0.0164242	0.0217309	1.54065	TRUE	TRUE	TRUE	Keep	2	7.3975	6.75327	0.00109626	0.0528641	FALSE	0.0355876	0.0742807	FALSE	Discard	Discard	23.7203	18.614	17.7172	18.6171	22.3236	18.7772	16.3383	22.1901	17.3673	19.3781	16.5636
Arf-GAP with Rho-GAP domain, ANK repeat and PH domain-containing protein 1	ARAP1	NA	NA	NA	NA	NA	FALSE	NA	NA	NA	NA	NA	Discard	28.289	27.5612	0.727835	0.105982	0.48575	FALSE	-0.0136006	0.0157986	0.0201255	1.42683	FALSE	FALSE	FALSE	Discard	6	NA	NA	NA	NA	FALSE	NA	NA	FALSE	Discard	Discard	24.2158	NA	NA	16.0353	15.6827	NA	NA	16.309	16.4662	NA	NA
Coatomer subunit delta	ARCN1	16.9597	17.5347	-0.575011	NA	NA	FALSE	NA	NA	NA	NA	NA	Discard	32.6065	32.4234	0.183155	0.406312	0.780459	FALSE	0.00496939	0.0185676	0.0124111	0.879906	FALSE	TRUE	FALSE	Keep	1	-1.73877	5.06778	0.233317	0.559445	FALSE	0.105007	0.142533	FALSE	Discard	Discard	29.8907	16.3265	17.3542	25.85	26.5729	18.0533	16.2334	27.5295	21.9151	14.7827	18.3102
ADP-ribosylation factor 1;ADP-ribosylation factor 3	ARF1;ARF3	NA	NA	NA	NA	NA	FALSE	NA	NA	NA	NA	NA	Discard	32.148	32.0857	0.062258	0.720946	0.930095	FALSE	-0.0128441	0.004861	0.00484302	0.343354	FALSE	FALSE	FALSE	Discard	5	NA	NA	NA	NA	FALSE	NA	NA	FALSE	Discard	Discard	30.9182	NA	NA	16.5975	17.1527	NA	NA	13.7917	17.2285	NA	NA
ADP-ribosylation factor 4	ARF4	NA	18.7312	NA	NA	NA	FALSE	NA	NA	NA	NA	NA	Discard	29.6197	30.4825	-0.862778	0.0998542	0.477098	FALSE	-0.00630607	-0.0194591	-0.0200328	1.42026	FALSE	FALSE	FALSE	Discard	1	NA	NA	NA	NA	FALSE	NA	NA	FALSE	Discard	Discard	28.3309	NA	NA	27.1175	27.6947	NA	NA	26.6001	27.6895	NA	18.7312
ADP-ribosylation factor 5	ARF5	17.2366	17.7568	-0.52022	NA	NA	FALSE	NA	NA	NA	NA	NA	Discard	28.9696	28.5991	0.370588	0.915279	0.982574	FALSE	0.00896144	0.0105393	0.00242275	0.171765	FALSE	FALSE	FALSE	Discard	0	-1.76679	1.00664	NA	NA	FALSE	NA	NA	FALSE	Discard	Discard	27.6333	17.7134	18.5627	28.0508	29.041	16.5195	15.7101	27.1255	26.3129	NA	17.7709
ADP-ribosylation factor 6	ARF6	NA	NA	NA	NA	NA	FALSE	NA	NA	NA	NA	NA	Discard	28.5379	28.4378	0.100174	0.583917	0.875542	FALSE	0.0138255	0.00997185	0.00800578	0.567583	FALSE	FALSE	FALSE	Discard	6	NA	NA	NA	NA	FALSE	NA	NA	FALSE	Discard	Discard	27.5106	NA	NA	14.8162	16.9323	NA	NA	17.6369	14.8196	NA	NA
ADP-ribosylation factor GTPase-activating protein 1	ARFGAP1	NA	12.6704	NA	NA	NA	FALSE	NA	NA	NA	NA	NA	Discard	29.2132	29.1871	0.026112	0.919092	0.984528	FALSE	-0.00217741	0.00581757	0.00176174	0.124901	FALSE	FALSE	FALSE	Discard	4	NA	NA	NA	NA	FALSE	NA	NA	FALSE	Discard	Discard	27.1522	NA	NA	22.5099	18.1922	NA	NA	24.1658	18.8406	NA	12.6704
ADP-ribosylation factor GTPase-activating protein 2	ARFGAP2	NA	NA	NA	NA	NA	FALSE	NA	NA	NA	NA	NA	Discard	29.3027	28.8458	0.456942	0.0878212	0.45761	FALSE	-0.0140313	0.018133	0.0193973	1.3752	FALSE	FALSE	FALSE	Discard	6	NA	NA	NA	NA	FALSE	NA	NA	FALSE	Discard	Discard	26.5434	NA	NA	13.8585	14.265	NA	NA	16.6674	18.8392	NA	NA
ADP-ribosylation factor GTPase-activating protein 3	ARFGAP3	NA	NA	NA	NA	NA	FALSE	NA	NA	NA	NA	NA	Discard	28.4255	28.991	-0.565521	0.262438	0.662453	FALSE	-0.0121776	-0.0168914	-0.0154898	1.09818	FALSE	FALSE	FALSE	Discard	6	NA	NA	NA	NA	FALSE	NA	NA	FALSE	Discard	Discard	25.7895	NA	NA	13.4859	16.9163	NA	NA	15.1483	15.7852	NA	NA
Brefeldin A-inhibited guanine nucleotide-exchange protein 1	ARFGEF1	NA	NA	NA	NA	NA	FALSE	NA	NA	NA	NA	NA	Discard	26.8072	26.8523	-0.0451584	0.848174	0.964541	FALSE	0.0111107	0.00240144	-0.00190772	0.135251	FALSE	FALSE	FALSE	Discard	6	NA	NA	NA	NA	FALSE	NA	NA	FALSE	Discard	Discard	22.6134	NA	NA	11.4209	15.6722	NA	NA	13.4978	18.8508	NA	NA
Brefeldin A-inhibited guanine nucleotide-exchange protein 2	ARFGEF2	NA	NA	NA	NA	NA	FALSE	NA	NA	NA	NA	NA	Discard	26.9465	26.9223	0.0242049	0.998985	0.999932	FALSE	0.0147631	0.0105375	0.00153547	0.10886	FALSE	FALSE	FALSE	Discard	6	NA	NA	NA	NA	FALSE	NA	NA	FALSE	Discard	Discard	22.7706	NA	NA	13.8803	16.6187	NA	NA	17.1048	16.0309	NA	NA
Arfaptin-1	ARFIP1	NA	NA	NA	NA	NA	FALSE	NA	NA	NA	NA	NA	Discard	30.0055	29.8747	0.130794	0.396505	0.772326	FALSE	-0.0223396	0.00417458	0.0110079	0.780424	FALSE	FALSE	FALSE	Discard	6	NA	NA	NA	NA	FALSE	NA	NA	FALSE	Discard	Discard	27.7636	NA	NA	15.4835	15.9531	NA	NA	16.0841	16.7207	NA	NA
Arfaptin-2	ARFIP2	NA	NA	NA	NA	NA	FALSE	NA	NA	NA	NA	NA	Discard	29.6811	29.6104	0.0706313	0.453121	0.807688	FALSE	0.012072	0.00977045	0.010216	0.72428	FALSE	FALSE	FALSE	Discard	6	NA	NA	NA	NA	FALSE	NA	NA	FALSE	Discard	Discard	27.6125	NA	NA	13.5171	16.5673	NA	NA	15.9248	17.2255	NA	NA
Arginase-2, mitochondrial	ARG2	NA	NA	NA	NA	NA	FALSE	NA	NA	NA	NA	NA	Discard	29.8908	29.3674	0.523331	0.0176136	0.274848	FALSE	-0.0103138	0.0194216	0.0237468	1.68357	TRUE	FALSE	FALSE	Discard	6	NA	NA	NA	NA	FALSE	NA	NA	FALSE	Discard	Discard	27.9099	NA	NA	11.7627	16.6634	NA	NA	18.0668	16.4998	NA	NA
Arginine and glutamate-rich protein 1	ARGLU1	NA	NA	NA	NA	NA	FALSE	NA	NA	NA	NA	NA	Discard	28.0138	29.2137	-1.19992	0.275301	0.672293	FALSE	0.0205076	-0.00948081	-0.0146256	1.03691	FALSE	FALSE	FALSE	Discard	6	NA	NA	NA	NA	FALSE	NA	NA	FALSE	Discard	Discard	26.8447	NA	NA	15.623	15.6595	NA	NA	17.9044	16.6595	NA	NA
Rho GTPase-activating protein 1	ARHGAP1	NA	NA	NA	NA	NA	FALSE	NA	NA	NA	NA	NA	Discard	28.479	28.4772	0.00189064	0.93995	0.989656	FALSE	-0.016442	-0.00530458	0.00021064	0.0149336	FALSE	FALSE	FALSE	Discard	6	NA	NA	NA	NA	FALSE	NA	NA	FALSE	Discard	Discard	25.9591	NA	NA	14.1111	15.9079	NA	NA	15.7227	15.5582	NA	NA
Rho GTPase-activating protein 11A	ARHGAP11A	NA	NA	NA	NA	NA	FALSE	NA	NA	NA	NA	NA	Discard	26.2968	26.8549	-0.55809	0.763045	0.943561	FALSE	0.0186173	0.00200895	-0.00202276	0.143407	FALSE	FALSE	FALSE	Discard	6	NA	NA	NA	NA	FALSE	NA	NA	FALSE	Discard	Discard	23.3164	NA	NA	15.8092	18.8505	NA	NA	18.6403	17.3371	NA	NA
Rho GTPase-activating protein 12	ARHGAP12	NA	NA	NA	NA	NA	FALSE	NA	NA	NA	NA	NA	Discard	25.6854	25.1049	0.580438	NA	NA	FALSE	NA	NA	NA	NA	NA	FALSE	FALSE	Discard	6	NA	NA	NA	NA	FALSE	NA	NA	FALSE	Discard	Discard	21.7411	NA	NA	16.0665	15.3861	NA	NA	17.9243	15.8469	NA	NA
Rho GTPase-activating protein 17	ARHGAP17	NA	NA	NA	NA	NA	FALSE	NA	NA	NA	NA	NA	Discard	30.4134	30.3036	0.109795	0.63741	0.898911	FALSE	-0.0230511	-0.000191599	0.00616153	0.436831	FALSE	FALSE	FALSE	Discard	6	NA	NA	NA	NA	FALSE	NA	NA	FALSE	Discard	Discard	27.4172	NA	NA	14.8308	16.1432	NA	NA	15.4917	16.9985	NA	NA
Rho GTPase-activating protein 21	ARHGAP21	11.9692	11.3492	0.620018	NA	NA	FALSE	NA	NA	NA	NA	NA	Discard	25.5909	26.1637	-0.572809	0.375059	0.759323	FALSE	0.000566974	-0.0106827	-0.015806	1.12059	FALSE	FALSE	FALSE	Discard	4	1.87901	NA	NA	NA	FALSE	NA	NA	FALSE	Discard	Discard	21.3189	11.8964	10.8134	18.644	15.7196	12.0386	NA	20.5388	17.5755	NA	11.739
Rho GTPase-activating protein 35	ARHGAP35	10.3178	9.16329	1.15446	NA	NA	FALSE	NA	NA	NA	NA	NA	Discard	26.5206	27.0701	-0.549493	0.249568	0.647465	FALSE	0.0184236	-0.00982044	-0.0157887	1.11937	FALSE	FALSE	FALSE	Discard	6	NA	NA	NA	NA	FALSE	NA	NA	FALSE	Discard	Discard	22.4734	10.3178	NA	13.0742	14.9904	NA	NA	15.3159	17.1464	NA	9.16329
Rho GTPase-activating protein 5	ARHGAP5	NA	NA	NA	NA	NA	FALSE	NA	NA	NA	NA	NA	Discard	27.3317	26.7496	0.582076	0.0644168	0.411436	FALSE	-0.00553813	0.0224719	0.0228981	1.6234	TRUE	FALSE	FALSE	Discard	6	NA	NA	NA	NA	FALSE	NA	NA	FALSE	Discard	Discard	23.3729	NA	NA	12.4153	16.7264	NA	NA	17.3471	17.2883	NA	NA
Rho GTPase-activating protein 8	ARHGAP8;PRR5-ARHGAP8	NA	NA	NA	NA	NA	FALSE	NA	NA	NA	NA	NA	Discard	27.0153	26.6236	0.391741	0.346131	0.73883	FALSE	-0.0208915	0.00504583	0.0120071	0.851262	FALSE	FALSE	FALSE	Discard	6	NA	NA	NA	NA	FALSE	NA	NA	FALSE	Discard	Discard	24.3659	NA	NA	13.1115	14.9612	NA	NA	15.367	17.1864	NA	NA
Rho GDP-dissociation inhibitor 1	ARHGDIA	19.2327	19.9044	-0.671731	NA	NA	FALSE	NA	NA	NA	NA	NA	Discard	33.4355	32.6717	0.763769	0.0569082	0.39648	FALSE	-0.0172544	0.0164549	0.0214009	1.51725	TRUE	FALSE	TRUE	Keep	0	-0.885375	2.92443	0.348158	0.660807	FALSE	0.0422546	0.0825503	FALSE	Discard	Discard	31.9085	18.4251	19.3632	28.6093	27.7953	18.8645	18.3248	27.6214	28.2888	19.9586	20.8886
Rho guanine nucleotide exchange factor 1	ARHGEF1	NA	NA	NA	NA	NA	FALSE	NA	NA	NA	NA	NA	Discard	28.4685	28.6389	-0.170424	0.327149	0.719728	FALSE	-0.0128994	-0.0169662	-0.013813	0.979294	FALSE	FALSE	FALSE	Discard	6	NA	NA	NA	NA	FALSE	NA	NA	FALSE	Discard	Discard	25.0068	NA	NA	14.1259	16.6152	NA	NA	19.957	15.9059	NA	NA
Rho guanine nucleotide exchange factor 12	ARHGEF12	12.0001	11.05	0.950127	NA	NA	FALSE	NA	NA	NA	NA	NA	Discard	27.9246	27.8706	0.0540602	0.768745	0.947061	FALSE	0.000667065	0.00107625	0.00420931	0.298426	FALSE	FALSE	FALSE	Discard	6	NA	NA	NA	NA	FALSE	NA	NA	FALSE	Discard	Discard	23.7859	12.0001	11.05	14.2218	16.4076	NA	NA	17.8928	16.4895	NA	NA
Rho guanine nucleotide exchange factor 18	ARHGEF18	NA	NA	NA	NA	NA	FALSE	NA	NA	NA	NA	NA	Discard	25.7642	25.8123	-0.0481148	0.877505	0.975428	FALSE	-0.018987	-0.0105883	-0.00272557	0.193234	FALSE	FALSE	FALSE	Discard	6	NA	NA	NA	NA	FALSE	NA	NA	FALSE	Discard	Discard	22.3692	NA	NA	17.114	15.666	NA	NA	15.7138	18.8144	NA	NA
Rho guanine nucleotide exchange factor 2	ARHGEF2	16.2246	15.8306	0.393925	NA	NA	FALSE	NA	NA	NA	NA	NA	Discard	30.4436	30.5984	-0.154892	0.267965	0.665542	FALSE	0.0144633	-0.0110203	-0.0138067	0.978849	FALSE	FALSE	FALSE	Discard	2	2.67761	2.77836	NA	NA	FALSE	NA	NA	FALSE	Discard	Discard	26.8909	16.6352	16.5544	24.222	25.1358	15.6483	15.1796	21.0043	17.3162	NA	15.34
Rho guanine nucleotide exchange factor 26	ARHGEF26	NA	NA	NA	NA	NA	FALSE	NA	NA	NA	NA	NA	Discard	25.3231	25.3691	-0.046045	0.858314	0.968023	FALSE	0.017286	0.00425767	0.00263101	0.186529	FALSE	FALSE	FALSE	Discard	6	NA	NA	NA	NA	FALSE	NA	NA	FALSE	Discard	Discard	22.0223	NA	NA	13.7357	17.1787	NA	NA	15.2339	16.213	NA	NA
Rho guanine nucleotide exchange factor 40	ARHGEF40	13.7258	10.4486	3.27728	NA	NA	FALSE	NA	NA	NA	NA	NA	Discard	NA	25.9171	NA	NA	NA	FALSE	NA	NA	NA	NA	NA	FALSE	FALSE	Discard	4	NA	1.7609	NA	NA	FALSE	NA	NA	FALSE	Discard	Discard	21.899	13.3828	10.4486	13.0822	20.0474	14.0028	NA	17.5489	17.1904	NA	NA
Rho guanine nucleotide exchange factor 6	ARHGEF6	13.2711	12.2639	1.00716	NA	NA	FALSE	NA	NA	NA	NA	NA	Discard	25.6778	25.6352	0.0425598	0.95145	0.989712	FALSE	-0.0142202	-0.00845871	-0.000120964	0.00857592	FALSE	FALSE	FALSE	Discard	0	0.102644	0.948304	NA	NA	FALSE	NA	NA	FALSE	Discard	Discard	22.7382	13.5191	12.1357	21.4249	22.9889	13.6062	12.1957	22.5635	22.5163	12.4111	12.4418
Rho guanine nucleotide exchange factor 7	ARHGEF7	15.7618	15.0911	0.670627	NA	NA	FALSE	NA	NA	NA	NA	NA	Discard	27.6212	28.4793	-0.858133	0.0403485	0.360349	FALSE	0.0147247	-0.015404	-0.0207323	1.46985	FALSE	FALSE	FALSE	Discard	2	2.01037	2.77745	NA	NA	FALSE	NA	NA	FALSE	Discard	Discard	25.244	14.838	15.1032	21.4543	23.849	16.3204	15.1645	23.0957	24.0753	NA	15.001
AT-rich interactive domain-containing protein 1A	ARID1A	NA	NA	NA	NA	NA	FALSE	NA	NA	NA	NA	NA	Discard	31.5398	31.8748	-0.334993	0.11304	0.493866	FALSE	0.0149829	-0.017263	-0.0187951	1.33251	FALSE	FALSE	FALSE	Discard	6	NA	NA	NA	NA	FALSE	NA	NA	FALSE	Discard	Discard	27.6041	NA	NA	14.5507	14.0638	NA	NA	13.3149	18.7061	NA	NA
AT-rich interactive domain-containing protein 1B	ARID1B	NA	NA	NA	NA	NA	FALSE	NA	NA	NA	NA	NA	Discard	29.1451	29.0808	0.0643531	0.684709	0.916108	FALSE	0.0152301	0.00696394	0.00587972	0.416853	FALSE	FALSE	FALSE	Discard	6	NA	NA	NA	NA	FALSE	NA	NA	FALSE	Discard	Discard	25.322	NA	NA	13.8808	16.9289	NA	NA	17.0098	17.9872	NA	NA
AT-rich interactive domain-containing protein 2	ARID2	12.9509	11.8251	1.1258	NA	NA	FALSE	NA	NA	NA	NA	NA	Discard	30.5365	30.4772	0.0592514	0.701365	0.923311	FALSE	0.018891	0.00925321	0.00584806	0.414607	FALSE	FALSE	FALSE	Discard	3	NA	1.38659	NA	NA	FALSE	NA	NA	FALSE	Discard	Discard	26.7304	NA	11.9578	20.8316	21.9309	12.9509	11.5054	22.7827	17.4135	NA	11.9658
AT-rich interactive domain-containing protein 3A	ARID3A	NA	NA	NA	NA	NA	FALSE	NA	NA	NA	NA	NA	Discard	28.712	28.6569	0.0551651	0.923395	0.985326	FALSE	-0.00225562	-0.004383	0.00108222	0.0767254	FALSE	FALSE	FALSE	Discard	6	NA	NA	NA	NA	FALSE	NA	NA	FALSE	Discard	Discard	26.0476	NA	NA	12.9946	16.9701	NA	NA	13.8874	16.4948	NA	NA
AT-rich interactive domain-containing protein 3B	ARID3B	NA	NA	NA	NA	NA	FALSE	NA	NA	NA	NA	NA	Discard	28.2891	28.5128	-0.22372	0.345414	0.73883	FALSE	0.0219064	-0.00735097	-0.0127749	0.905696	FALSE	FALSE	FALSE	Discard	6	NA	NA	NA	NA	FALSE	NA	NA	FALSE	Discard	Discard	25.7614	NA	NA	15.7744	15.2284	NA	NA	17.5335	15.9378	NA	NA
AT-rich interactive domain-containing protein 4B	ARID4B	NA	NA	NA	NA	NA	FALSE	NA	NA	NA	NA	NA	Discard	27.0771	27.5142	-0.437099	0.24556	0.643475	FALSE	0.0210749	-0.00979615	-0.0151248	1.0723	FALSE	FALSE	FALSE	Discard	6	NA	NA	NA	NA	FALSE	NA	NA	FALSE	Discard	Discard	24.0239	NA	NA	15.5359	16.1944	NA	NA	16.1126	18.6906	NA	NA
E3 ubiquitin-protein ligase ARIH1	ARIH1	13.2826	13.6388	-0.356226	NA	NA	FALSE	NA	NA	NA	NA	NA	Discard	29.1803	28.6525	0.52781	0.034656	0.339875	FALSE	-0.0151781	0.0169118	0.0215431	1.52733	TRUE	FALSE	FALSE	Discard	2	0.152857	NA	NA	NA	FALSE	NA	NA	FALSE	Discard	Discard	26.4347	NA	NA	22.6697	24.2956	13.2826	13.3284	21.9106	14.9685	NA	13.8942
E3 ubiquitin-protein ligase ARIH2	ARIH2	14.9633	15.2699	-0.306618	NA	NA	FALSE	NA	NA	NA	NA	NA	Discard	29.3142	29.4562	-0.141954	0.370652	0.758219	FALSE	0.00438814	-0.00490198	-0.0114641	0.812764	FALSE	FALSE	FALSE	Discard	3	-0.635855	1.60322	NA	NA	FALSE	NA	NA	FALSE	Discard	Discard	26.9949	14.9633	15.2699	24.2258	25.0264	NA	NA	25.9906	16.4082	NA	NA
Uncharacterized protein C18orf25	ARKL1;C18orf25	17.0654	16.9701	0.095329	NA	NA	FALSE	NA	NA	NA	NA	NA	Discard	27.8996	27.6969	0.202685	0.61335	0.887124	FALSE	-0.0183103	0.00427734	0.00671008	0.475722	FALSE	FALSE	FALSE	Discard	4	1.94667	NA	NA	NA	FALSE	NA	NA	FALSE	Discard	Discard	26.1479	16.7972	16.2875	23.4771	15.3632	17.2915	15.6333	25.1086	16.4567	NA	17.9563
ADP-ribosylation factor-like protein 1	ARL1	NA	NA	NA	NA	NA	FALSE	NA	NA	NA	NA	NA	Discard	28.5495	28.7355	-0.186061	0.551367	0.859045	FALSE	-0.0134199	-0.00851768	-0.00832595	0.590281	FALSE	FALSE	FALSE	Discard	6	NA	NA	NA	NA	FALSE	NA	NA	FALSE	Discard	Discard	27.816	NA	NA	14.962	13.115	NA	NA	16.0441	18.5057	NA	NA
ADP-ribosylation factor-like protein 13B	ARL13B	NA	NA	NA	NA	NA	FALSE	NA	NA	NA	NA	NA	Discard	25.3429	26.3032	-0.960235	0.0762366	0.436002	FALSE	0.0146823	-0.0175249	-0.0215693	1.52919	TRUE	FALSE	FALSE	Discard	6	NA	NA	NA	NA	FALSE	NA	NA	FALSE	Discard	Discard	23.1344	NA	NA	15.1156	16.5264	NA	NA	16.9279	17.3401	NA	NA
ARL14 effector protein	ARL14EP	18.4607	16.3559	2.1048	NA	NA	FALSE	NA	NA	NA	NA	NA	Discard	24.4376	24.1929	0.244713	NA	NA	FALSE	NA	NA	NA	NA	NA	FALSE	FALSE	Discard	6	NA	NA	NA	NA	FALSE	NA	NA	FALSE	Discard	Discard	22.2441	NA	16.3849	14.3891	17.6597	19.2344	16.3262	13.9	17.0868	16.6763	NA
ADP-ribosylation factor-like protein 15	ARL15	NA	NA	NA	NA	NA	FALSE	NA	NA	NA	NA	NA	Discard	28.6095	28.4855	0.123922	0.814849	0.958077	FALSE	-0.00299532	0.00911832	0.00404454	0.286744	FALSE	FALSE	FALSE	Discard	6	NA	NA	NA	NA	FALSE	NA	NA	FALSE	Discard	Discard	27.0012	NA	NA	12.0952	15.4896	NA	NA	15.2048	15.9757	NA	NA
ADP-ribosylation factor-like protein 2	ARL2;ARL2-SNX15	NA	NA	NA	NA	NA	FALSE	NA	NA	NA	NA	NA	Discard	26.8644	27.1737	-0.309269	0.0164426	0.270507	FALSE	0.00938695	-0.0223422	-0.0230508	1.63422	TRUE	FALSE	FALSE	Discard	6	NA	NA	NA	NA	FALSE	NA	NA	FALSE	Discard	Discard	25.5859	NA	NA	16.7667	17.6814	NA	NA	17.3753	15.8303	NA	NA
ADP-ribosylation factor-like protein 3	ARL3	NA	NA	NA	NA	NA	FALSE	NA	NA	NA	NA	NA	Discard	30.9332	30.1234	0.809867	0.0125896	0.250275	FALSE	-0.00745391	0.0227767	0.0235122	1.66694	TRUE	FALSE	FALSE	Discard	6	NA	NA	NA	NA	FALSE	NA	NA	FALSE	Discard	Discard	29.3516	NA	NA	14.451	15.4797	NA	NA	15.5757	18.6559	NA	NA
ADP-ribosylation factor-like protein 6	ARL6	NA	NA	NA	NA	NA	FALSE	NA	NA	NA	NA	NA	Discard	25.7456	NA	NA	NA	NA	FALSE	NA	NA	NA	NA	NA	FALSE	FALSE	Discard	6	NA	NA	NA	NA	FALSE	NA	NA	FALSE	Discard	Discard	23.1578	NA	NA	14.3465	14.3612	NA	NA	14.9244	15.8243	NA	NA
ADP-ribosylation factor-like protein 6-interacting protein 4	ARL6IP4	16.0239	15.9548	0.0690675	NA	NA	FALSE	NA	NA	NA	NA	NA	Discard	29.0472	28.8853	0.16182	0.657894	0.907066	FALSE	-0.0219853	-0.00258818	0.0053955	0.382523	FALSE	FALSE	TRUE	Keep	3	2.49971	1.28403	0.134743	0.443696	FALSE	0.114883	0.153583	FALSE	Discard	Discard	27.9785	16.011	16.4441	20.291	16.2364	16.0366	15.4461	22.3178	17.6661	NA	15.7921
PRA1 family protein 3	ARL6IP5	NA	NA	NA	NA	NA	FALSE	NA	NA	NA	NA	NA	Discard	29.2086	29.9022	-0.693631	0.358445	0.749599	FALSE	0.021477	-0.00408387	-0.0114176	0.809471	FALSE	FALSE	FALSE	Discard	6	NA	NA	NA	NA	FALSE	NA	NA	FALSE	Discard	Discard	29.9432	NA	NA	15.3895	15.5112	NA	NA	15.9795	16.6677	NA	NA
ADP-ribosylation factor-like protein 8B	ARL8B	15.3856	17.1086	-1.72303	NA	NA	FALSE	NA	NA	NA	NA	NA	Discard	29.7389	30.2393	-0.5004	0.194782	0.594397	FALSE	0.0161104	-0.00746944	-0.0151184	1.07184	FALSE	FALSE	FALSE	Discard	0	-0.831516	2.67007	NA	NA	FALSE	NA	NA	FALSE	Discard	Discard	28.7508	15.9861	17.3849	25.9532	26.4464	14.3379	NA	23.5749	25.2125	NA	16.7666
Armadillo repeat-containing protein 1	ARMC1	NA	NA	NA	NA	NA	FALSE	NA	NA	NA	NA	NA	Discard	28.8692	28.6692	0.199979	0.768021	0.946461	FALSE	0.0147554	0.012148	0.005024	0.356185	FALSE	FALSE	FALSE	Discard	6	NA	NA	NA	NA	FALSE	NA	NA	FALSE	Discard	Discard	27.8841	NA	NA	14.9552	16.1379	NA	NA	14.2279	18.0986	NA	NA
Armadillo repeat-containing protein 10	ARMC10	NA	NA	NA	NA	NA	FALSE	NA	NA	NA	NA	NA	Discard	25.7871	26.2905	-0.50343	0.339317	0.732112	FALSE	-0.00671327	-0.020812	-0.0173043	1.22681	FALSE	FALSE	FALSE	Discard	6	NA	NA	NA	NA	FALSE	NA	NA	FALSE	Discard	Discard	24.2905	NA	NA	14.1414	14.0851	NA	NA	17.7179	17.1487	NA	NA
Armadillo repeat-containing protein 6	ARMC6	16.6314	14.3462	2.2852	NA	NA	FALSE	NA	NA	NA	NA	NA	Discard	30.0565	29.8242	0.232299	0.168261	0.566888	FALSE	-0.0100462	0.0166506	0.0177397	1.25769	FALSE	FALSE	FALSE	Discard	1	-0.186984	1.6421	NA	NA	FALSE	NA	NA	FALSE	Discard	Discard	27.1517	14.7898	14.3462	24.8855	24.0638	16.8605	NA	25.2898	27.1979	17.2626	NA
Armadillo repeat-containing protein 8	ARMC8	15.0005	14.5099	0.490668	NA	NA	FALSE	NA	NA	NA	NA	NA	Discard	26.4374	NA	NA	NA	NA	FALSE	NA	NA	NA	NA	NA	FALSE	FALSE	Discard	3	1.94051	3.32506	NA	NA	FALSE	NA	NA	FALSE	Discard	Discard	22.0206	16.2034	15.5422	22.0387	23.5768	13.6493	13.3627	25.5271	17.7279	13.2925	13.5191
Armadillo repeat-containing X-linked protein 3	ARMCX3	15.4122	15.5377	-0.125445	NA	NA	FALSE	NA	NA	NA	NA	NA	Discard	28.0463	28.6609	-0.614577	0.0174946	0.274848	FALSE	0.00591763	-0.0198444	-0.0238712	1.69238	TRUE	FALSE	TRUE	Keep	1	1.56482	2.23605	0.236495	0.562405	FALSE	0.0192423	0.0527544	FALSE	Discard	Discard	26.2458	15.5436	15.8032	22.1638	24.5967	15.5303	15.3572	22.2737	25.6139	15.1249	15.4103
Protein-glutamate O-methyltransferase	ARMT1	NA	NA	NA	NA	NA	FALSE	NA	NA	NA	NA	NA	Discard	30.2369	29.9423	0.294582	0.445309	0.800638	FALSE	-0.0223805	0.00155974	0.00949624	0.673251	FALSE	FALSE	FALSE	Discard	6	NA	NA	NA	NA	FALSE	NA	NA	FALSE	Discard	Discard	27.6936	NA	NA	13.927	15.2167	NA	NA	13.2993	17.9253	NA	NA
Aryl hydrocarbon receptor nuclear translocator	ARNT	NA	NA	NA	NA	NA	FALSE	NA	NA	NA	NA	NA	Discard	26.9023	27.3194	-0.417173	0.255899	0.653949	FALSE	-0.0119013	-0.0187781	-0.0155953	1.10565	FALSE	FALSE	FALSE	Discard	6	NA	NA	NA	NA	FALSE	NA	NA	FALSE	Discard	Discard	24.1391	NA	NA	17.3865	17.83	NA	NA	19.1205	15.8672	NA	NA
Actin-related protein 2/3 complex subunit 1A	ARPC1A.copy.2	NA	NA	NA	NA	NA	FALSE	NA	NA	NA	NA	NA	Discard	27.379	27.7639	-0.384894	0.171844	0.570306	FALSE	0.00430586	-0.0161862	-0.0166996	1.18394	FALSE	FALSE	FALSE	Discard	6	NA	NA	NA	NA	FALSE	NA	NA	FALSE	Discard	Discard	25.5727	NA	NA	14.8839	14.6431	NA	NA	15.3968	18.2274	NA	NA
Actin-related protein 2/3 complex subunit 1B	ARPC1B	NA	NA	NA	NA	NA	FALSE	NA	NA	NA	NA	NA	Discard	28.0555	28.2702	-0.214765	0.427635	0.790734	FALSE	-0.00473631	-0.00629748	-0.0100372	0.711606	FALSE	FALSE	FALSE	Discard	5	NA	NA	NA	NA	FALSE	NA	NA	FALSE	Discard	Discard	26.0063	NA	NA	22.3541	15.5911	NA	NA	16.0705	17.7483	NA	NA
Actin-related protein 2/3 complex subunit 2	ARPC2	13.7225	15.3523	-1.62983	NA	NA	FALSE	NA	NA	NA	NA	NA	Discard	30.3926	30.5251	-0.13257	0.818775	0.960592	FALSE	-0.0161603	-0.00436506	-0.00338591	0.240049	FALSE	FALSE	FALSE	Discard	4	-3.05554	NA	NA	NA	FALSE	NA	NA	FALSE	Discard	Discard	28.171	13.7225	16.183	25.4047	16.4408	NA	NA	21.4209	18.6189	NA	13.1772
Actin-related protein 2/3 complex subunit 3	ARPC3	NA	NA	NA	NA	NA	FALSE	NA	NA	NA	NA	NA	Discard	31.4221	31.7186	-0.296438	0.123006	0.507825	FALSE	0.0121884	-0.0120629	-0.0174363	1.23617	FALSE	FALSE	FALSE	Discard	6	NA	NA	NA	NA	FALSE	NA	NA	FALSE	Discard	Discard	30.1655	NA	NA	14.3304	16.6085	NA	NA	16.4772	18.2934	NA	NA
Actin-related protein 2/3 complex subunit 4	ARPC4-TTLL3;ARPC4	15.7146	14.7726	0.942043	NA	NA	FALSE	NA	NA	NA	NA	NA	Discard	30.5117	30.7887	-0.276961	0.54873	0.856902	FALSE	-0.0185678	-0.0140422	-0.00888058	0.629603	FALSE	FALSE	FALSE	Discard	1	-0.0228907	1.31249	NA	NA	FALSE	NA	NA	FALSE	Discard	Discard	29.234	15.7146	14.7726	24.3642	24.8198	NA	NA	24.9024	25.9703	NA	NA
Actin-related protein 2/3 complex subunit 5	ARPC5	NA	NA	NA	NA	NA	FALSE	NA	NA	NA	NA	NA	Discard	29.6943	30.0308	-0.336576	0.0876322	0.45761	FALSE	0.0123282	-0.0179629	-0.019336	1.37086	FALSE	FALSE	FALSE	Discard	6	NA	NA	NA	NA	FALSE	NA	NA	FALSE	Discard	Discard	28.6397	NA	NA	16.6564	16.5865	NA	NA	14.2286	17.8786	NA	NA
Actin-related protein 2/3 complex subunit 5-like protein	ARPC5L	NA	NA	NA	NA	NA	FALSE	NA	NA	NA	NA	NA	Discard	29.0983	29.1922	-0.0938633	0.760978	0.943552	FALSE	-0.0170551	-0.0119953	-0.00462023	0.327559	FALSE	FALSE	FALSE	Discard	6	NA	NA	NA	NA	FALSE	NA	NA	FALSE	Discard	Discard	27.9723	NA	NA	14.6262	17.3444	NA	NA	16.7376	15.6656	NA	NA
cAMP-regulated phosphoprotein 19	ARPP19	NA	NA	NA	NA	NA	FALSE	NA	NA	NA	NA	NA	Discard	28.7353	28.5511	0.184191	0.254652	0.652446	FALSE	-0.0160174	0.0106777	0.0145004	1.02803	FALSE	FALSE	FALSE	Discard	6	NA	NA	NA	NA	FALSE	NA	NA	FALSE	Discard	Discard	27.7658	NA	NA	11.3357	15.3415	NA	NA	14.2721	17.6425	NA	NA
Beta-arrestin-1	ARRB1	NA	NA	NA	NA	NA	FALSE	NA	NA	NA	NA	NA	Discard	26.6836	25.8969	0.786742	0.00807716	0.238112	FALSE	-0.00548729	0.0218405	0.0242198	1.7171	TRUE	FALSE	FALSE	Discard	6	NA	NA	NA	NA	FALSE	NA	NA	FALSE	Discard	Discard	23.9187	NA	NA	13.2074	16.8677	NA	NA	16.0939	16.8282	NA	NA
Beta-arrestin-2	ARRB2;DKFZp686L0365	NA	NA	NA	NA	NA	FALSE	NA	NA	NA	NA	NA	Discard	26.8242	26.7037	0.120488	0.836143	0.960767	FALSE	0.00499026	0.00727389	0.0029465	0.208897	FALSE	FALSE	FALSE	Discard	6	NA	NA	NA	NA	FALSE	NA	NA	FALSE	Discard	Discard	24.8951	NA	NA	15.5437	14.5763	NA	NA	19.0241	16.1711	NA	NA
Arylsulfatase A;Arylsulfatase A component B;Arylsulfatase A component C	ARSA	NA	NA	NA	NA	NA	FALSE	NA	NA	NA	NA	NA	Discard	26.8374	27.3761	-0.53869	0.417372	0.786486	FALSE	-0.0115634	-0.0176369	-0.0112875	0.800245	FALSE	FALSE	FALSE	Discard	6	NA	NA	NA	NA	FALSE	NA	NA	FALSE	Discard	Discard	24.6027	NA	NA	14.5034	18.5831	NA	NA	16.5669	17.9686	NA	NA
Armadillo repeat protein deleted in velo-cardio-facial syndrome	ARVCF	NA	NA	NA	NA	NA	FALSE	NA	NA	NA	NA	NA	Discard	25.2571	25.7264	-0.469239	NA	NA	FALSE	NA	NA	NA	NA	NA	FALSE	FALSE	Discard	6	NA	NA	NA	NA	FALSE	NA	NA	FALSE	Discard	Discard	21.5028	NA	NA	14.3171	17.0551	NA	NA	18.0743	15.0092	NA	NA
Arsenite methyltransferase	AS3MT	14.5649	NA	NA	NA	NA	FALSE	NA	NA	NA	NA	NA	Discard	26.7789	26.0406	0.738286	0.0211526	0.287159	FALSE	-0.0127445	0.0165143	0.0220727	1.56488	TRUE	FALSE	FALSE	Discard	5	-0.34104	NA	NA	NA	FALSE	NA	NA	FALSE	Discard	Discard	24.2649	14.5649	NA	23.5326	15.4648	NA	NA	17.0956	16.7783	NA	NA
Acid ceramidase;Acid ceramidase subunit alpha;Acid ceramidase subunit beta	ASAH1	NA	NA	NA	NA	NA	FALSE	NA	NA	NA	NA	NA	Discard	29.2282	28.9871	0.241089	0.523549	0.84773	FALSE	-0.023274	0.00160199	0.00835921	0.59264	FALSE	FALSE	FALSE	Discard	3	NA	NA	NA	NA	FALSE	NA	NA	FALSE	Discard	Discard	26.5724	NA	NA	23.6338	24.5921	NA	NA	25.4243	15.8651	NA	NA
Activating signal cointegrator 1 complex subunit 1	ASCC1	16.0459	12.7481	3.29781	NA	NA	FALSE	NA	NA	NA	NA	NA	Discard	27.6049	27.1907	0.414229	0.0623621	0.408857	FALSE	-0.000304591	0.0217193	0.0217993	1.5455	TRUE	FALSE	FALSE	Discard	4	3.88177	2.67186	NA	NA	FALSE	NA	NA	FALSE	Discard	Discard	25.5079	15.2277	12.7481	19.9726	21.436	NA	NA	15.6803	18.761	16.5648	NA
Activating signal cointegrator 1 complex subunit 2	ASCC2	12.3702	13.0616	-0.691331	NA	NA	FALSE	NA	NA	NA	NA	NA	Discard	27.4706	27.334	0.136609	0.445446	0.800638	FALSE	-0.0182343	0.00389468	0.00987986	0.700448	FALSE	FALSE	FALSE	Discard	6	NA	NA	NA	NA	FALSE	NA	NA	FALSE	Discard	Discard	24.924	12.3702	13.0616	14.5279	16.5634	NA	NA	12.9924	16.3777	NA	NA
Activating signal cointegrator 1 complex subunit 3	ASCC3	15.0386	14.0425	0.996091	NA	NA	FALSE	NA	NA	NA	NA	NA	Discard	29.6367	29.7266	-0.0898416	0.496694	0.836851	FALSE	-0.00555995	-0.00533098	-0.00852087	0.6041	FALSE	FALSE	FALSE	Discard	3	3.38845	4.10458	NA	NA	FALSE	NA	NA	FALSE	Discard	Discard	24.9476	15.8396	15.0246	20.4911	22.2798	14.9353	NA	20.0708	17.165	13.4248	8.70165
Histone chaperone ASF1A	ASF1A	17.84	NA	NA	NA	NA	FALSE	NA	NA	NA	NA	NA	Discard	28.2229	27.9967	0.226199	0.126469	0.51377	FALSE	-0.0134724	0.0135213	0.0181624	1.28765	FALSE	FALSE	FALSE	Discard	6	NA	NA	NA	NA	FALSE	NA	NA	FALSE	Discard	Discard	27.6974	17.84	NA	15.2345	14.357	NA	NA	17.9465	16.2321	NA	NA
Histone chaperone ASF1B	ASF1B	NA	NA	NA	NA	NA	FALSE	NA	NA	NA	NA	NA	Discard	26.9726	27.5004	-0.527714	0.220433	0.62032	FALSE	-0.00261026	-0.0214484	-0.0168722	1.19618	FALSE	FALSE	FALSE	Discard	6	NA	NA	NA	NA	FALSE	NA	NA	FALSE	Discard	Discard	26.2748	NA	NA	13.4617	17.2937	NA	NA	17.2607	16.3597	NA	NA
Set1/Ash2 histone methyltransferase complex subunit ASH2	ASH2L	NA	NA	NA	NA	NA	FALSE	NA	NA	NA	NA	NA	Discard	29.7517	29.7835	-0.0317423	0.896496	0.980048	FALSE	0.0209714	0.00644168	-0.00118449	0.0839764	FALSE	FALSE	FALSE	Discard	6	NA	NA	NA	NA	FALSE	NA	NA	FALSE	Discard	Discard	26.8997	NA	NA	14.7691	16.2355	NA	NA	15.6288	16.7915	NA	NA
N-acetylserotonin O-methyltransferase-like protein	ASMTL	NA	NA	NA	NA	NA	FALSE	NA	NA	NA	NA	NA	Discard	29.171	29.2794	-0.108413	0.485756	0.829628	FALSE	0.00893875	-0.00142354	-0.00888809	0.630136	FALSE	FALSE	FALSE	Discard	6	NA	NA	NA	NA	FALSE	NA	NA	FALSE	Discard	Discard	26.2101	NA	NA	14.6551	16.4467	NA	NA	17.6107	18.5913	NA	NA
ATPase ASNA1	ASNA1	NA	NA	NA	NA	NA	FALSE	NA	NA	NA	NA	NA	Discard	30.9004	30.9032	-0.00278068	0.979347	0.996048	FALSE	0.0130408	0.00548091	0.0004044	0.0286706	FALSE	FALSE	FALSE	Discard	6	NA	NA	NA	NA	FALSE	NA	NA	FALSE	Discard	Discard	29.0082	NA	NA	14.9346	14.8925	NA	NA	16.6362	15.2072	NA	NA
Asparagine synthetase [glutamine-hydrolyzing]	ASNS	17.3048	17.2994	0.00540606	NA	NA	FALSE	NA	NA	NA	NA	NA	Discard	34.078	33.4971	0.580835	0.117818	0.498886	FALSE	-0.0185608	0.0153425	0.0198842	1.40972	FALSE	FALSE	FALSE	Discard	1	0.0090347	3.8446	NA	NA	FALSE	NA	NA	FALSE	Discard	Discard	30.8935	17.8342	17.943	25.1681	24.5325	17.9255	16.1366	27.5238	29.0914	11.5983	17.2867
	ASNSD1	19.3495	19.4114	-0.0618918	NA	NA	FALSE	NA	NA	NA	NA	NA	Discard	27.8999	27.5154	0.384467	0.104481	0.484332	FALSE	-0.00606468	0.0196387	0.0193657	1.37296	FALSE	FALSE	FALSE	Discard	6	NA	NA	NA	NA	FALSE	NA	NA	FALSE	Discard	Discard	27.1069	NA	NA	14.0004	15.6502	19.5893	19.0131	15.7975	17.8964	19.0617	19.7232
Aspartyl/asparaginyl beta-hydroxylase	ASPH	14.2312	14.4784	-0.247189	NA	NA	FALSE	NA	NA	NA	NA	NA	Discard	29.9211	30.4662	-0.54503	0.184061	0.584362	FALSE	0.0189077	-0.0129496	-0.0177168	1.25606	FALSE	FALSE	TRUE	Keep	0	-0.0271702	0.865736	0.903035	0.974389	FALSE	0.353693	0.380801	FALSE	Discard	Discard	27.6089	14.3918	14.6574	22.7354	25.112	14.0504	13.2823	23.2541	25.4542	NA	14.9958
Tether containing UBX domain for GLUT4	ASPSCR1	12.6235	11.974	0.649521	NA	NA	FALSE	NA	NA	NA	NA	NA	Discard	28.8628	28.5298	0.333078	0.0203511	0.282179	FALSE	-0.00463552	0.0228797	0.0240403	1.70437	TRUE	FALSE	FALSE	Discard	4	-0.536495	NA	NA	NA	FALSE	NA	NA	FALSE	Discard	Discard	25.8805	NA	NA	19.9452	15.5889	12.6235	11.974	21.9409	16.8466	NA	NA
Isoaspartyl peptidase/L-asparaginase;Isoaspartyl peptidase/L-asparaginase alpha chain;Isoaspartyl peptidase/L-asparaginase beta chain	ASRGL1	NA	NA	NA	NA	NA	FALSE	NA	NA	NA	NA	NA	Discard	28.772	28.7333	0.0387549	0.874052	0.974162	FALSE	-0.0152018	-0.00675924	0.00164593	0.116691	FALSE	FALSE	FALSE	Discard	6	NA	NA	NA	NA	FALSE	NA	NA	FALSE	Discard	Discard	27.1932	NA	NA	14.3972	14.7188	NA	NA	15.9578	17.8652	NA	NA
Argininosuccinate synthase	ASS1	NA	NA	NA	NA	NA	FALSE	NA	NA	NA	NA	NA	Discard	29.4742	28.0669	1.40731	0.00650498	0.228714	FALSE	-0.0101277	0.0223933	0.0248333	1.76059	TRUE	FALSE	FALSE	Discard	6	NA	NA	NA	NA	FALSE	NA	NA	FALSE	Discard	Discard	26.616	NA	NA	13.9219	17.8894	NA	NA	15.7752	17.2346	NA	NA
Protein asunder homolog	ASUN	NA	NA	NA	NA	NA	FALSE	NA	NA	NA	NA	NA	Discard	29.4215	29.3805	0.0409516	0.707157	0.925383	FALSE	0.00773934	0.00448534	0.0052025	0.36884	FALSE	FALSE	FALSE	Discard	6	NA	NA	NA	NA	FALSE	NA	NA	FALSE	Discard	Discard	25.9211	NA	NA	14.6692	15.2894	NA	NA	14.7195	16.7414	NA	NA
Putative Polycomb group protein ASXL2	ASXL2	NA	NA	NA	NA	NA	FALSE	NA	NA	NA	NA	NA	Discard	24.7316	24.7728	-0.0411646	0.769394	0.94721	FALSE	6.20462e-05	-0.0099285	-0.00450733	0.319554	FALSE	FALSE	FALSE	Discard	6	NA	NA	NA	NA	FALSE	NA	NA	FALSE	Discard	Discard	20.2941	NA	NA	14.6029	17.1332	NA	NA	17.4671	17.626	NA	NA
ATPase family AAA domain-containing protein 1	ATAD1	NA	NA	NA	NA	NA	FALSE	NA	NA	NA	NA	NA	Discard	29.8803	29.3363	0.544065	0.0155702	0.270503	FALSE	0.00116826	0.0238086	0.0233428	1.65493	TRUE	FALSE	FALSE	Discard	6	NA	NA	NA	NA	FALSE	NA	NA	FALSE	Discard	Discard	27.3852	NA	NA	15.5644	15.9927	NA	NA	16.0549	16.1884	NA	NA
ATPase family AAA domain-containing protein 2	ATAD2.copy.2	NA	NA	NA	NA	NA	FALSE	NA	NA	NA	NA	NA	Discard	30.54	30.3013	0.238691	0.430986	0.793025	FALSE	0.0107961	0.0090374	0.0103412	0.733154	FALSE	FALSE	FALSE	Discard	6	NA	NA	NA	NA	FALSE	NA	NA	FALSE	Discard	Discard	26.41	NA	NA	11.9005	15.4993	NA	NA	16.9825	17.6696	NA	NA
ATPase family AAA domain-containing protein 2B	ATAD2B	NA	NA	NA	NA	NA	FALSE	NA	NA	NA	NA	NA	Discard	27.9893	28.1191	-0.129849	0.766032	0.945579	FALSE	0.0167415	-0.00365972	-0.0041767	0.296114	FALSE	FALSE	FALSE	Discard	6	NA	NA	NA	NA	FALSE	NA	NA	FALSE	Discard	Discard	24.2643	NA	NA	14.8161	16.1826	NA	NA	13.904	18.6615	NA	NA
ATPase family AAA domain-containing protein 3A	ATAD3A	21.0377	20.4957	0.541954	NA	NA	FALSE	NA	NA	NA	NA	NA	Discard	32.7137	32.961	-0.247382	0.0424693	0.365874	FALSE	0.014274	-0.0157598	-0.0212225	1.5046	TRUE	TRUE	TRUE	Keep	0	1.79722	2.15975	0.0332892	0.235775	FALSE	0.00676271	0.0297761	TRUE	Discard	Discard	29.8987	20.7491	20.2638	27.3928	28.9586	21.3356	20.0128	28.248	29.8708	20.9666	21.0148
ATPase family AAA domain-containing protein 3B	ATAD3B	17.7926	17.7806	0.0120217	NA	NA	FALSE	NA	NA	NA	NA	NA	Discard	31.1642	31.5862	-0.422005	0.192107	0.592009	FALSE	-0.00952386	-0.0220349	-0.0166468	1.1802	FALSE	TRUE	TRUE	Keep	1	3.43128	3.88588	0.050189	0.271561	FALSE	0.042639	0.0826326	FALSE	Discard	Discard	28.3116	16.3649	17.4044	23.5095	26.2407	17.9285	17.6525	22.9831	27.0008	18.4057	18.1751
ATPase family AAA domain-containing protein 5	ATAD5	NA	11.403	NA	NA	NA	FALSE	NA	NA	NA	NA	NA	Discard	27.5786	28.1147	-0.536063	0.386827	0.768269	FALSE	0.021505	-0.00740492	-0.0118187	0.837907	FALSE	FALSE	FALSE	Discard	6	NA	NA	NA	NA	FALSE	NA	NA	FALSE	Discard	Discard	23.6374	NA	11.403	15.1046	16.3043	NA	NA	16.9107	18.6871	NA	NA
Arginyl-tRNA--protein transferase 1	ATE1	NA	NA	NA	NA	NA	FALSE	NA	NA	NA	NA	NA	Discard	27.0241	26.3969	0.627197	0.221777	0.622042	FALSE	-0.0175403	0.0137674	0.0193588	1.37247	FALSE	FALSE	FALSE	Discard	6	NA	NA	NA	NA	FALSE	NA	NA	FALSE	Discard	Discard	24.553	NA	NA	14.4311	17.6571	NA	NA	17.5951	18.4323	NA	NA
Cyclic AMP-dependent transcription factor ATF-2	ATF2	NA	NA	NA	NA	NA	FALSE	NA	NA	NA	NA	NA	Discard	28.1989	28.654	-0.455103	0.213394	0.613414	FALSE	0.0187598	-0.00906207	-0.0152527	1.08136	FALSE	FALSE	FALSE	Discard	6	NA	NA	NA	NA	FALSE	NA	NA	FALSE	Discard	Discard	26.5018	NA	NA	14.6237	14.7438	NA	NA	18.9562	18.462	NA	NA
Cyclic AMP-dependent transcription factor ATF-7	ATF7	NA	NA	NA	NA	NA	FALSE	NA	NA	NA	NA	NA	Discard	26.652	27.4158	-0.7638	0.38378	0.765378	FALSE	-0.0124646	-0.0192746	-0.0075049	0.532072	FALSE	FALSE	FALSE	Discard	6	NA	NA	NA	NA	FALSE	NA	NA	FALSE	Discard	Discard	25.0658	NA	NA	14.8211	16.0921	NA	NA	17.1162	16.513	NA	NA
Activating transcription factor 7-interacting protein 1	ATF7IP	19.046	18.3758	0.670232	NA	NA	FALSE	NA	NA	NA	NA	NA	Discard	28.5668	28.5116	0.0551406	0.616587	0.889259	FALSE	-0.0196713	0.00287545	0.00654799	0.46423	FALSE	FALSE	FALSE	Discard	1	4.95859	4.73978	NA	NA	FALSE	NA	NA	FALSE	Discard	Discard	24.8638	18.6173	17.6873	22.186	24.2705	19.3761	18.741	23.3051	25.2136	NA	18.5021
Autophagy-related protein 16-1	ATG16L1	NA	NA	NA	NA	NA	FALSE	NA	NA	NA	NA	NA	Discard	26.92	26.9776	-0.0576494	0.774518	0.949196	FALSE	0.0192221	0.00503681	-0.003031	0.214888	FALSE	FALSE	FALSE	Discard	6	NA	NA	NA	NA	FALSE	NA	NA	FALSE	Discard	Discard	24.333	NA	NA	12.8201	15.271	NA	NA	18.4018	17.391	NA	NA
Autophagy-related protein 2 homolog A	ATG2A	13.208	12.066	1.142	NA	NA	FALSE	NA	NA	NA	NA	NA	Discard	25.6442	NA	NA	NA	NA	FALSE	NA	NA	NA	NA	NA	TRUE	FALSE	Keep	6	NA	NA	0.000160206	0.0347647	TRUE	0.00160871	0.0141659	TRUE	Discard	Discard	20.2827	12.3613	NA	14.0928	14.9689	13.2123	11.9019	15.0261	16.6662	13.735	12.2134
Autophagy-related protein 2 homolog B	ATG2B	13.0546	11.2625	1.79202	NA	NA	FALSE	NA	NA	NA	NA	NA	Discard	NA	25.4783	NA	NA	NA	FALSE	NA	NA	NA	NA	NA	FALSE	FALSE	Discard	5	NA	NA	NA	NA	FALSE	NA	NA	FALSE	Discard	Discard	19.6233	13.0976	11.5138	12.1879	15.7772	13.0102	11.1112	18.8752	16.587	NA	11.1254
Ubiquitin-like-conjugating enzyme ATG3	ATG3	16.6685	15.9944	0.674108	NA	NA	FALSE	NA	NA	NA	NA	NA	Discard	29.8395	30.0414	-0.201835	0.272371	0.669683	FALSE	-0.0121667	-0.0202846	-0.0143458	1.01707	FALSE	FALSE	FALSE	Discard	4	1.06469	NA	NA	NA	FALSE	NA	NA	FALSE	Discard	Discard	28.7704	17.4908	17.2891	25.0528	16.5255	14.5588	14.102	26.1079	16.477	NA	14.1436
Cysteine protease ATG4B	ATG4B	14.1141	13.5067	0.607461	NA	NA	FALSE	NA	NA	NA	NA	NA	Discard	28.6226	28.8669	-0.244298	0.202436	0.601929	FALSE	-0.00965119	-0.0192419	-0.0156453	1.1092	FALSE	FALSE	FALSE	Discard	4	0.906616	NA	NA	NA	FALSE	NA	NA	FALSE	Discard	Discard	26.4902	14.1141	14.0053	21.8342	16.9279	NA	NA	22.6399	17.1892	NA	12.7384
Autophagy protein 5	ATG5	NA	NA	NA	NA	NA	FALSE	NA	NA	NA	NA	NA	Discard	27.0596	26.9804	0.0791931	0.997624	0.999932	FALSE	0.015197	0.0124485	0.00129058	0.0914979	FALSE	FALSE	FALSE	Discard	6	NA	NA	NA	NA	FALSE	NA	NA	FALSE	Discard	Discard	25.6034	NA	NA	14.2095	14.4288	NA	NA	18.2055	17.2153	NA	NA
Ubiquitin-like modifier-activating enzyme ATG7	ATG7	NA	NA	NA	NA	NA	FALSE	NA	NA	NA	NA	NA	Discard	28.5765	28.6609	-0.0843897	0.697304	0.922132	FALSE	-0.013432	-0.013729	-0.00597006	0.423257	FALSE	FALSE	FALSE	Discard	6	NA	NA	NA	NA	FALSE	NA	NA	FALSE	Discard	Discard	25.6302	NA	NA	13.7236	16.8257	NA	NA	15.6827	17.9972	NA	NA
Autophagy-related protein 9A	ATG9A	NA	NA	NA	NA	NA	FALSE	NA	NA	NA	NA	NA	Discard	27.4618	27.4395	0.0223101	0.778416	0.949196	FALSE	0.0153513	0.0109254	0.0042522	0.301466	FALSE	FALSE	FALSE	Discard	6	NA	NA	NA	NA	FALSE	NA	NA	FALSE	Discard	Discard	24.362	NA	NA	14.5625	16.5046	NA	NA	13.0508	15.7596	NA	NA
Bifunctional purine biosynthesis protein PURH;Phosphoribosylaminoimidazolecarboxamide formyltransferase;IMP cyclohydrolase	ATIC	15.3174	14.958	0.359392	NA	NA	FALSE	NA	NA	NA	NA	NA	Discard	34.4672	34.1891	0.278145	0.0717374	0.427317	FALSE	-0.0160073	0.0182151	0.0215588	1.52844	TRUE	FALSE	FALSE	Discard	1	-3.32371	3.79859	NA	NA	FALSE	NA	NA	FALSE	Discard	Discard	31.1133	16.1838	16.3576	27.3825	22.9386	13.2604	10.3192	25.6036	23.5491	15.223	13.3213
Atlastin-2	ATL2	11.4448	13.0313	-1.58654	NA	NA	FALSE	NA	NA	NA	NA	NA	Discard	30.7928	30.5404	0.252407	0.249711	0.647497	FALSE	0.0112814	0.0192621	0.015494	1.09847	FALSE	FALSE	FALSE	Discard	4	-2.66736	NA	NA	NA	FALSE	NA	NA	FALSE	Discard	Discard	28.176	11.4448	13.0313	22.7388	16.9913	NA	NA	24.8557	17.8449	NA	NA
Atlastin-3	ATL3	NA	13.3809	NA	NA	NA	FALSE	NA	NA	NA	NA	NA	Discard	30.3788	29.5922	0.786583	0.0205318	0.283055	FALSE	0.00168433	0.0243257	0.0236833	1.67907	TRUE	FALSE	FALSE	Discard	5	NA	NA	NA	NA	FALSE	NA	NA	FALSE	Discard	Discard	27.633	NA	13.3809	22.3735	16.0526	NA	NA	16.8886	16.3084	NA	NA
Serine-protein kinase ATM	ATM	13.5765	13.6486	-0.0720809	NA	NA	FALSE	NA	NA	NA	NA	NA	Discard	26.0238	NA	NA	NA	NA	FALSE	NA	NA	NA	NA	NA	FALSE	FALSE	Discard	6	NA	NA	NA	NA	FALSE	NA	NA	FALSE	Discard	Discard	20.6747	14.7469	14.0741	15.8182	15.9166	12.3116	NA	15.9864	17.2724	11.991	13.0424
Copper transport protein ATOX1	ATOX1	NA	NA	NA	NA	NA	FALSE	NA	NA	NA	NA	NA	Discard	31.6403	30.9025	0.73779	0.016062	0.270503	FALSE	-0.0086623	0.0209366	0.0240044	1.70183	TRUE	FALSE	FALSE	Discard	6	NA	NA	NA	NA	FALSE	NA	NA	FALSE	Discard	Discard	31.3862	NA	NA	16.4207	16.3543	NA	NA	18.2149	17.6206	NA	NA
Phospholipid-transporting ATPase;Phospholipid-transporting ATPase IG	ATP11C	18.3384	18.4277	-0.0892376	NA	NA	FALSE	NA	NA	NA	NA	NA	Discard	28.6633	28.6253	0.0379731	0.771583	0.948668	FALSE	0.00642096	0.00918569	0.00444092	0.314846	FALSE	FALSE	FALSE	Discard	6	NA	NA	NA	NA	FALSE	NA	NA	FALSE	Discard	Discard	25.394	19.8292	19.984	14.255	15.6212	14.7269	8.7095	15.252	16.9033	15.1257	14.3152
Manganese-transporting ATPase 13A1	ATP13A1	NA	11.8059	NA	NA	NA	FALSE	NA	NA	NA	NA	NA	Discard	28.8696	28.9201	-0.0504827	0.825771	0.960767	FALSE	0.0227402	0.00368538	-0.00254025	0.180095	FALSE	FALSE	FALSE	Discard	4	NA	2.00373	NA	NA	FALSE	NA	NA	FALSE	Discard	Discard	25.3156	NA	NA	13.8624	16.2967	NA	11.1749	19.1459	21.0063	NA	12.2434
Sodium/potassium-transporting ATPase subunit alpha-1	ATP1A1	20.8181	20.066	0.752068	NA	NA	FALSE	NA	NA	NA	NA	NA	Discard	35.0667	34.9982	0.0685403	0.186024	0.585298	FALSE	0.0107181	0.0214503	0.0164887	1.16899	FALSE	TRUE	TRUE	Keep	0	0.0221404	1.71684	0.769758	0.929276	FALSE	0.0259341	0.0616344	FALSE	Discard	Discard	31.6859	20.2776	20.2801	28.707	29.4135	21.0854	19.5495	29.2754	29.8573	20.9672	20.2563
Sodium/potassium-transporting ATPase subunit alpha-3	ATP1A3	15.9045	16.1054	-0.200945	NA	NA	FALSE	NA	NA	NA	NA	NA	Discard	27.4419	27.3836	0.0583141	0.689804	0.917353	FALSE	0.0174867	0.00894148	0.00605654	0.429388	FALSE	FALSE	FALSE	Discard	3	3.1849	NA	NA	NA	FALSE	NA	NA	FALSE	Discard	Discard	24.5286	14.956	NA	19.899	16.6807	15.5543	NA	21.0991	22.6607	16.6677	16.1054
Sodium/potassium-transporting ATPase subunit beta-1	ATP1B1	NA	15.6673	NA	NA	NA	FALSE	NA	NA	NA	NA	NA	Discard	29.9382	30.1127	-0.174482	0.54629	0.856045	FALSE	0.0231099	-0.0013575	-0.00790964	0.560767	FALSE	FALSE	FALSE	Discard	5	NA	NA	NA	NA	FALSE	NA	NA	FALSE	Discard	Discard	28.4549	NA	NA	12.5708	15.1079	NA	NA	17.3904	16.3957	NA	15.6673
Sodium/potassium-transporting ATPase subunit beta-3	ATP1B3	18.3217	18.586	-0.264288	NA	NA	FALSE	NA	NA	NA	NA	NA	Discard	33.8077	33.7903	0.0174079	0.928512	0.986422	FALSE	-0.0190171	-0.0082281	0.000456149	0.0323394	FALSE	FALSE	FALSE	Discard	2	0.546401	3.00489	NA	NA	FALSE	NA	NA	FALSE	Discard	Discard	32.1876	18.3217	18.7633	26.4019	27.1182	NA	NA	24.0782	16.8856	NA	18.3836
Sarcoplasmic/endoplasmic reticulum calcium ATPase 2	ATP2A2	19.5945	19.167	0.427426	NA	NA	FALSE	NA	NA	NA	NA	NA	Discard	33.6915	33.683	0.00848319	0.918275	0.984447	FALSE	0.021201	0.00895473	0.00194213	0.137691	FALSE	TRUE	TRUE	Keep	0	0.719112	2.25326	0.546272	0.802071	FALSE	0.0338148	0.0717664	FALSE	Discard	Discard	30.3018	18.3609	18.5401	26.8614	27.7561	20.0521	18.9066	27.1706	27.9738	19.8592	19.7688
Plasma membrane calcium-transporting ATPase 1;Calcium-transporting ATPase	ATP2B1	12.7692	14.3793	-1.61013	NA	NA	FALSE	NA	NA	NA	NA	NA	Discard	30.1355	30.1183	0.0171852	0.895772	0.980048	FALSE	0.0196313	0.00930175	0.00224937	0.159473	FALSE	FALSE	FALSE	Discard	4	0.996759	NA	NA	NA	FALSE	NA	NA	FALSE	Discard	Discard	26.7003	12.7692	14.3793	20.3991	16.617	NA	NA	25.2177	17.8679	NA	NA
Plasma membrane calcium-transporting ATPase 4	ATP2B4	12.986	12.9009	0.0851144	NA	NA	FALSE	NA	NA	NA	NA	NA	Discard	31.2206	31.0902	0.13047	0.443719	0.799566	FALSE	0.00797315	0.00703862	0.00977329	0.692893	FALSE	FALSE	FALSE	Discard	0	-1.84769	1.09894	NA	NA	FALSE	NA	NA	FALSE	Discard	Discard	27.4238	12.986	13.5207	23.4604	23.5495	NA	NA	21.0069	21.8583	NA	11.791
Calcium-transporting ATPase;Calcium-transporting ATPase type 2C member 1	ATP2C1	12.5762	13.0017	-0.42557	NA	NA	FALSE	NA	NA	NA	NA	NA	Discard	28.2634	28.5205	-0.257042	0.0755275	0.435275	FALSE	0.00952594	-0.0153563	-0.0211586	1.50008	TRUE	FALSE	FALSE	Discard	4	0.814561	NA	NA	NA	FALSE	NA	NA	FALSE	Discard	Discard	25.293	12.5762	12.2857	20.3883	15.8921	NA	NA	22.4236	17.5092	NA	13.4781
ATP synthase subunit alpha, mitochondrial	ATP5A1	22.4734	22.0538	0.419517	NA	NA	FALSE	NA	NA	NA	NA	NA	Discard	36.0168	36.0258	-0.00901259	0.89649	0.980048	FALSE	0.0115421	0.00506729	-0.00120981	0.0857716	FALSE	TRUE	TRUE	Keep	0	0.520189	2.10165	0.545078	0.802071	FALSE	0.017994	0.0514511	FALSE	Discard	Discard	33.1102	22.0504	22.3379	30.2527	31.094	22.3579	21.5642	30.1313	31.4286	22.8859	22.1517
ATP synthase subunit beta, mitochondrial;ATP synthase subunit beta	ATP5B.copy.2	20.1434	20.4623	-0.318984	NA	NA	FALSE	NA	NA	NA	NA	NA	Discard	36.5872	36.5311	0.0561139	0.441933	0.799313	FALSE	0.0132112	0.0165437	0.0109255	0.774578	FALSE	TRUE	TRUE	Keep	0	0.416407	2.84278	0.825204	0.948712	FALSE	0.0541782	0.0936479	FALSE	Discard	Discard	33.8276	19.1312	21.2574	28.7473	28.954	19.831	19.4987	26.9371	29.0608	20.908	20.0513
ATP synthase subunit gamma, mitochondrial	ATP5C1	19.0911	18.0405	1.05057	NA	NA	FALSE	NA	NA	NA	NA	NA	Discard	31.7823	31.8401	-0.0578345	0.675293	0.913096	FALSE	-0.0117171	-0.0122945	-0.00667713	0.473386	FALSE	FALSE	TRUE	Keep	1	0.948093	4.61949	0.753688	0.924518	FALSE	0.264497	0.295182	FALSE	Discard	Discard	30.0614	19.11	18.7729	26.7128	26.6968	18.1585	18.3108	28.012	24.1763	19.6399	15.1265
ATP synthase F(0) complex subunit B1, mitochondrial	ATP5F1	19.9778	19.7735	0.204293	NA	NA	FALSE	NA	NA	NA	NA	NA	Discard	32.659	32.5201	0.138829	0.465372	0.81623	FALSE	0.017317	0.0151025	0.0108202	0.767115	FALSE	TRUE	TRUE	Keep	0	0.180026	2.26646	0.969069	0.985357	FALSE	0.0336959	0.0717664	FALSE	Discard	Discard	30.5863	19.206	20.0592	28.7844	28.701	19.8491	18.7271	27.6469	28.8069	20.5624	20.1484
ATP synthase subunit d, mitochondrial	ATP5H	16.7748	16.3407	0.434099	NA	NA	FALSE	NA	NA	NA	NA	NA	Discard	33.6026	33.2526	0.349991	0.461626	0.814054	FALSE	-0.0101517	0.00159683	0.00982446	0.696521	FALSE	FALSE	FALSE	Discard	0	-1.79439	0.844044	NA	NA	FALSE	NA	NA	FALSE	Discard	Discard	32.0182	NA	NA	26.1117	24.0151	16.2801	16.3407	26.2925	27.3318	17.1424	NA
ATP synthase subunit e, mitochondrial	ATP5I	20.8513	20.5637	0.287673	NA	NA	FALSE	NA	NA	NA	NA	NA	Discard	30.9676	31.343	-0.375445	0.204666	0.604009	FALSE	-0.0124071	-0.0212501	-0.0161444	1.14458	FALSE	FALSE	FALSE	Discard	1	-0.316029	1.46983	NA	NA	FALSE	NA	NA	FALSE	Discard	Discard	30.7834	20.8513	21.5009	29.794	30.4295	NA	17.0097	26.9429	31.6135	NA	NA
ATP synthase-coupling factor 6, mitochondrial	ATP5J	NA	NA	NA	NA	NA	FALSE	NA	NA	NA	NA	NA	Discard	32.3157	32.2997	0.0160391	0.895289	0.980048	FALSE	0.021161	0.00979663	0.00241534	0.171239	FALSE	FALSE	FALSE	Discard	6	NA	NA	NA	NA	FALSE	NA	NA	FALSE	Discard	Discard	31.9432	NA	NA	13.092	16.0375	NA	NA	15.2022	16.9838	NA	NA
ATP synthase subunit f, mitochondrial	ATP5J2	17.4126	15.88	1.53258	NA	NA	FALSE	NA	NA	NA	NA	NA	Discard	27.2602	27.3122	-0.0520026	0.747465	0.938739	FALSE	0.0138356	0.00530765	-0.00362766	0.257189	FALSE	FALSE	FALSE	Discard	2	-0.561109	0.656052	NA	NA	FALSE	NA	NA	FALSE	Discard	Discard	27.6237	18.0465	16.1519	22.8178	25.7966	16.2547	15.642	25.5966	26.5309	NA	15.7979
Pentatricopeptide repeat-containing protein 1, mitochondrial	ATP5J2-PTCD1;PTCD1	NA	14.6822	NA	NA	NA	FALSE	NA	NA	NA	NA	NA	Discard	30.5543	30.648	-0.0937231	0.335278	0.72843	FALSE	0.0107484	-0.0130045	-0.0127962	0.907209	FALSE	FALSE	FALSE	Discard	5	NA	NA	NA	NA	FALSE	NA	NA	FALSE	Discard	Discard	27.4443	NA	NA	14.8552	16.5439	NA	12.1271	16.1755	17.2435	NA	15.5539
ATP synthase subunit g, mitochondrial	ATP5L	19.2282	19.2646	-0.0364349	NA	NA	FALSE	NA	NA	NA	NA	NA	Discard	31.4686	31.4227	0.0459055	0.729169	0.931327	FALSE	-0.0194207	-0.00386524	0.00410585	0.291091	FALSE	FALSE	FALSE	Discard	0	0.582568	1.69095	NA	NA	FALSE	NA	NA	FALSE	Discard	Discard	31.5319	19.2282	19.4648	27.2723	28.9298	NA	19.0321	28.1798	29.4137	NA	NA
ATP synthase subunit O, mitochondrial	ATP5O	15.7335	15.9043	-0.170771	NA	NA	FALSE	NA	NA	NA	NA	NA	Discard	33.1748	33.3423	-0.167479	0.492314	0.834181	FALSE	0.00950626	-0.0119242	-0.00940328	0.66666	FALSE	FALSE	FALSE	Discard	0	-1.98591	1.27592	NA	NA	FALSE	NA	NA	FALSE	Discard	Discard	31.6588	16.1132	16.3593	25.4971	25.5136	15.625	NA	27.3296	23.6403	15.359	15.2359
ATP synthase subunit s-like protein	ATP5SL	NA	NA	NA	NA	NA	FALSE	NA	NA	NA	NA	NA	Discard	26.2426	26.3216	-0.0790101	0.757824	0.94262	FALSE	0.012193	0.00182462	-0.00372822	0.264318	FALSE	FALSE	FALSE	Discard	6	NA	NA	NA	NA	FALSE	NA	NA	FALSE	Discard	Discard	25.3482	NA	NA	15.0618	16.2014	NA	NA	13.8377	15.6244	NA	NA
V-type proton ATPase subunit S1	ATP6AP1	NA	14.2756	NA	NA	NA	FALSE	NA	NA	NA	NA	NA	Discard	28.5484	28.7618	-0.213438	0.700782	0.923311	FALSE	-0.0189674	-0.0107096	-0.00600823	0.425963	FALSE	FALSE	FALSE	Discard	4	NA	NA	NA	NA	FALSE	NA	NA	FALSE	Discard	Discard	26.4125	NA	14.2756	22.5917	16.4852	NA	NA	24.7671	16.5188	NA	NA
Renin receptor	ATP6AP2	NA	NA	NA	NA	NA	FALSE	NA	NA	NA	NA	NA	Discard	28.0202	28.4493	-0.429123	0.127524	0.514882	FALSE	0.0166681	-0.011549	-0.017715	1.25593	FALSE	FALSE	FALSE	Discard	6	NA	NA	NA	NA	FALSE	NA	NA	FALSE	Discard	Discard	26.8474	NA	NA	14.1405	17.9516	NA	NA	15.2315	18.4193	NA	NA
V-type proton ATPase 116 kDa subunit a isoform 1;V-type proton ATPase subunit a	ATP6V0A1	NA	NA	NA	NA	NA	FALSE	NA	NA	NA	NA	NA	Discard	29.3419	29.4201	-0.0781866	0.463773	0.815767	FALSE	0.0155415	-0.00182384	-0.00929257	0.658811	FALSE	FALSE	FALSE	Discard	6	NA	NA	NA	NA	FALSE	NA	NA	FALSE	Discard	Discard	26.611	NA	NA	15.1144	15.8982	NA	NA	17.601	17.6494	NA	NA
V-type proton ATPase 116 kDa subunit a isoform 2;V-type proton ATPase subunit a	ATP6V0A2	NA	NA	NA	NA	NA	FALSE	NA	NA	NA	NA	NA	Discard	27.1663	27.4902	-0.32383	0.484254	0.827712	FALSE	-0.0172795	-0.0140036	-0.00968511	0.686641	FALSE	FALSE	FALSE	Discard	6	NA	NA	NA	NA	FALSE	NA	NA	FALSE	Discard	Discard	23.691	NA	NA	16.1225	16.814	NA	NA	17.5127	16.6123	NA	NA
V-type proton ATPase subunit d 1	ATP6V0D1	13.2761	14.5638	-1.28776	NA	NA	FALSE	NA	NA	NA	NA	NA	Discard	29.216	29.4385	-0.222552	0.526197	0.847876	FALSE	0.0147873	-0.000221606	-0.00796746	0.564866	FALSE	FALSE	FALSE	Discard	1	-2.20321	2.9275	NA	NA	FALSE	NA	NA	FALSE	Discard	Discard	27.4043	13.2761	15.4115	24.1059	25.3063	NA	12.7693	22.5893	22.5419	NA	14.4311
V-type proton ATPase catalytic subunit A	ATP6V1A	12.0469	14.8866	-2.83963	NA	NA	FALSE	NA	NA	NA	NA	NA	Discard	32.0269	31.9471	0.0797999	0.652296	0.903938	FALSE	-0.0141334	0.00714095	0.0063687	0.451519	FALSE	FALSE	FALSE	Discard	1	-3.50151	3.09014	NA	NA	FALSE	NA	NA	FALSE	Discard	Discard	29.0267	12.0469	12.9388	24.1751	24.0724	NA	12.0537	25.2038	22.9245	NA	16.2653
V-type proton ATPase subunit B, brain isoform	ATP6V1B2	16.2442	17.2931	-1.04893	NA	NA	FALSE	NA	NA	NA	NA	NA	Discard	32.3137	32.1117	0.201974	0.100706	0.477098	FALSE	-0.000219636	0.0242832	0.0213885	1.51637	TRUE	FALSE	FALSE	Discard	0	0.135523	2.60429	NA	NA	FALSE	NA	NA	FALSE	Discard	Discard	29.613	16.3506	16.5871	25.0908	25.8463	16.1293	15.8524	24.5623	26.4406	NA	18.3065
V-type proton ATPase subunit C 1	ATP6V1C1	13.1544	13.846	-0.691602	NA	NA	FALSE	NA	NA	NA	NA	NA	Discard	29.6146	29.5418	0.0728587	0.811293	0.957535	FALSE	-0.0026461	0.00935493	0.0040114	0.284395	FALSE	FALSE	FALSE	Discard	4	0.502878	NA	NA	NA	FALSE	NA	NA	FALSE	Discard	Discard	26.8347	13.1544	14.4981	21.2782	17.8189	NA	NA	23.0009	17.3372	NA	12.6235
V-type proton ATPase subunit D	ATP6V1D	NA	NA	NA	NA	NA	FALSE	NA	NA	NA	NA	NA	Discard	26.7782	26.9817	-0.203442	0.339689	0.732112	FALSE	-0.0121653	-0.0145534	-0.0135123	0.957975	FALSE	FALSE	FALSE	Discard	6	NA	NA	NA	NA	FALSE	NA	NA	FALSE	Discard	Discard	25.4295	NA	NA	15.2876	14.3286	NA	NA	15.999	17.025	NA	NA
V-type proton ATPase subunit E 1	ATP6V1E1	NA	14.4556	NA	NA	NA	FALSE	NA	NA	NA	NA	NA	Discard	29.9947	30.1586	-0.163868	0.532529	0.85308	FALSE	-0.0102007	-0.00766933	-0.00821315	0.582285	FALSE	FALSE	FALSE	Discard	3	NA	NA	NA	NA	FALSE	NA	NA	FALSE	Discard	Discard	28.472	NA	14.5497	23.2754	14.278	NA	NA	22.8666	18.8271	NA	14.355
V-type proton ATPase subunit F	ATP6V1F	NA	NA	NA	NA	NA	FALSE	NA	NA	NA	NA	NA	Discard	27.5004	27.601	-0.100607	0.790557	0.9519	FALSE	0.0164382	0.0052605	-0.00277967	0.197069	FALSE	FALSE	FALSE	Discard	6	NA	NA	NA	NA	FALSE	NA	NA	FALSE	Discard	Discard	27.2548	NA	NA	17.736	14.1132	NA	NA	16.6355	17.7407	NA	NA
V-type proton ATPase subunit G 1	ATP6V1G1	NA	NA	NA	NA	NA	FALSE	NA	NA	NA	NA	NA	Discard	30.5968	30.4578	0.139009	0.481241	0.82656	FALSE	-0.0215236	0.00232733	0.0090015	0.638175	FALSE	FALSE	FALSE	Discard	6	NA	NA	NA	NA	FALSE	NA	NA	FALSE	Discard	Discard	29.232	NA	NA	14.3501	15.3549	NA	NA	15.761	18.0018	NA	NA
V-type proton ATPase subunit H	ATP6V1H	NA	NA	NA	NA	NA	FALSE	NA	NA	NA	NA	NA	Discard	28.863	29.1066	-0.243562	0.307426	0.699337	FALSE	-0.0107636	-0.0129405	-0.0134829	0.955894	FALSE	FALSE	FALSE	Discard	6	NA	NA	NA	NA	FALSE	NA	NA	FALSE	Discard	Discard	26.4288	NA	NA	14.2899	17.9677	NA	NA	18.421	15.8345	NA	NA
Copper-transporting ATPase 1	ATP7A	NA	NA	NA	NA	NA	FALSE	NA	NA	NA	NA	NA	Discard	25.9061	26.3214	-0.415269	0.434293	0.793852	FALSE	-0.0113275	-0.0175781	-0.0109998	0.779847	FALSE	FALSE	FALSE	Discard	6	NA	NA	NA	NA	FALSE	NA	NA	FALSE	Discard	Discard	22.5068	NA	NA	14.168	16.9136	NA	NA	14.4426	16.5331	NA	NA
ATP synthase mitochondrial F1 complex assembly factor 1	ATPAF1	NA	15.2552	NA	NA	NA	FALSE	NA	NA	NA	NA	NA	Discard	28.8137	29.4611	-0.647325	0.0175956	0.274848	FALSE	0.00705599	-0.0182946	-0.0225128	1.59608	TRUE	FALSE	FALSE	Discard	5	NA	NA	NA	NA	FALSE	NA	NA	FALSE	Discard	Discard	27.583	NA	15.2552	23.8019	16.1224	NA	NA	13.9294	16.4494	NA	NA
ATP synthase mitochondrial F1 complex assembly factor 2	ATPAF2	NA	NA	NA	NA	NA	FALSE	NA	NA	NA	NA	NA	Discard	26.9339	27.0812	-0.147328	0.76113	0.943552	FALSE	0.0127116	0.00130651	-0.00535841	0.379893	FALSE	FALSE	FALSE	Discard	6	NA	NA	NA	NA	FALSE	NA	NA	FALSE	Discard	Discard	25.3238	NA	NA	14.713	16.5423	NA	NA	15.2779	15.8125	NA	NA
ATPase inhibitor, mitochondrial	ATPIF1	NA	NA	NA	NA	NA	FALSE	NA	NA	NA	NA	NA	Discard	28.298	30.5125	-2.21445	0.280725	0.678841	FALSE	-0.01165	-0.0150678	-0.0146795	1.04073	FALSE	FALSE	FALSE	Discard	6	NA	NA	NA	NA	FALSE	NA	NA	FALSE	Discard	Discard	28.9836	NA	NA	13.0911	15.4473	NA	NA	16.1096	17.1332	NA	NA
Serine/threonine-protein kinase ATR	ATR	12.5741	11.2853	1.28885	NA	NA	FALSE	NA	NA	NA	NA	NA	Discard	27.0115	25.986	1.02552	NA	NA	FALSE	NA	NA	NA	NA	NA	FALSE	FALSE	Discard	2	1.27542	1.39472	NA	NA	FALSE	NA	NA	FALSE	Discard	Discard	21.6396	13.0972	11.2853	20.0662	21.2503	11.7454	NA	19.7723	17.3323	NA	NA
Attractin	ATRN	NA	NA	NA	NA	NA	FALSE	NA	NA	NA	NA	NA	Discard	NA	25.7366	NA	NA	NA	FALSE	NA	NA	NA	NA	NA	FALSE	FALSE	Discard	6	NA	NA	NA	NA	FALSE	NA	NA	FALSE	Discard	Discard	20.4057	NA	NA	17.3496	16.0502	NA	NA	18.5289	17.597	NA	NA
Transcriptional regulator ATRX	ATRX.copy.5	12.9588	11.2309	1.7279	NA	NA	FALSE	NA	NA	NA	NA	NA	Discard	29.9605	30.1941	-0.233607	0.558471	0.863885	FALSE	0.0216801	-0.00274482	-0.00795465	0.563958	FALSE	FALSE	FALSE	Discard	2	NA	0.939288	NA	NA	FALSE	NA	NA	FALSE	Discard	Discard	25.4486	12.9588	11.2689	17.6354	21.6894	NA	NA	19.1726	20.4481	NA	11.1919
Ataxin-10	ATXN10	16.6363	16.7578	-0.121514	NA	NA	FALSE	NA	NA	NA	NA	NA	Discard	31.8662	32.2125	-0.346339	0.381002	0.765282	FALSE	-0.0150721	-0.0146088	-0.0124855	0.885181	FALSE	FALSE	FALSE	Discard	0	0.57629	2.23679	NA	NA	FALSE	NA	NA	FALSE	Discard	Discard	29.3509	17.4269	17.6298	25.37	26.0071	14.7483	NA	23.0688	24.8565	NA	14.2005
Ataxin-2	ATXN2	15.0977	15.1437	-0.0460134	NA	NA	FALSE	NA	NA	NA	NA	NA	Discard	30.6801	30.7253	-0.0452384	0.538266	0.853126	FALSE	-0.00820981	-0.0144798	-0.00882153	0.625417	FALSE	FALSE	FALSE	Discard	3	-0.391136	2.36186	NA	NA	FALSE	NA	NA	FALSE	Discard	Discard	27.6075	15.6192	16.4076	24.637	25.4055	14.2727	11.5702	25.8908	18.1424	NA	14.185
Ataxin-2-like protein	ATXN2L.copy.3	15.8741	16.367	-0.492945	NA	NA	FALSE	NA	NA	NA	NA	NA	Discard	32.1488	31.91	0.238799	0.0300896	0.321693	FALSE	-0.00580586	0.0236189	0.0235085	1.66668	TRUE	FALSE	TRUE	Keep	0	-0.186703	2.40686	0.419556	0.731274	FALSE	0.0800064	0.118404	FALSE	Discard	Discard	28.8705	16.3872	16.913	25.7221	25.3541	16.4253	14.7777	24.2047	25.3175	12.6569	16.6392
Ataxin-3	ATXN3	NA	NA	NA	NA	NA	FALSE	NA	NA	NA	NA	NA	Discard	26.2778	26.3674	-0.0896031	0.546746	0.856156	FALSE	0.0172556	0.0027215	-0.00698878	0.495481	FALSE	FALSE	FALSE	Discard	6	NA	NA	NA	NA	FALSE	NA	NA	FALSE	Discard	Discard	25.1668	NA	NA	16.0534	15.835	NA	NA	18.2736	17.8854	NA	NA
Ancient ubiquitous protein 1	AUP1	17.805	16.6951	1.1099	NA	NA	FALSE	NA	NA	NA	NA	NA	Discard	29.3233	29.1626	0.160756	0.519704	0.845394	FALSE	-0.0212589	-0.000641771	0.00785369	0.5568	FALSE	FALSE	FALSE	Discard	2	-0.0653655	0.603698	NA	NA	FALSE	NA	NA	FALSE	Discard	Discard	26.6514	NA	15.7811	24.4419	26.7471	17.8452	16.9087	25.8348	27.7661	17.7635	17.0842
Aurora kinase A	AURKA	NA	15.9066	NA	NA	NA	FALSE	NA	NA	NA	NA	NA	Discard	28.3074	28.2497	0.0576981	0.9454	0.989712	FALSE	-0.0194641	-0.00860606	8.43465e-05	0.00597988	FALSE	FALSE	FALSE	Discard	4	NA	3.09646	NA	NA	FALSE	NA	NA	FALSE	Discard	Discard	25.5064	NA	15.9066	22.8095	24.1698	NA	NA	15.414	16.6139	NA	NA
Cell death regulator Aven	AVEN	NA	NA	NA	NA	NA	FALSE	NA	NA	NA	NA	NA	Discard	27.6549	27.4905	0.164426	0.335961	0.72843	FALSE	-0.00877531	0.00617111	0.0126759	0.898677	FALSE	FALSE	FALSE	Discard	6	NA	NA	NA	NA	FALSE	NA	NA	FALSE	Discard	Discard	24.7431	NA	NA	13.2687	16.1204	NA	NA	17.6634	16.4622	NA	NA
Beta-1,3-glucosyltransferase	B3GALTL	NA	NA	NA	NA	NA	FALSE	NA	NA	NA	NA	NA	Discard	27.868	28.9332	-1.06515	0.0169459	0.273401	FALSE	0.00467569	-0.0228869	-0.0244457	1.73312	TRUE	FALSE	FALSE	Discard	6	NA	NA	NA	NA	FALSE	NA	NA	FALSE	Discard	Discard	26.7846	NA	NA	15.0373	16.504	NA	NA	18.0044	16.8307	NA	NA
Galactosylgalactosylxylosylprotein 3-beta-glucuronosyltransferase 3	B3GAT3	NA	NA	NA	NA	NA	FALSE	NA	NA	NA	NA	NA	Discard	27.2352	27.6521	-0.416908	0.312211	0.703137	FALSE	0.0155768	-0.00457221	-0.0129436	0.917655	FALSE	FALSE	FALSE	Discard	6	NA	NA	NA	NA	FALSE	NA	NA	FALSE	Discard	Discard	25.2425	NA	NA	15.4616	16.1863	NA	NA	15.8147	16.7476	NA	NA
Beta-1,4-glucuronyltransferase 1	B4GAT1	14.0602	12.5583	1.50193	NA	NA	FALSE	NA	NA	NA	NA	NA	Discard	29.0248	29.119	-0.0941859	0.221799	0.622042	FALSE	-0.00485687	-0.0124339	-0.0150098	1.06415	FALSE	FALSE	FALSE	Discard	5	-0.627678	NA	NA	NA	FALSE	NA	NA	FALSE	Discard	Discard	26.9528	14.0602	12.5583	23.3145	15.8109	NA	NA	15.6082	15.4309	NA	NA
BRISC and BRCA1-A complex member 1	BABAM1	17.4241	16.7463	0.67778	NA	NA	FALSE	NA	NA	NA	NA	NA	Discard	28.9397	27.8657	1.07406	0.0441392	0.373428	FALSE	-0.0124025	0.0164536	0.0222725	1.57905	TRUE	FALSE	FALSE	Discard	2	0.84937	3.88598	NA	NA	FALSE	NA	NA	FALSE	Discard	Discard	26.4387	18.0495	17.9206	25.4398	25.3944	16.2954	14.9829	24.7573	16.1461	NA	15.5896
Transcription regulator protein BACH1	BACH1	13.9839	13.3608	0.623104	NA	NA	FALSE	NA	NA	NA	NA	NA	Discard	25.8922	NA	NA	NA	NA	FALSE	NA	NA	NA	NA	NA	FALSE	FALSE	Discard	6	NA	NA	NA	NA	FALSE	NA	NA	FALSE	Discard	Discard	23.3992	13.9839	14.1852	16.0361	15.4189	NA	NA	15.857	15.4445	NA	11.2351
BAG family molecular chaperone regulator 3	BAG3	NA	NA	NA	NA	NA	FALSE	NA	NA	NA	NA	NA	Discard	30.5876	30.3051	0.282542	0.292933	0.690841	FALSE	-0.0218986	0.00684523	0.0134272	0.951942	FALSE	FALSE	FALSE	Discard	4	NA	NA	NA	NA	FALSE	NA	NA	FALSE	Discard	Discard	27.3719	NA	NA	21.2051	17.7664	NA	NA	23.0635	15.8034	NA	NA
BAG family molecular chaperone regulator 4	BAG4	NA	NA	NA	NA	NA	FALSE	NA	NA	NA	NA	NA	Discard	28.6456	28.2177	0.427963	0.0471206	0.377645	FALSE	-0.000727234	0.023016	0.0222731	1.57909	TRUE	FALSE	FALSE	Discard	6	NA	NA	NA	NA	FALSE	NA	NA	FALSE	Discard	Discard	27.0222	NA	NA	13.603	16.124	NA	NA	16.3849	16.7022	NA	NA
BAG family molecular chaperone regulator 5	BAG5	17.5119	14.3326	3.17938	NA	NA	FALSE	NA	NA	NA	NA	NA	Discard	28.9902	28.9584	0.031787	0.839174	0.960767	FALSE	0.00102245	0.00648294	0.00278108	0.197169	FALSE	FALSE	FALSE	Discard	3	4.96755	3.23147	NA	NA	FALSE	NA	NA	FALSE	Discard	Discard	25.537	18.4139	15.5924	22.073	23.7207	14.5845	12.3039	23.767	16.3117	NA	12.8592
Brain-specific angiogenesis inhibitor 1-associated protein 2	BAIAP2	NA	NA	NA	NA	NA	FALSE	NA	NA	NA	NA	NA	Discard	28.747	28.9815	-0.234526	0.223207	0.622592	FALSE	-0.00477759	-0.0209009	-0.0164721	1.16782	FALSE	FALSE	FALSE	Discard	6	NA	NA	NA	NA	FALSE	NA	NA	FALSE	Discard	Discard	25.8268	NA	NA	12.4011	15.7219	NA	NA	15.7385	17.1604	NA	NA
Brain-specific angiogenesis inhibitor 1-associated protein 2-like protein 1	BAIAP2L1	14.1038	13.5776	0.5262	NA	NA	FALSE	NA	NA	NA	NA	NA	Discard	28.1964	28.3294	-0.132965	0.492297	0.834181	FALSE	-0.00478313	-0.00445398	-0.00858338	0.608533	FALSE	FALSE	FALSE	Discard	3	-0.0217954	1.67473	NA	NA	FALSE	NA	NA	FALSE	Discard	Discard	25.5553	14.1038	14.6952	22.7522	24.3802	NA	12.5359	24.5129	16.6862	NA	12.0397
Bcl-2 homologous antagonist/killer	BAK1	NA	NA	NA	NA	NA	FALSE	NA	NA	NA	NA	NA	Discard	28.3695	28.3518	0.0176637	0.820607	0.960731	FALSE	-0.0220666	-0.00277772	0.00283553	0.201029	FALSE	FALSE	FALSE	Discard	6	NA	NA	NA	NA	FALSE	NA	NA	FALSE	Discard	Discard	26.9878	NA	NA	16.7395	17.2977	NA	NA	18.6142	16.9275	NA	NA
Barrier-to-autointegration factor;Barrier-to-autointegration factor, N-terminally processed	BANF1	NA	NA	NA	NA	NA	FALSE	NA	NA	NA	NA	NA	Discard	32.8933	32.855	0.0383365	0.793474	0.95221	FALSE	0.00731769	0.00300241	0.0036503	0.258794	FALSE	FALSE	FALSE	Discard	6	NA	NA	NA	NA	FALSE	NA	NA	FALSE	Discard	Discard	32.5476	NA	NA	13.6204	15.7227	NA	NA	14.5551	16.1445	NA	NA
Ubiquitin carboxyl-terminal hydrolase;Ubiquitin carboxyl-terminal hydrolase BAP1	BAP1	NA	NA	NA	NA	NA	FALSE	NA	NA	NA	NA	NA	Discard	27.1933	27.3032	-0.109927	0.742317	0.937314	FALSE	-0.000882803	-0.00728983	-0.00159401	0.11301	FALSE	FALSE	FALSE	Discard	6	NA	NA	NA	NA	FALSE	NA	NA	FALSE	Discard	Discard	23.2613	NA	NA	15.2945	15.579	NA	NA	18.1418	17.6721	NA	NA
Chromatin complexes subunit BAP18	BAP18;RNASEK-C17orf49;C17orf49	NA	NA	NA	NA	NA	FALSE	NA	NA	NA	NA	NA	Discard	29.953	30.1505	-0.197519	0.351938	0.744485	FALSE	0.00602162	-0.0161799	-0.0127884	0.906651	FALSE	FALSE	FALSE	Discard	6	NA	NA	NA	NA	FALSE	NA	NA	FALSE	Discard	Discard	29.3177	NA	NA	15.8794	16.923	NA	NA	15.3822	18.6809	NA	NA
Brain acid soluble protein 1	BASP1	16.054	14.7542	1.29978	NA	NA	FALSE	NA	NA	NA	NA	NA	Discard	31.494	29.4281	2.06589	0.000351602	0.0797662	FALSE	-0.00768563	0.0235619	0.0251974	1.78641	TRUE	FALSE	FALSE	Discard	2	-1.68091	1.54288	NA	NA	FALSE	NA	NA	FALSE	Discard	Discard	28.9763	16.054	15.2335	26.3616	25.0504	NA	14.0314	24.0992	18.6756	NA	NA
Large proline-rich protein BAG6	BAT3;BAG6	13.9357	14.1736	-0.237901	NA	NA	FALSE	NA	NA	NA	NA	NA	Discard	31.6001	31.4594	0.140648	0.478179	0.824876	FALSE	-0.0227002	0.00384665	0.00954088	0.676416	FALSE	FALSE	FALSE	Discard	4	-0.421489	2.08563	NA	NA	FALSE	NA	NA	FALSE	Discard	Discard	28.6837	14.5262	14.6557	23.5744	23.9298	13.3863	NA	16.0756	15.9334	13.6334	13.4446
Apoptosis regulator BAX	BAX	NA	NA	NA	NA	NA	FALSE	NA	NA	NA	NA	NA	Discard	29.941	30.4139	-0.472825	0.0159203	0.270503	FALSE	0.0126641	-0.0175016	-0.0224872	1.59427	TRUE	FALSE	FALSE	Discard	6	NA	NA	NA	NA	FALSE	NA	NA	FALSE	Discard	Discard	29.0179	NA	NA	13.4711	15.8797	NA	NA	17.6016	17.4238	NA	NA
Bromodomain adjacent to zinc finger domain protein 1A	BAZ1A	NA	NA	NA	NA	NA	FALSE	NA	NA	NA	NA	NA	Discard	31.9412	32.052	-0.110794	0.802537	0.955009	FALSE	0.0179808	-0.00231249	-0.00352945	0.250226	FALSE	FALSE	FALSE	Discard	6	NA	NA	NA	NA	FALSE	NA	NA	FALSE	Discard	Discard	28.1546	NA	NA	13.6693	15.7947	NA	NA	14.5054	16.2367	NA	NA
Tyrosine-protein kinase BAZ1B	BAZ1B	NA	NA	NA	NA	NA	FALSE	NA	NA	NA	NA	NA	Discard	33.1973	33.1739	0.0233378	0.762154	0.943552	FALSE	0.0193806	0.00775703	0.00458424	0.325007	FALSE	FALSE	FALSE	Discard	6	NA	NA	NA	NA	FALSE	NA	NA	FALSE	Discard	Discard	29.2067	NA	NA	14.29	15.8295	NA	NA	15.2196	17.1543	NA	NA
Bromodomain adjacent to zinc finger domain protein 2A	BAZ2A	NA	NA	NA	NA	NA	FALSE	NA	NA	NA	NA	NA	Discard	29.8737	30.0877	-0.213928	0.578572	0.872471	FALSE	0.0166826	-0.00710877	-0.00768356	0.544738	FALSE	FALSE	FALSE	Discard	6	NA	NA	NA	NA	FALSE	NA	NA	FALSE	Discard	Discard	26.1605	NA	NA	14.7007	16.2148	NA	NA	15.6322	15.1119	NA	NA
Bromodomain adjacent to zinc finger domain protein 2B	BAZ2B	NA	NA	NA	NA	NA	FALSE	NA	NA	NA	NA	NA	Discard	27.957	28.4871	-0.530038	NA	NA	FALSE	0.00539267	-0.0134624	-0.00614917	0.435955	FALSE	FALSE	FALSE	Discard	6	NA	NA	NA	NA	FALSE	NA	NA	FALSE	Discard	Discard	23.609	NA	NA	15.618	16.8802	NA	NA	17.0681	17.738	NA	NA
HMG box transcription factor BBX	BBX	NA	NA	NA	NA	NA	FALSE	NA	NA	NA	NA	NA	Discard	26.8555	27.6358	-0.780302	0.0111704	0.250275	FALSE	0.00302079	-0.0234954	-0.0241436	1.7117	TRUE	FALSE	FALSE	Discard	6	NA	NA	NA	NA	FALSE	NA	NA	FALSE	Discard	Discard	24.2105	NA	NA	15.5854	16.2024	NA	NA	13.7159	16.4621	NA	NA
Basal cell adhesion molecule	BCAM	NA	11.2491	NA	NA	NA	FALSE	NA	NA	NA	NA	NA	Discard	26.4195	26.8695	-0.449946	0.202467	0.601929	FALSE	-0.00185517	-0.0218806	-0.0177846	1.26087	FALSE	FALSE	FALSE	Discard	5	NA	NA	NA	NA	FALSE	NA	NA	FALSE	Discard	Discard	24.0175	NA	11.2491	14.0418	15.78	NA	NA	17.067	17.6344	NA	NA
B-cell receptor-associated protein 29	BCAP29	NA	NA	NA	NA	NA	FALSE	NA	NA	NA	NA	NA	Discard	26.7511	27.1011	-0.350026	0.180348	0.57873	FALSE	0.00703362	-0.0180687	-0.0165239	1.17149	FALSE	FALSE	FALSE	Discard	6	NA	NA	NA	NA	FALSE	NA	NA	FALSE	Discard	Discard	25.5612	NA	NA	13.8263	15.7535	NA	NA	17.2064	15.2154	NA	NA
B-cell receptor-associated protein 31	BCAP31	19.5978	20.0677	-0.469924	NA	NA	FALSE	NA	NA	NA	NA	NA	Discard	33.3046	33.1407	0.163904	0.56675	0.86667	FALSE	0.0181168	0.014712	0.00836648	0.593155	FALSE	TRUE	TRUE	Keep	0	-1.09155	1.63401	0.425692	0.733006	FALSE	0.399054	0.426335	FALSE	Discard	Discard	31.3858	20.6674	20.8839	29.6703	30.0509	18.3525	16.8959	28.1146	28.1275	18.5367	20.2419
Breast cancer anti-estrogen resistance protein 1	BCAR1	NA	NA	NA	NA	NA	FALSE	NA	NA	NA	NA	NA	Discard	25.3881	NA	NA	NA	NA	FALSE	NA	NA	NA	NA	NA	FALSE	FALSE	Discard	6	NA	NA	NA	NA	FALSE	NA	NA	FALSE	Discard	Discard	21.4552	NA	NA	13.7883	16.3684	NA	NA	16.8728	18.6643	NA	NA
Pre-mRNA-splicing factor SPF27	BCAS2	18.571	18.0383	0.532699	NA	NA	FALSE	NA	NA	NA	NA	NA	Discard	32.3441	32.4446	-0.100537	0.470834	0.818913	FALSE	-0.00750267	-0.0167474	-0.0106198	0.75291	FALSE	FALSE	FALSE	Discard	4	0.837602	1.14001	NA	NA	FALSE	NA	NA	FALSE	Discard	Discard	30.714	18.571	18.0383	26.3601	28.2581	NA	NA	16.2078	17.9272	NA	NA
Breast carcinoma-amplified sequence 3	BCAS3	NA	NA	NA	NA	NA	FALSE	NA	NA	NA	NA	NA	Discard	26.1667	26.6811	-0.514318	0.273124	0.670618	FALSE	-0.00372802	-0.0166644	-0.0151603	1.07482	FALSE	FALSE	FALSE	Discard	6	NA	NA	NA	NA	FALSE	NA	NA	FALSE	Discard	Discard	23.9846	NA	NA	15.1238	17.808	NA	NA	18.5055	18.5141	NA	NA
Branched-chain-amino-acid aminotransferase, cytosolic	BCAT1	NA	NA	NA	NA	NA	FALSE	NA	NA	NA	NA	NA	Discard	30.1691	28.8701	1.29897	0.00261721	0.186331	FALSE	-0.00787812	0.0236306	0.025112	1.78035	TRUE	FALSE	FALSE	Discard	6	NA	NA	NA	NA	FALSE	NA	NA	FALSE	Discard	Discard	28.0318	NA	NA	13.9211	15.5803	NA	NA	15.8802	18.5966	NA	NA
Branched-chain-amino-acid aminotransferase;Branched-chain-amino-acid aminotransferase, mitochondrial	BCAT2	NA	NA	NA	NA	NA	FALSE	NA	NA	NA	NA	NA	Discard	29.4095	29.4395	-0.0300599	0.800871	0.954336	FALSE	0.000312267	0.00118711	-0.00334452	0.237115	FALSE	FALSE	FALSE	Discard	6	NA	NA	NA	NA	FALSE	NA	NA	FALSE	Discard	Discard	27.355	NA	NA	13.2171	14.8689	NA	NA	15.8617	18.4244	NA	NA
BRCA2 and CDKN1A-interacting protein	BCCIP	NA	NA	NA	NA	NA	FALSE	NA	NA	NA	NA	NA	Discard	31.9053	31.5138	0.391517	0.121347	0.504633	FALSE	-0.0192868	0.0138143	0.018932	1.34222	FALSE	FALSE	FALSE	Discard	6	NA	NA	NA	NA	FALSE	NA	NA	FALSE	Discard	Discard	29.3872	NA	NA	15.1215	16.1008	NA	NA	16.7826	17.9782	NA	NA
2-oxoisovalerate dehydrogenase subunit alpha, mitochondrial	BCKDHA	12.98	12.5419	0.438078	NA	NA	FALSE	NA	NA	NA	NA	NA	Discard	30.2202	30.3328	-0.112638	0.483802	0.827422	FALSE	0.00401549	-0.0143732	-0.0100402	0.711817	FALSE	FALSE	FALSE	Discard	5	0.674231	NA	NA	NA	FALSE	NA	NA	FALSE	Discard	Discard	27.2502	12.98	12.5419	20.9324	15.7736	NA	NA	16.402	18.1176	NA	NA
2-oxoisovalerate dehydrogenase subunit beta, mitochondrial	BCKDHB	NA	NA	NA	NA	NA	FALSE	NA	NA	NA	NA	NA	Discard	28.8467	29.7842	-0.937502	0.129887	0.519358	FALSE	0.0182622	-0.00926809	-0.0169815	1.20393	FALSE	FALSE	FALSE	Discard	6	NA	NA	NA	NA	FALSE	NA	NA	FALSE	Discard	Discard	27.9399	NA	NA	13.6813	15.8372	NA	NA	17.718	17.2621	NA	NA
[3-methyl-2-oxobutanoate dehydrogenase [lipoamide]] kinase, mitochondrial	BCKDK	15.6479	15.8029	-0.155045	NA	NA	FALSE	NA	NA	NA	NA	NA	Discard	29.3353	29.687	-0.351713	0.207856	0.607783	FALSE	0.0147825	-0.0149903	-0.0158819	1.12597	FALSE	FALSE	FALSE	Discard	6	NA	NA	NA	NA	FALSE	NA	NA	FALSE	Discard	Discard	27.3941	15.6479	15.8029	15.0235	15.6043	NA	NA	16.9176	17.293	NA	NA
B-cell lymphoma/leukemia 11A	BCL11A	NA	NA	NA	NA	NA	FALSE	NA	NA	NA	NA	NA	Discard	27.1338	27.4197	-0.28594	0.827901	0.960767	FALSE	0.0216586	0.00155436	-0.001967	0.139454	FALSE	FALSE	FALSE	Discard	6	NA	NA	NA	NA	FALSE	NA	NA	FALSE	Discard	Discard	24.2506	NA	NA	16.2063	15.1435	NA	NA	16.1866	15.5573	NA	NA
Bcl-2-like protein 12	BCL2L12	NA	NA	NA	NA	NA	FALSE	NA	NA	NA	NA	NA	Discard	25.9549	26.9612	-1.0063	0.0278608	0.313701	FALSE	0.0119053	-0.0176181	-0.0222163	1.57506	TRUE	FALSE	FALSE	Discard	6	NA	NA	NA	NA	FALSE	NA	NA	FALSE	Discard	Discard	24.0846	NA	NA	14.8344	16.11	NA	NA	13.4625	17.8232	NA	NA
Bcl-2-like protein 13	BCL2L13	NA	14.6304	NA	NA	NA	FALSE	NA	NA	NA	NA	NA	Discard	29.8875	30.1503	-0.262779	0.0243048	0.302193	FALSE	-0.00249003	-0.0248197	-0.0227526	1.61308	TRUE	FALSE	FALSE	Discard	4	NA	NA	NA	NA	FALSE	NA	NA	FALSE	Discard	Discard	27.6297	NA	13.8177	19.3462	16.141	NA	NA	21.231	16.5427	NA	15.1471
B-cell CLL/lymphoma 7 protein family member A	BCL7A	NA	NA	NA	NA	NA	FALSE	NA	NA	NA	NA	NA	Discard	27.9607	28.3902	-0.429453	0.298211	0.693025	FALSE	0.0103329	-0.0114214	-0.0138374	0.981027	FALSE	FALSE	FALSE	Discard	6	NA	NA	NA	NA	FALSE	NA	NA	FALSE	Discard	Discard	27.2291	NA	NA	16.9251	16.5821	NA	NA	15.8896	16.4044	NA	NA
B-cell CLL/lymphoma 7 protein family member C	BCL7C	NA	NA	NA	NA	NA	FALSE	NA	NA	NA	NA	NA	Discard	27.3848	27.2833	0.101454	0.79447	0.952758	FALSE	0.00750569	0.00272575	0.0084498	0.599062	FALSE	FALSE	FALSE	Discard	6	NA	NA	NA	NA	FALSE	NA	NA	FALSE	Discard	Discard	25.598	NA	NA	14.911	18.1132	NA	NA	17.3225	17.605	NA	NA
B-cell CLL/lymphoma 9 protein	BCL9	NA	NA	NA	NA	NA	FALSE	NA	NA	NA	NA	NA	Discard	26.1842	25.9164	0.267761	0.218932	0.618204	FALSE	-0.0116133	0.0149378	0.0155741	1.10415	FALSE	FALSE	FALSE	Discard	6	NA	NA	NA	NA	FALSE	NA	NA	FALSE	Discard	Discard	22.5026	NA	NA	14.8031	14.3301	NA	NA	17.8269	15.8083	NA	NA
Bcl-2-associated transcription factor 1	BCLAF1.copy.3	17.1785	18.3837	-1.20518	NA	NA	FALSE	NA	NA	NA	NA	NA	Discard	33.7414	33.7011	0.0403081	0.75538	0.942559	FALSE	0.0202229	0.00987706	0.00497844	0.352955	FALSE	FALSE	TRUE	Keep	0	2.84865	5.88323	0.675788	0.880771	FALSE	0.0477481	0.0875637	FALSE	Discard	Discard	30.6474	18.1349	18.477	22.9613	25.5157	13.1089	17.8535	22.9625	22.5437	NA	18.6948
BCL-6 corepressor	BCOR	13.2848	12.4786	0.806166	NA	NA	FALSE	NA	NA	NA	NA	NA	Discard	30.3898	30.7684	-0.378596	0.115377	0.494899	FALSE	0.0168925	-0.0167865	-0.0196868	1.39573	FALSE	FALSE	FALSE	Discard	6	NA	NA	NA	NA	FALSE	NA	NA	FALSE	Discard	Discard	26.3003	13.2848	12.4786	15.7882	18.4877	NA	NA	17.875	15.1267	NA	NA
BCL-6 corepressor-like protein 1	BCORL1	NA	NA	NA	NA	NA	FALSE	NA	NA	NA	NA	NA	Discard	27.509	27.8334	-0.324358	0.613838	0.887412	FALSE	0.0222495	0.000432272	-0.00648871	0.460027	FALSE	FALSE	FALSE	Discard	6	NA	NA	NA	NA	FALSE	NA	NA	FALSE	Discard	Discard	24.0547	NA	NA	15.8394	16.4202	NA	NA	16.1898	16.7777	NA	NA
Mitochondrial chaperone BCS1	BCS1L	NA	12.6183	NA	NA	NA	FALSE	NA	NA	NA	NA	NA	Discard	30.1026	29.5423	0.560297	0.0169854	0.273401	FALSE	-0.00134897	0.0236721	0.0245906	1.74339	TRUE	FALSE	FALSE	Discard	3	NA	3.59443	NA	NA	FALSE	NA	NA	FALSE	Discard	Discard	27.3103	NA	13.1312	21.4337	20.8965	NA	11.815	23.5853	16.1479	NA	NA
3-hydroxybutyrate dehydrogenase type 2	BDH2	13.8982	14.473	-0.574823	NA	NA	FALSE	NA	NA	NA	NA	NA	Discard	27.964	27.6518	0.312208	0.426357	0.790734	FALSE	-0.000789336	0.0161021	0.0113247	0.802885	FALSE	FALSE	FALSE	Discard	4	-1.23199	NA	NA	NA	FALSE	NA	NA	FALSE	Discard	Discard	26.5203	13.8982	14.473	23.7569	17.3687	NA	NA	24.4891	17.2349	NA	NA
BEN domain-containing protein 3	BEND3	NA	NA	NA	NA	NA	FALSE	NA	NA	NA	NA	NA	Discard	27.3163	27.8153	-0.499019	0.874581	0.974162	FALSE	0.0199806	0.00593002	0.00256332	0.181731	FALSE	FALSE	FALSE	Discard	6	NA	NA	NA	NA	FALSE	NA	NA	FALSE	Discard	Discard	24.6374	NA	NA	16.6387	16.4196	NA	NA	17.3478	15.7636	NA	NA
Protein bicaudal D homolog 2	BICD2	NA	NA	NA	NA	NA	FALSE	NA	NA	NA	NA	NA	Discard	29.2375	28.9349	0.302687	0.170936	0.569788	FALSE	0.000784959	0.020542	0.0171083	1.21292	FALSE	FALSE	FALSE	Discard	6	NA	NA	NA	NA	FALSE	NA	NA	FALSE	Discard	Discard	25.4788	NA	NA	13.8288	14.9763	NA	NA	16.9022	16.7336	NA	NA
BH3-interacting domain death agonist;BH3-interacting domain death agonist p15;BH3-interacting domain death agonist p13;BH3-interacting domain death agonist p11	BID	NA	15.5809	NA	NA	NA	FALSE	NA	NA	NA	NA	NA	Discard	29.0449	28.8951	0.149748	0.897762	0.980842	FALSE	0.0148359	0.0111132	0.00260062	0.184375	FALSE	FALSE	FALSE	Discard	3	NA	NA	NA	NA	FALSE	NA	NA	FALSE	Discard	Discard	27.7209	NA	15.5809	24.0616	14.8834	NA	NA	25.0246	17.3172	NA	NA
Myc box-dependent-interacting protein 1	BIN1	NA	NA	NA	NA	NA	FALSE	NA	NA	NA	NA	NA	Discard	29.4748	28.5197	0.955073	0.00117346	0.146953	FALSE	-0.00850668	0.0232038	0.0250819	1.77822	TRUE	FALSE	FALSE	Discard	6	NA	NA	NA	NA	FALSE	NA	NA	FALSE	Discard	Discard	26.505	NA	NA	15.6116	15.5128	NA	NA	16.6157	16.1327	NA	NA
Baculoviral IAP repeat-containing protein 5	BIRC5	NA	NA	NA	NA	NA	FALSE	NA	NA	NA	NA	NA	Discard	28.3073	28.517	-0.209683	0.948913	0.989712	FALSE	0.0191617	0.00221647	-0.000628597	0.0445654	FALSE	FALSE	FALSE	Discard	6	NA	NA	NA	NA	FALSE	NA	NA	FALSE	Discard	Discard	27.9119	NA	NA	13.7875	14.3783	NA	NA	15.9088	17.2021	NA	NA
Baculoviral IAP repeat-containing protein 6	BIRC6	14.8675	13.728	1.13952	NA	NA	FALSE	NA	NA	NA	NA	NA	Discard	30.254	29.9388	0.315184	0.282866	0.680006	FALSE	-0.022097	0.00802649	0.0142039	1.00701	FALSE	TRUE	TRUE	Keep	3	1.95854	2.65851	0.141536	0.458396	FALSE	0.110643	0.149266	FALSE	Discard	Discard	24.8258	14.9742	14.143	21.1811	22.8442	14.5078	12.7248	22.6924	15.9657	15.0615	13.9518
Bloom syndrome protein	BLM	NA	NA	NA	NA	NA	FALSE	NA	NA	NA	NA	NA	Discard	29.2293	28.9111	0.318238	0.372748	0.758219	FALSE	0.0122896	0.0147593	0.0129551	0.918475	FALSE	FALSE	FALSE	Discard	6	NA	NA	NA	NA	FALSE	NA	NA	FALSE	Discard	Discard	25.4921	NA	NA	12.6976	17.2108	NA	NA	17.4616	19.2144	NA	NA
Bleomycin hydrolase	BLMH	NA	NA	NA	NA	NA	FALSE	NA	NA	NA	NA	NA	Discard	32.0881	31.6963	0.391743	0.0564654	0.396138	FALSE	-0.0111865	0.0203889	0.0205994	1.46043	FALSE	FALSE	FALSE	Discard	6	NA	NA	NA	NA	FALSE	NA	NA	FALSE	Discard	Discard	29.2845	NA	NA	14.579	16.6074	NA	NA	15.8367	17.4735	NA	NA
Biogenesis of lysosome-related organelles complex 1 subunit 1	BLOC1S1	NA	NA	NA	NA	NA	FALSE	NA	NA	NA	NA	NA	Discard	28.2404	28.0779	0.162515	0.947712	0.989712	FALSE	0.0146158	0.00981991	0.00187891	0.133209	FALSE	FALSE	FALSE	Discard	6	NA	NA	NA	NA	FALSE	NA	NA	FALSE	Discard	Discard	27.3724	NA	NA	17.2051	15.4537	NA	NA	15.5813	16.3545	NA	NA
Biogenesis of lysosome-related organelles complex 1 subunit 2	BLOC1S2	17.3155	17.0213	0.294225	NA	NA	FALSE	NA	NA	NA	NA	NA	Discard	27.7506	27.8193	-0.0687192	0.679333	0.913912	FALSE	-0.0111389	-0.0110789	-0.00641047	0.454481	FALSE	FALSE	FALSE	Discard	3	1.26539	NA	NA	NA	FALSE	NA	NA	FALSE	Discard	Discard	26.6602	NA	NA	22.311	26.0795	17.2554	16.777	24.2626	17.394	17.3732	17.2301
Biogenesis of lysosome-related organelles complex 1 subunit 4	BLOC1S4	NA	NA	NA	NA	NA	FALSE	NA	NA	NA	NA	NA	Discard	26.4168	26.4685	-0.0517105	NA	NA	FALSE	0.0085115	0.012071	-0.0057102	0.404834	FALSE	FALSE	FALSE	Discard	6	NA	NA	NA	NA	FALSE	NA	NA	FALSE	Discard	Discard	25.4994	NA	NA	13.5693	14.7853	NA	NA	14.2542	17.4611	NA	NA
Biogenesis of lysosome-related organelles complex 1 subunit 5	BLOC1S5;BLOC1S5-TXNDC5	NA	NA	NA	NA	NA	FALSE	NA	NA	NA	NA	NA	Discard	26.2944	26.4585	-0.164162	0.486337	0.829628	FALSE	0.00825458	-0.0113627	-0.00931966	0.660732	FALSE	FALSE	FALSE	Discard	6	NA	NA	NA	NA	FALSE	NA	NA	FALSE	Discard	Discard	25.3444	NA	NA	14.2335	15.3605	NA	NA	15.6086	18.6516	NA	NA
Biliverdin reductase A	BLVRA	NA	15.7548	NA	NA	NA	FALSE	NA	NA	NA	NA	NA	Discard	30.1663	29.9002	0.266124	0.311785	0.703114	FALSE	-0.0183324	0.0113576	0.0135073	0.957624	FALSE	FALSE	FALSE	Discard	3	NA	NA	NA	NA	FALSE	NA	NA	FALSE	Discard	Discard	28.1909	NA	16.6529	23.3938	15.4556	NA	NA	21.8136	17.2006	NA	12.8808
Flavin reductase (NADPH)	BLVRB	NA	NA	NA	NA	NA	FALSE	NA	NA	NA	NA	NA	Discard	30.258	30.2918	-0.0337583	0.681301	0.914952	FALSE	-0.0180465	-0.00883276	-0.00576065	0.40841	FALSE	FALSE	FALSE	Discard	6	NA	NA	NA	NA	FALSE	NA	NA	FALSE	Discard	Discard	28.7922	NA	NA	12.3265	15.5952	NA	NA	16.4676	17.0939	NA	NA
BMP-2-inducible protein kinase	BMP2K	NA	NA	NA	NA	NA	FALSE	NA	NA	NA	NA	NA	Discard	27.2455	26.5475	0.698065	0.165386	0.566888	FALSE	-0.0179397	0.00806276	0.0158208	1.12164	FALSE	FALSE	FALSE	Discard	6	NA	NA	NA	NA	FALSE	NA	NA	FALSE	Discard	Discard	23.0278	NA	NA	14.3291	16.5311	NA	NA	16.9498	16.6375	NA	NA
Ribosome biogenesis protein BMS1 homolog	BMS1	11.8393	12.7135	-0.874264	NA	NA	FALSE	NA	NA	NA	NA	NA	Discard	31.9875	32.1312	-0.143664	0.961198	0.99229	FALSE	0.0215779	0.00615022	0.0011541	0.0818218	FALSE	FALSE	FALSE	Discard	6	NA	NA	NA	NA	FALSE	NA	NA	FALSE	Discard	Discard	28.5891	11.8393	13.0529	12.8126	17.1601	NA	12.2689	15.787	15.6711	NA	NA
Vesicle transport protein SEC20	BNIP1	NA	NA	NA	NA	NA	FALSE	NA	NA	NA	NA	NA	Discard	29.5014	29.3497	0.151716	0.165731	0.566888	FALSE	0.00592315	0.0167464	0.0177892	1.26119	FALSE	FALSE	FALSE	Discard	6	NA	NA	NA	NA	FALSE	NA	NA	FALSE	Discard	Discard	27.8465	NA	NA	15.3883	15.9863	NA	NA	18.145	17.5169	NA	NA
Biorientation of chromosomes in cell division protein 1	BOD1	NA	NA	NA	NA	NA	FALSE	NA	NA	NA	NA	NA	Discard	27.3389	26.904	0.434886	0.163278	0.565641	FALSE	-0.000348925	0.0232459	0.0180001	1.27614	FALSE	FALSE	FALSE	Discard	6	NA	NA	NA	NA	FALSE	NA	NA	FALSE	Discard	Discard	25.7552	NA	NA	12.9664	16.4141	NA	NA	16.1245	17.8487	NA	NA
Biorientation of chromosomes in cell division protein 1-like 1	BOD1L1	14.1033	13.2725	0.830839	NA	NA	FALSE	NA	NA	NA	NA	NA	Discard	29.9093	29.7556	0.153741	0.577372	0.872471	FALSE	0.00622353	0.0150252	0.00840676	0.596011	FALSE	TRUE	FALSE	Keep	0	-1.23434	-0.666357	0.0606466	0.299098	FALSE	0.276264	0.305617	FALSE	Discard	Discard	24.716	13.7667	13.2738	23.0238	24.1984	14.2487	14.1087	24.4375	26.9755	14.2435	11.0462
BolA-like protein 1	BOLA1	NA	NA	NA	NA	NA	FALSE	NA	NA	NA	NA	NA	Discard	27.3608	27.0554	0.305373	0.178906	0.577974	FALSE	-0.0155178	0.0129687	0.0171359	1.21488	FALSE	FALSE	FALSE	Discard	6	NA	NA	NA	NA	FALSE	NA	NA	FALSE	Discard	Discard	26.4481	NA	NA	12.6872	16.798	NA	NA	18.1152	16.4995	NA	NA
BolA-like protein 2	BOLA2	19.8421	18.1214	1.72064	NA	NA	FALSE	NA	NA	NA	NA	NA	Discard	32.4928	32.2544	0.238411	0.0949645	0.467271	FALSE	-0.0164693	0.015369	0.0198456	1.40699	FALSE	FALSE	FALSE	Discard	0	0.351079	2.60222	NA	NA	FALSE	NA	NA	FALSE	Discard	Discard	31.8962	19.8421	19.0728	28.1177	26.8414	NA	NA	25.3569	28.7764	NA	14.2052
BolA-like protein 3	BOLA3	NA	NA	NA	NA	NA	FALSE	NA	NA	NA	NA	NA	Discard	28.5503	28.3192	0.231127	0.335846	0.72843	FALSE	-0.0219674	0.00622766	0.0126486	0.896742	FALSE	FALSE	FALSE	Discard	6	NA	NA	NA	NA	FALSE	NA	NA	FALSE	Discard	Discard	27.6689	NA	NA	15.097	16.864	NA	NA	12.9478	15.4181	NA	NA
Ribosome biogenesis protein BOP1	BOP1	16.3983	15.6719	0.726388	NA	NA	FALSE	NA	NA	NA	NA	NA	Discard	32.3078	32.3335	-0.0257128	0.892121	0.980048	FALSE	0.0191983	0.00490136	0.00220887	0.156601	FALSE	FALSE	FALSE	Discard	1	4.02091	4.32333	NA	NA	FALSE	NA	NA	FALSE	Discard	Discard	29.5579	16.3983	15.6719	21.0041	22.7083	NA	NA	24.0379	26.3015	NA	NA
Bisphosphoglycerate mutase	BPGM	NA	NA	NA	NA	NA	FALSE	NA	NA	NA	NA	NA	Discard	26.2271	26.0054	0.22167	NA	NA	FALSE	0.00201375	0.0154911	-0.000963328	0.0682967	FALSE	FALSE	FALSE	Discard	6	NA	NA	NA	NA	FALSE	NA	NA	FALSE	Discard	Discard	24.529	NA	NA	12.396	15.9795	NA	NA	17.5388	18.1088	NA	NA
Valacyclovir hydrolase	BPHL	NA	NA	NA	NA	NA	FALSE	NA	NA	NA	NA	NA	Discard	28.5733	29.272	-0.698719	0.372456	0.758219	FALSE	0.020063	-0.00204722	-0.0107549	0.762487	FALSE	FALSE	FALSE	Discard	6	NA	NA	NA	NA	FALSE	NA	NA	FALSE	Discard	Discard	27.0092	NA	NA	13.8697	17.2349	NA	NA	17.673	16.6192	NA	NA
3(2),5-bisphosphate nucleotidase 1	BPNT1	15.8159	15.4861	0.329851	NA	NA	FALSE	NA	NA	NA	NA	NA	Discard	31.0468	31.0629	-0.0161469	0.933675	0.988597	FALSE	-0.0224562	-0.0065229	0.000579691	0.0410981	FALSE	FALSE	FALSE	Discard	1	-1.52352	2.31009	NA	NA	FALSE	NA	NA	FALSE	Discard	Discard	28.852	15.8159	16.756	25.9661	25.0818	NA	13.1188	22.3972	24.1647	NA	14.145
BRCA1-associated protein	BRAP	14.1238	14.9478	-0.824008	NA	NA	FALSE	NA	NA	NA	NA	NA	Discard	27.3834	27.2716	0.11176	0.33839	0.731543	FALSE	-0.0158527	0.0061994	0.0121158	0.858969	FALSE	FALSE	FALSE	Discard	4	0.0692786	2.86387	NA	NA	FALSE	NA	NA	FALSE	Discard	Discard	24.8212	14.1238	14.9478	22.6812	23.4437	NA	NA	13.9602	17.9025	NA	NA
BRCA1-associated ATM activator 1	BRAT1	NA	NA	NA	NA	NA	FALSE	NA	NA	NA	NA	NA	Discard	29.2375	29.0753	0.162185	0.613056	0.887124	FALSE	0.00333519	0.0146798	0.00809593	0.573974	FALSE	FALSE	FALSE	Discard	6	NA	NA	NA	NA	FALSE	NA	NA	FALSE	Discard	Discard	25.8479	NA	NA	13.6067	17.2508	NA	NA	16.9059	16.2325	NA	NA
Breast cancer type 1 susceptibility protein	BRCA1	14.1328	11.846	2.28687	NA	NA	FALSE	NA	NA	NA	NA	NA	Discard	28.1698	28.1164	0.0534026	0.77218	0.949119	FALSE	0.0152018	0.00414224	0.00373742	0.264971	FALSE	FALSE	FALSE	Discard	5	5.10375	NA	NA	NA	FALSE	NA	NA	FALSE	Discard	Discard	23.6322	14.5209	11.846	18.0438	15.186	13.6003	NA	16.6972	18.8921	NA	NA
Breast cancer type 2 susceptibility protein	BRCA2	14.8851	11.4249	3.46014	NA	NA	FALSE	NA	NA	NA	NA	NA	Discard	26.1836	26.5453	-0.361677	NA	NA	FALSE	NA	NA	NA	NA	NA	FALSE	FALSE	Discard	4	6.96328	4.36426	NA	NA	FALSE	NA	NA	FALSE	Discard	Discard	19.2736	15.602	12.6158	17.2654	19.6113	14.9677	9.76937	15.779	17.7586	13.1351	10.1017
Lys-63-specific deubiquitinase BRCC36	BRCC3	17.2873	14.6167	2.67056	NA	NA	FALSE	NA	NA	NA	NA	NA	Discard	29.3417	28.687	0.654748	0.0285591	0.314343	FALSE	0.00303589	0.0243254	0.0235535	1.66986	TRUE	FALSE	FALSE	Discard	5	NA	2.12141	NA	NA	FALSE	NA	NA	FALSE	Discard	Discard	26.9998	17.2873	14.6167	15.9957	23.855	NA	NA	16.8685	17.48	NA	NA
Bromodomain-containing protein 1	BRD1	NA	NA	NA	NA	NA	FALSE	NA	NA	NA	NA	NA	Discard	29.134	29.3295	-0.195503	0.767519	0.946257	FALSE	0.0186747	-0.00222162	-0.00416459	0.295255	FALSE	FALSE	FALSE	Discard	6	NA	NA	NA	NA	FALSE	NA	NA	FALSE	Discard	Discard	25.9222	NA	NA	13.806	15.6965	NA	NA	18.2111	17.9488	NA	NA
Bromodomain-containing protein 2	BRD2	NA	NA	NA	NA	NA	FALSE	NA	NA	NA	NA	NA	Discard	31.9634	31.9832	-0.0197436	0.978902	0.995801	FALSE	0.0168618	0.00114327	0.000374718	0.0265662	FALSE	FALSE	FALSE	Discard	6	NA	NA	NA	NA	FALSE	NA	NA	FALSE	Discard	Discard	28.9598	NA	NA	13.2321	16.2472	NA	NA	16.53	16.1335	NA	NA
Bromodomain-containing protein 3	BRD3	NA	NA	NA	NA	NA	FALSE	NA	NA	NA	NA	NA	Discard	30.0384	30.251	-0.212565	0.638589	0.899342	FALSE	0.0228186	-0.00107065	-0.00634982	0.45018	FALSE	FALSE	FALSE	Discard	6	NA	NA	NA	NA	FALSE	NA	NA	FALSE	Discard	Discard	27.4672	NA	NA	15.9376	13.824	NA	NA	17.7453	17.6404	NA	NA
Bromodomain-containing protein 4	BRD4	NA	NA	NA	NA	NA	FALSE	NA	NA	NA	NA	NA	Discard	31.1437	31.1395	0.00426305	0.963911	0.992379	FALSE	0.0200211	0.0093336	0.00135335	0.0959477	FALSE	FALSE	FALSE	Discard	6	NA	NA	NA	NA	FALSE	NA	NA	FALSE	Discard	Discard	27.6313	NA	NA	17.5917	16.2109	NA	NA	14.6505	16.9038	NA	NA
Bromodomain-containing protein 7	BRD7	NA	NA	NA	NA	NA	FALSE	NA	NA	NA	NA	NA	Discard	28.9894	29.1282	-0.138803	0.857277	0.967516	FALSE	0.0170395	-0.000438497	-0.00237012	0.168033	FALSE	FALSE	FALSE	Discard	6	NA	NA	NA	NA	FALSE	NA	NA	FALSE	Discard	Discard	26.2851	NA	NA	11.1644	16.7734	NA	NA	15.766	18.1781	NA	NA
Bromodomain-containing protein 9	BRD9	NA	NA	NA	NA	NA	FALSE	NA	NA	NA	NA	NA	Discard	26.4263	27.298	-0.871694	0.466166	0.81623	FALSE	0.0200389	-0.00601152	-0.0120576	0.854844	FALSE	FALSE	FALSE	Discard	6	NA	NA	NA	NA	FALSE	NA	NA	FALSE	Discard	Discard	24.4328	NA	NA	13.9024	16.4531	NA	NA	16.0341	16.8048	NA	NA
BRCA1-A complex subunit BRE	BRE	NA	NA	NA	NA	NA	FALSE	NA	NA	NA	NA	NA	Discard	29.7202	29.3779	0.342275	0.460166	0.812806	FALSE	-0.0227107	0.0041282	0.0100214	0.71048	FALSE	FALSE	FALSE	Discard	6	NA	NA	NA	NA	FALSE	NA	NA	FALSE	Discard	Discard	27.201	NA	NA	15.5638	16.1046	NA	NA	15.1942	14.3489	NA	NA
Fanconi anemia group J protein	BRIP1	13.799	13.7074	0.0916094	NA	NA	FALSE	NA	NA	NA	NA	NA	Discard	25.1237	25.0565	0.0672476	NA	NA	FALSE	NA	NA	NA	NA	NA	FALSE	FALSE	Discard	6	NA	NA	NA	NA	FALSE	NA	NA	FALSE	Discard	Discard	20.5641	13.1946	13.7074	15.0415	16.92	14.2236	NA	16.6593	16.1747	NA	NA
Ribosome biogenesis protein BRX1 homolog	BRIX1	NA	NA	NA	NA	NA	FALSE	NA	NA	NA	NA	NA	Discard	31.7684	31.846	-0.0776731	0.867568	0.972698	FALSE	0.0151147	-0.00276094	-0.00250466	0.177572	FALSE	FALSE	FALSE	Discard	6	NA	NA	NA	NA	FALSE	NA	NA	FALSE	Discard	Discard	29.5838	NA	NA	13.6248	15.9654	NA	NA	17.5003	16.2714	NA	NA
Protein BRICK1	BRK1	NA	NA	NA	NA	NA	FALSE	NA	NA	NA	NA	NA	Discard	28.472	28.0796	0.392441	0.268794	0.66593	FALSE	-0.0213915	0.00800859	0.0140955	0.999326	FALSE	FALSE	FALSE	Discard	6	NA	NA	NA	NA	FALSE	NA	NA	FALSE	Discard	Discard	27.9188	NA	NA	15.7781	15.1069	NA	NA	15.7614	18.8711	NA	NA
Breast cancer metastasis-suppressor 1-like protein	BRMS1L	NA	NA	NA	NA	NA	FALSE	NA	NA	NA	NA	NA	Discard	26.1307	26.6635	-0.532797	0.355376	0.746421	FALSE	-0.0132496	-0.0173867	-0.0127237	0.902067	FALSE	FALSE	FALSE	Discard	6	NA	NA	NA	NA	FALSE	NA	NA	FALSE	Discard	Discard	24.0963	NA	NA	16.6301	14.2813	NA	NA	17.2752	16.6671	NA	NA
BRO1 domain-containing protein BROX	BROX	NA	NA	NA	NA	NA	FALSE	NA	NA	NA	NA	NA	Discard	29.6768	29.8073	-0.130447	0.530993	0.851723	FALSE	0.00162331	-0.0017523	-0.00806131	0.57152	FALSE	FALSE	FALSE	Discard	6	NA	NA	NA	NA	FALSE	NA	NA	FALSE	Discard	Discard	27.6574	NA	NA	17.0175	15.0047	NA	NA	15.28	16.6249	NA	NA
Peregrin	BRPF1	NA	NA	NA	NA	NA	FALSE	NA	NA	NA	NA	NA	Discard	28.1267	28.7579	-0.631212	0.155266	0.563825	FALSE	0.0141895	-0.0165318	-0.0171681	1.21716	FALSE	FALSE	FALSE	Discard	6	NA	NA	NA	NA	FALSE	NA	NA	FALSE	Discard	Discard	24.7669	NA	NA	13.9371	16.0034	NA	NA	17.8685	17.8516	NA	NA
Bromodomain and PHD finger-containing protein 3	BRPF3	NA	NA	NA	NA	NA	FALSE	NA	NA	NA	NA	NA	Discard	26.1288	26.1966	-0.0677959	NA	NA	FALSE	NA	NA	NA	NA	NA	FALSE	FALSE	Discard	6	NA	NA	NA	NA	FALSE	NA	NA	FALSE	Discard	Discard	22.459	NA	NA	13.8769	16.6262	NA	NA	17.3687	15.9956	NA	NA
Bromodomain and WD repeat-containing protein 1	BRWD1	NA	NA	NA	NA	NA	FALSE	NA	NA	NA	NA	NA	Discard	24.4863	24.9985	-0.512181	0.539963	0.853126	FALSE	0.000556372	-0.0117806	-0.00964456	0.683767	FALSE	FALSE	FALSE	Discard	6	NA	NA	NA	NA	FALSE	NA	NA	FALSE	Discard	Discard	19.7875	NA	NA	13.3769	16.299	NA	NA	15.6117	17.8416	NA	NA
Bromodomain and WD repeat-containing protein 3	BRWD3	NA	NA	NA	NA	NA	FALSE	NA	NA	NA	NA	NA	Discard	25.7667	25.914	-0.147369	0.960371	0.99229	FALSE	0.0159001	0.00042537	-0.000705294	0.0500029	FALSE	FALSE	FALSE	Discard	6	NA	NA	NA	NA	FALSE	NA	NA	FALSE	Discard	Discard	22.0952	NA	NA	16.4339	16.2664	NA	NA	15.4089	17.4791	NA	NA
BSD domain-containing protein 1	BSDC1	NA	NA	NA	NA	NA	FALSE	NA	NA	NA	NA	NA	Discard	27.383	27.7228	-0.339797	0.00723533	0.229583	FALSE	0.00601025	-0.0203505	-0.0235808	1.6718	TRUE	FALSE	FALSE	Discard	6	NA	NA	NA	NA	FALSE	NA	NA	FALSE	Discard	Discard	25.5093	NA	NA	15.734	15.5375	NA	NA	15.8463	15.989	NA	NA
Basigin	BSG	19.5433	19.9692	-0.425938	NA	NA	FALSE	NA	NA	NA	NA	NA	Discard	33.6766	33.3315	0.345041	0.13882	0.540645	FALSE	0.00995144	0.0204616	0.0177667	1.2596	FALSE	FALSE	FALSE	Discard	0	0.0260503	2.09988	NA	NA	FALSE	NA	NA	FALSE	Discard	Discard	31.8914	17.3165	20.9462	29.354	29.4515	20.2833	18.1906	27.5831	28.9113	19.7017	19.5351
TATA-binding protein-associated factor 172	BTAF1	10.1719	9.57768	0.594248	NA	NA	FALSE	NA	NA	NA	NA	NA	Discard	29.2332	28.6862	0.547014	0.112334	0.492957	FALSE	-0.0105705	0.0186499	0.018303	1.29762	FALSE	FALSE	FALSE	Discard	4	-0.973241	NA	NA	NA	FALSE	NA	NA	FALSE	Discard	Discard	24.5746	10.1719	9.57768	19.7718	16.5945	NA	NA	21.3281	18.6449	NA	NA
Biotinidase	BTD	NA	NA	NA	NA	NA	FALSE	NA	NA	NA	NA	NA	Discard	25.6039	26.5282	-0.9243	NA	NA	FALSE	-0.00988543	-0.0188966	-0.0110846	0.785858	FALSE	FALSE	FALSE	Discard	6	NA	NA	NA	NA	FALSE	NA	NA	FALSE	Discard	Discard	23.7693	NA	NA	14.8433	17.0882	NA	NA	16.5441	16.9657	NA	NA
Transcription factor BTF3	BTF3.copy.2	15.0244	15.1822	-0.15778	NA	NA	FALSE	NA	NA	NA	NA	NA	Discard	33.916	33.7585	0.157473	0.517395	0.844208	FALSE	0.00663859	0.0168129	0.0100275	0.710914	FALSE	FALSE	FALSE	Discard	1	0.610549	1.55187	NA	NA	FALSE	NA	NA	FALSE	Discard	Discard	32.4625	NA	15.3356	22.3956	24.6227	15.0244	13.592	23.1947	25.4902	NA	15.8198
Transcription factor BTF3 homolog 4;Transcription factor BTF3	BTF3L4	NA	NA	NA	NA	NA	FALSE	NA	NA	NA	NA	NA	Discard	31.2836	31.3097	-0.026126	0.949755	0.989712	FALSE	-0.0142003	-0.000390135	-0.000660188	0.0468051	FALSE	FALSE	FALSE	Discard	6	NA	NA	NA	NA	FALSE	NA	NA	FALSE	Discard	Discard	30.586	NA	NA	15.702	15.3504	NA	NA	14.8607	18.2552	NA	NA
Butyrophilin subfamily 2 member A1	BTN2A1	NA	NA	NA	NA	NA	FALSE	NA	NA	NA	NA	NA	Discard	27.2384	27.7175	-0.479063	0.465301	0.81623	FALSE	0.0198216	-0.0061612	-0.00860513	0.610074	FALSE	FALSE	FALSE	Discard	6	NA	NA	NA	NA	FALSE	NA	NA	FALSE	Discard	Discard	25.446	NA	NA	14.4588	16.6664	NA	NA	16.9011	16.2191	NA	NA
Mitotic checkpoint serine/threonine-protein kinase BUB1	BUB1	11.606	10.705	0.901034	NA	NA	FALSE	NA	NA	NA	NA	NA	Discard	27.1251	26.8453	0.279887	0.300137	0.693201	FALSE	-0.0114285	0.0131283	0.013523	0.958738	FALSE	FALSE	FALSE	Discard	5	1.31187	NA	NA	NA	FALSE	NA	NA	FALSE	Discard	Discard	23.5369	11.606	10.705	18.9208	15.4093	NA	NA	16.6154	14.2164	NA	NA
Mitotic checkpoint serine/threonine-protein kinase BUB1 beta	BUB1B	15.8285	13.3048	2.52376	NA	NA	FALSE	NA	NA	NA	NA	NA	Discard	28.9266	28.4727	0.453929	0.00571017	0.222138	FALSE	-0.00136789	0.0248147	0.0242903	1.7221	TRUE	FALSE	FALSE	Discard	4	3.13956	NA	NA	NA	FALSE	NA	NA	FALSE	Discard	Discard	25.1301	15.8285	13.3048	21.3156	17.9959	NA	NA	22.5858	15.5061	NA	NA
Mitotic checkpoint protein BUB3	BUB3	18.0178	17.047	0.970751	NA	NA	FALSE	NA	NA	NA	NA	NA	Discard	32.1613	32.0957	0.0656484	0.958803	0.991865	FALSE	0.0129323	0.0100306	0.00168014	0.119116	FALSE	FALSE	FALSE	Discard	2	0.131652	3.21928	NA	NA	FALSE	NA	NA	FALSE	Discard	Discard	30.5155	18.4691	17.9956	26.4879	26.1361	17.3575	15.4105	26.7223	17.6325	NA	16.629
BUD13 homolog	BUD13	NA	NA	NA	NA	NA	FALSE	NA	NA	NA	NA	NA	Discard	26.1715	26.2087	-0.0371591	0.925694	0.986422	FALSE	0.00825259	-0.00448617	-0.0015686	0.111208	FALSE	FALSE	FALSE	Discard	6	NA	NA	NA	NA	FALSE	NA	NA	FALSE	Discard	Discard	23.1949	NA	NA	13.3327	14.6315	NA	NA	16.7561	17.3265	NA	NA
Protein BUD31 homolog	BUD31	NA	NA	NA	NA	NA	FALSE	NA	NA	NA	NA	NA	Discard	29.5024	29.7897	-0.287324	0.249873	0.647577	FALSE	0.0208813	-0.00720074	-0.0140418	0.995515	FALSE	FALSE	FALSE	Discard	6	NA	NA	NA	NA	FALSE	NA	NA	FALSE	Discard	Discard	28.9841	NA	NA	16.6653	17.5452	NA	NA	17.1447	17.0094	NA	NA
Bystin	BYSL	17.4468	15.0287	2.41812	NA	NA	FALSE	NA	NA	NA	NA	NA	Discard	32.0514	31.843	0.20839	0.3535	0.744822	FALSE	0.015985	0.0170553	0.0127962	0.907209	FALSE	FALSE	FALSE	Discard	2	2.95192	2.99449	NA	NA	FALSE	NA	NA	FALSE	Discard	Discard	29.1257	17.4468	15.0287	23.1215	23.3939	NA	NA	23.3992	18.096	NA	NA
Basic leucine zipper and W2 domain-containing protein 1	BZW1	14.5095	14.1866	0.322905	NA	NA	FALSE	NA	NA	NA	NA	NA	Discard	31.3867	31.5777	-0.190938	0.45407	0.808163	FALSE	0.02137	-0.00143464	-0.00925793	0.656356	FALSE	FALSE	FALSE	Discard	5	2.21939	NA	NA	NA	FALSE	NA	NA	FALSE	Discard	Discard	29.085	14.5095	14.1866	20.9167	16.4039	NA	NA	16.0663	18.0951	NA	NA
Basic leucine zipper and W2 domain-containing protein 2	BZW2	NA	NA	NA	NA	NA	FALSE	NA	NA	NA	NA	NA	Discard	30.8652	30.8328	0.0323231	0.870029	0.973342	FALSE	0.00734504	0.00952806	0.00276706	0.196175	FALSE	FALSE	FALSE	Discard	6	NA	NA	NA	NA	FALSE	NA	NA	FALSE	Discard	Discard	28.2454	NA	NA	14.0851	16.7012	NA	NA	13.9609	14.9614	NA	NA
UPF0693 protein C10orf32	C10orf32-ASMT;C10orf32	NA	NA	NA	NA	NA	FALSE	NA	NA	NA	NA	NA	Discard	28.0533	27.3523	0.700949	0.00405717	0.210801	FALSE	-0.0116285	0.0199536	0.0241322	1.71089	TRUE	FALSE	FALSE	Discard	6	NA	NA	NA	NA	FALSE	NA	NA	FALSE	Discard	Discard	27.3092	NA	NA	12.8129	16.4977	NA	NA	15.1618	16.5285	NA	NA
Selenoprotein H	C11orf31;SELH	NA	NA	NA	NA	NA	FALSE	NA	NA	NA	NA	NA	Discard	27.8334	26.6959	1.13752	0.0094993	0.250275	FALSE	0.00201136	0.0251881	0.00516106	0.365902	FALSE	FALSE	FALSE	Discard	6	NA	NA	NA	NA	FALSE	NA	NA	FALSE	Discard	Discard	26.9663	NA	NA	15.7491	17.52	NA	NA	16.799	17.3427	NA	NA
Ester hydrolase C11orf54	C11orf54	NA	NA	NA	NA	NA	FALSE	NA	NA	NA	NA	NA	Discard	27.9435	27.5904	0.353044	NA	NA	FALSE	NA	NA	NA	NA	NA	FALSE	FALSE	Discard	6	NA	NA	NA	NA	FALSE	NA	NA	FALSE	Discard	Discard	25.5596	NA	NA	15.1674	15.9324	NA	NA	17.6731	17.1088	NA	NA
Small acidic protein	C11orf58;SMAP	NA	18.3514	NA	NA	NA	FALSE	NA	NA	NA	NA	NA	Discard	30.8123	30.4786	0.333683	0.25106	0.650028	FALSE	-0.00543024	0.010632	0.0142065	1.0072	FALSE	FALSE	FALSE	Discard	5	NA	NA	NA	NA	FALSE	NA	NA	FALSE	Discard	Discard	29.0946	NA	NA	13.714	17.3116	NA	NA	14.6368	18.4743	NA	18.3514
UPF0696 protein C11orf68	C11orf68	NA	NA	NA	NA	NA	FALSE	NA	NA	NA	NA	NA	Discard	25.0268	NA	NA	NA	NA	FALSE	NA	NA	NA	NA	NA	FALSE	FALSE	Discard	6	NA	NA	NA	NA	FALSE	NA	NA	FALSE	Discard	Discard	23.2714	NA	NA	14.8053	14.0815	NA	NA	12.726	14.442	NA	NA
Protein Hikeshi	C11orf73	NA	NA	NA	NA	NA	FALSE	NA	NA	NA	NA	NA	Discard	27.8808	28.8262	-0.945472	0.242647	0.63887	FALSE	-0.0132323	-0.0202057	-0.0155428	1.10193	FALSE	FALSE	FALSE	Discard	6	NA	NA	NA	NA	FALSE	NA	NA	FALSE	Discard	Discard	28.0177	NA	NA	16.1615	15.691	NA	NA	15.2156	18.7173	NA	NA
Uncharacterized protein C11orf84	C11orf84	NA	NA	NA	NA	NA	FALSE	NA	NA	NA	NA	NA	Discard	27.6948	27.6732	0.0216548	0.92298	0.985326	FALSE	0.00669989	0.00538436	0.00221508	0.157042	FALSE	FALSE	FALSE	Discard	6	NA	NA	NA	NA	FALSE	NA	NA	FALSE	Discard	Discard	25.6532	NA	NA	11.5119	16.267	NA	NA	16.9559	17.6464	NA	NA
Uncharacterized protein C11orf98	C11orf98	NA	NA	NA	NA	NA	FALSE	NA	NA	NA	NA	NA	Discard	29.2701	29.1966	0.0735132	0.682175	0.91517	FALSE	0.018542	0.00898651	0.0061191	0.433824	FALSE	FALSE	FALSE	Discard	6	NA	NA	NA	NA	FALSE	NA	NA	FALSE	Discard	Discard	28.9346	NA	NA	12.0284	14.9482	NA	NA	15.1901	18.4367	NA	NA
UPF0160 protein MYG1, mitochondrial	C12orf10	NA	15.0237	NA	NA	NA	FALSE	NA	NA	NA	NA	NA	Discard	31.0121	30.5885	0.423627	0.0698687	0.423352	FALSE	-0.016772	0.0137746	0.0196517	1.39324	FALSE	FALSE	FALSE	Discard	0	NA	1.21127	NA	NA	FALSE	NA	NA	FALSE	Discard	Discard	28.5852	NA	15.8071	24.9122	25.2726	NA	NA	23.2745	24.7953	NA	13.1811
Uncharacterized protein C12orf29	C12orf29	NA	NA	NA	NA	NA	FALSE	NA	NA	NA	NA	NA	Discard	28.3456	27.6558	0.689796	0.0321608	0.332375	FALSE	-0.00231338	0.0240913	0.023681	1.6789	TRUE	FALSE	FALSE	Discard	6	NA	NA	NA	NA	FALSE	NA	NA	FALSE	Discard	Discard	26.3628	NA	NA	10.4909	15.5683	NA	NA	13.5596	17.5923	NA	NA
Uncharacterized protein C12orf43	C12orf43	NA	NA	NA	NA	NA	FALSE	NA	NA	NA	NA	NA	Discard	29.1865	29.5878	-0.401306	0.169218	0.566888	FALSE	0.0129873	-0.0164906	-0.0165799	1.17546	FALSE	FALSE	FALSE	Discard	6	NA	NA	NA	NA	FALSE	NA	NA	FALSE	Discard	Discard	27.3976	NA	NA	12.2454	16.2404	NA	NA	16.1885	17.6611	NA	NA
Uncharacterized protein C12orf45	C12orf45	NA	NA	NA	NA	NA	FALSE	NA	NA	NA	NA	NA	Discard	26.7209	26.9931	-0.272221	0.347913	0.739186	FALSE	0.0176283	-0.0028939	-0.0113131	0.80206	FALSE	FALSE	FALSE	Discard	6	NA	NA	NA	NA	FALSE	NA	NA	FALSE	Discard	Discard	25.6529	NA	NA	15.4144	16.5337	NA	NA	14.6281	15.188	NA	NA
Protein C10	C12orf57	NA	NA	NA	NA	NA	FALSE	NA	NA	NA	NA	NA	Discard	29.1666	29.4048	-0.238177	0.254331	0.651961	FALSE	-0.0028513	-0.0134143	-0.014376	1.01921	FALSE	FALSE	FALSE	Discard	6	NA	NA	NA	NA	FALSE	NA	NA	FALSE	Discard	Discard	28.4304	NA	NA	16.4335	15.5221	NA	NA	17.6872	18.5493	NA	NA
Uncharacterized protein C12orf73	C12orf73	NA	NA	NA	NA	NA	FALSE	NA	NA	NA	NA	NA	Discard	28.8279	28.7129	0.115029	0.613152	0.887124	FALSE	0.00816135	0.0033363	0.00637989	0.452312	FALSE	FALSE	FALSE	Discard	6	NA	NA	NA	NA	FALSE	NA	NA	FALSE	Discard	Discard	28.5792	NA	NA	13.5887	16.1973	NA	NA	16.5357	18.4226	NA	NA
UPF0568 protein C14orf166	C14orf166	NA	NA	NA	NA	NA	FALSE	NA	NA	NA	NA	NA	Discard	32.7452	32.5305	0.214634	0.199094	0.600075	FALSE	-0.0019497	0.0214719	0.0181385	1.28596	FALSE	FALSE	FALSE	Discard	6	NA	NA	NA	NA	FALSE	NA	NA	FALSE	Discard	Discard	30.5012	NA	NA	15.4377	14.5643	NA	NA	17.1391	16.3168	NA	NA
Arpin	C15orf38-AP3S2;ARPIN	16.2558	14.4745	1.78125	NA	NA	FALSE	NA	NA	NA	NA	NA	Discard	27.4704	26.6107	0.859737	0.0118257	0.250275	FALSE	-0.0100548	0.0213685	0.0235502	1.66963	TRUE	FALSE	FALSE	Discard	4	2.80524	2.78204	NA	NA	FALSE	NA	NA	FALSE	Discard	Discard	24.9604	16.2558	14.4745	22.0772	23.0522	NA	NA	17.1104	17.0134	NA	NA
Uncharacterized protein C15orf39	C15orf39	NA	NA	NA	NA	NA	FALSE	NA	NA	NA	NA	NA	Discard	26.9969	27.067	-0.0701713	0.579479	0.872657	FALSE	0.00392102	-0.0127706	-0.00773315	0.548254	FALSE	FALSE	FALSE	Discard	6	NA	NA	NA	NA	FALSE	NA	NA	FALSE	Discard	Discard	21.7516	NA	NA	17.7241	16.1196	NA	NA	16.6162	16.475	NA	NA
UPF0235 protein C15orf40	C15orf40	NA	NA	NA	NA	NA	FALSE	NA	NA	NA	NA	NA	Discard	27.4619	27.3035	0.158408	0.594392	0.881277	FALSE	0.0100899	0.0156693	0.00817332	0.57946	FALSE	FALSE	FALSE	Discard	6	NA	NA	NA	NA	FALSE	NA	NA	FALSE	Discard	Discard	27.4327	NA	NA	14.4028	16.9552	NA	NA	16.4501	17.4126	NA	NA
UPF0585 protein C16orf13	C16orf13	NA	NA	NA	NA	NA	FALSE	NA	NA	NA	NA	NA	Discard	26.4931	26.4103	0.0828009	0.784962	0.951091	FALSE	-0.0183257	-0.00529843	0.00310512	0.220143	FALSE	FALSE	FALSE	Discard	6	NA	NA	NA	NA	FALSE	NA	NA	FALSE	Discard	Discard	24.2686	NA	NA	15.9542	16.0497	NA	NA	15.5904	16.9551	NA	NA
UPF0505 protein C16orf62	C16orf62	NA	NA	NA	NA	NA	FALSE	NA	NA	NA	NA	NA	Discard	27.2975	27.4498	-0.152306	0.585268	0.875542	FALSE	0.00230417	-0.00198904	-0.00670062	0.475051	FALSE	FALSE	FALSE	Discard	6	NA	NA	NA	NA	FALSE	NA	NA	FALSE	Discard	Discard	24.1212	NA	NA	16.3893	15.4861	NA	NA	16.3599	17.3269	NA	NA
Uncharacterized protein C17orf59	C17orf59	NA	NA	NA	NA	NA	FALSE	NA	NA	NA	NA	NA	Discard	28.2275	28.3161	-0.0885578	0.82885	0.960767	FALSE	-0.021341	-0.00997639	-0.00358271	0.254002	FALSE	FALSE	FALSE	Discard	6	NA	NA	NA	NA	FALSE	NA	NA	FALSE	Discard	Discard	26.2783	NA	NA	14.5595	15.8306	NA	NA	14.4163	16.0754	NA	NA
Protein Njmu-R1	C17orf75	NA	NA	NA	NA	NA	FALSE	NA	NA	NA	NA	NA	Discard	27.1212	27.1161	0.00509861	0.958494	0.991865	FALSE	0.0189204	0.00853011	5.10364e-05	0.00361831	FALSE	FALSE	FALSE	Discard	6	NA	NA	NA	NA	FALSE	NA	NA	FALSE	Discard	Discard	24.9257	NA	NA	15.8213	15.6861	NA	NA	16.4017	18.19	NA	NA
Uncharacterized protein C17orf80	C17orf80	NA	NA	NA	NA	NA	FALSE	NA	NA	NA	NA	NA	Discard	26.6032	26.8456	-0.242383	0.50453	0.840999	FALSE	0.0195636	-0.00328872	-0.00859307	0.60922	FALSE	FALSE	FALSE	Discard	6	NA	NA	NA	NA	FALSE	NA	NA	FALSE	Discard	Discard	24.1748	NA	NA	15.9914	15.6654	NA	NA	18.2162	15.8082	NA	NA
Uncharacterized protein C17orf85	C17orf85	14.1211	13.8354	0.285687	NA	NA	FALSE	NA	NA	NA	NA	NA	Discard	29.1665	29.2779	-0.111377	0.91341	0.982574	FALSE	0.0213973	0.0055378	-0.00111179	0.0788219	FALSE	FALSE	FALSE	Discard	4	1.88257	2.16838	NA	NA	FALSE	NA	NA	FALSE	Discard	Discard	26.7808	14.1211	13.8354	20.8652	23.0268	NA	NA	14.1611	16.5188	NA	NA
Uncharacterized protein C18orf8	C18orf8	NA	NA	NA	NA	NA	FALSE	NA	NA	NA	NA	NA	Discard	26.4391	26.1154	0.323691	0.072854	0.432926	FALSE	-0.012894	0.0138986	0.0194193	1.37676	FALSE	FALSE	FALSE	Discard	6	NA	NA	NA	NA	FALSE	NA	NA	FALSE	Discard	Discard	24.032	NA	NA	14.4603	17.2418	NA	NA	18.5103	16.3389	NA	NA
UPF0449 protein C19orf25	C19orf25	NA	NA	NA	NA	NA	FALSE	NA	NA	NA	NA	NA	Discard	29.3275	29.2745	0.0529273	0.677371	0.913123	FALSE	0.0130619	0.00684595	0.00586891	0.416086	FALSE	FALSE	FALSE	Discard	6	NA	NA	NA	NA	FALSE	NA	NA	FALSE	Discard	Discard	28.843	NA	NA	16.1825	17.784	NA	NA	17.4576	16.4719	NA	NA
Uncharacterized protein C19orf43	C19orf43	15.1246	15.3848	-0.260227	NA	NA	FALSE	NA	NA	NA	NA	NA	Discard	31.1103	30.8542	0.256114	0.161941	0.565641	FALSE	0.00899012	0.0220362	0.0174084	1.23419	FALSE	FALSE	FALSE	Discard	2	-0.143135	1.8815	NA	NA	FALSE	NA	NA	FALSE	Discard	Discard	30.4495	15.1246	15.3848	23.8944	24.863	NA	NA	24.704	25.7106	NA	NA
Uncharacterized protein C19orf52	C19orf52	NA	NA	NA	NA	NA	FALSE	NA	NA	NA	NA	NA	Discard	28.0085	27.9461	0.0623262	0.741654	0.937245	FALSE	0.0104355	0.00812751	0.00505335	0.358266	FALSE	FALSE	FALSE	Discard	6	NA	NA	NA	NA	FALSE	NA	NA	FALSE	Discard	Discard	26.526	NA	NA	15.7775	16.192	NA	NA	18.7448	15.7592	NA	NA
Leydig cell tumor 10 kDa protein homolog	C19orf53	NA	NA	NA	NA	NA	FALSE	NA	NA	NA	NA	NA	Discard	27.3371	27.3747	-0.0375998	0.95409	0.990509	FALSE	0.0201251	0.00759981	-0.000242913	0.0172217	FALSE	FALSE	FALSE	Discard	6	NA	NA	NA	NA	FALSE	NA	NA	FALSE	Discard	Discard	27.2114	NA	NA	14.3377	16.9161	NA	NA	13.8832	17.0477	NA	NA
UPF0587 protein C1orf123	C1orf123	NA	NA	NA	NA	NA	FALSE	NA	NA	NA	NA	NA	Discard	28.7439	28.241	0.502901	0.0892127	0.459524	FALSE	-0.000346536	0.0232845	0.0208749	1.47996	FALSE	FALSE	FALSE	Discard	6	NA	NA	NA	NA	FALSE	NA	NA	FALSE	Discard	Discard	27.4151	NA	NA	14.2842	16.4496	NA	NA	14.1086	16.6372	NA	NA
Uncharacterized protein C1orf131	C1orf131	NA	NA	NA	NA	NA	FALSE	NA	NA	NA	NA	NA	Discard	29.3299	29.1441	0.18578	0.54215	0.853126	FALSE	0.0147032	0.0102671	0.00887121	0.628938	FALSE	FALSE	FALSE	Discard	6	NA	NA	NA	NA	FALSE	NA	NA	FALSE	Discard	Discard	27.8572	NA	NA	17.3558	16.2001	NA	NA	15.0838	16.306	NA	NA
Uncharacterized protein C1orf226	C1orf226	NA	NA	NA	NA	NA	FALSE	NA	NA	NA	NA	NA	Discard	25.6249	26.2684	-0.643454	0.00998939	0.250275	FALSE	0.00720538	-0.020905	-0.0232659	1.64947	TRUE	FALSE	FALSE	Discard	6	NA	NA	NA	NA	FALSE	NA	NA	FALSE	Discard	Discard	24.2692	NA	NA	12.9079	15.7844	NA	NA	14.4339	19.0194	NA	NA
Uncharacterized protein C1orf50	C1orf50	NA	NA	NA	NA	NA	FALSE	NA	NA	NA	NA	NA	Discard	26.1955	25.8185	0.376978	0.440864	0.798199	FALSE	-0.0197632	0.00753326	0.0106088	0.752126	FALSE	FALSE	FALSE	Discard	6	NA	NA	NA	NA	FALSE	NA	NA	FALSE	Discard	Discard	24.7328	NA	NA	16.6418	17.0739	NA	NA	16.6383	16.9876	NA	NA
UPF0690 protein C1orf52	C1orf52	NA	NA	NA	NA	NA	FALSE	NA	NA	NA	NA	NA	Discard	28	27.5572	0.442826	0.0777783	0.440631	FALSE	-0.0139275	0.0178159	0.0205129	1.45429	FALSE	FALSE	FALSE	Discard	6	NA	NA	NA	NA	FALSE	NA	NA	FALSE	Discard	Discard	26.261	NA	NA	15.0386	16.4776	NA	NA	17.5683	15.2403	NA	NA
UPF0687 protein C20orf27	C20orf27	NA	13.2092	NA	NA	NA	FALSE	NA	NA	NA	NA	NA	Discard	29.0212	29.2546	-0.233463	0.48158	0.826611	FALSE	-0.0169237	-0.0150365	-0.0096234	0.682266	FALSE	FALSE	FALSE	Discard	5	NA	NA	NA	NA	FALSE	NA	NA	FALSE	Discard	Discard	28.1191	NA	13.2092	11.9722	14.6451	NA	NA	16.1044	16.8733	NA	NA
ES1 protein homolog, mitochondrial	C21orf33.copy.2	11.9389	NA	NA	NA	NA	FALSE	NA	NA	NA	NA	NA	Discard	32.6762	32.8375	-0.161261	0.28205	0.67939	FALSE	-0.0138746	-0.0200061	-0.0142105	1.00748	FALSE	FALSE	FALSE	Discard	0	-6.23071	NA	NA	NA	FALSE	NA	NA	FALSE	Discard	Discard	30.4287	NA	NA	24.3305	23.6004	NA	NA	25.9237	26.8754	11.9389	NA
UPF0769 protein C21orf59	C21orf59.copy.2	16.8686	16.8437	0.0248661	NA	NA	FALSE	NA	NA	NA	NA	NA	Discard	28.8803	29.0151	-0.134822	0.23115	0.630322	FALSE	0.0115649	-0.00806587	-0.0142595	1.01095	FALSE	FALSE	FALSE	Discard	5	-0.551626	NA	NA	NA	FALSE	NA	NA	FALSE	Discard	Discard	27.015	16.8686	16.8437	26.0469	17.6663	NA	NA	16.7302	16.6038	NA	NA
C2 domain-containing protein 5	C2CD5.copy.2	16.249	15.4895	0.759534	NA	NA	FALSE	NA	NA	NA	NA	NA	Discard	27.1271	27.3061	-0.178973	0.483386	0.827373	FALSE	-0.0103242	-0.00759971	-0.00917271	0.650314	FALSE	FALSE	FALSE	Discard	0	2.19369	2.26371	NA	NA	FALSE	NA	NA	FALSE	Discard	Discard	23.9875	15.4903	16.0718	23.0629	25.309	16.7437	16.0471	22.7022	24.573	NA	10.4754
WD repeat and coiled-coil-containing protein C2orf44	C2orf44	14.8426	NA	NA	NA	NA	FALSE	NA	NA	NA	NA	NA	Discard	26.1284	24.8272	1.30121	0.209492	0.608221	FALSE	-0.0182943	0.0114487	0.0186479	1.32207	FALSE	FALSE	FALSE	Discard	4	-0.218733	NA	NA	NA	FALSE	NA	NA	FALSE	Discard	Discard	22.8462	14.8426	NA	23.688	23.3895	NA	NA	14.4008	16.6363	NA	NA
Uncharacterized protein C2orf47, mitochondrial	C2orf47	14.5794	13.5847	0.994723	NA	NA	FALSE	NA	NA	NA	NA	NA	Discard	28.2195	28.3501	-0.130611	0.372711	0.758219	FALSE	0.0126846	-0.0118029	-0.0117894	0.835826	FALSE	FALSE	FALSE	Discard	6	NA	NA	NA	NA	FALSE	NA	NA	FALSE	Discard	Discard	25.8229	14.5794	13.5847	17.2274	15.6451	NA	NA	15.0597	16.6693	NA	NA
Ashwin	C2orf49	NA	NA	NA	NA	NA	FALSE	NA	NA	NA	NA	NA	Discard	28.5428	28.2019	0.34096	0.227346	0.625695	FALSE	-0.0163383	0.0110845	0.0160281	1.13634	FALSE	FALSE	FALSE	Discard	6	NA	NA	NA	NA	FALSE	NA	NA	FALSE	Discard	Discard	26.8099	NA	NA	16.0529	15.7527	NA	NA	16.4732	16.9757	NA	NA
Uncharacterized protein C3orf17	C3orf17	NA	NA	NA	NA	NA	FALSE	NA	NA	NA	NA	NA	Discard	27.3494	27.7757	-0.426316	0.539376	0.853126	FALSE	0.01751	-0.00838976	-0.00910623	0.645601	FALSE	FALSE	FALSE	Discard	6	NA	NA	NA	NA	FALSE	NA	NA	FALSE	Discard	Discard	24.7609	NA	NA	16.4577	17.2326	NA	NA	14.8476	16.303	NA	NA
UPF0609 protein C4orf27	C4orf27	NA	NA	NA	NA	NA	FALSE	NA	NA	NA	NA	NA	Discard	29.4878	29.447	0.0407232	0.92212	0.985326	FALSE	0.0178053	0.0102843	0.00202482	0.143553	FALSE	FALSE	FALSE	Discard	6	NA	NA	NA	NA	FALSE	NA	NA	FALSE	Discard	Discard	27.1337	NA	NA	14.287	15.985	NA	NA	16.4228	16.1447	NA	NA
Uncharacterized protein C4orf32	C4orf32	NA	NA	NA	NA	NA	FALSE	NA	NA	NA	NA	NA	Discard	27.5946	27.3501	0.244481	0.358284	0.74958	FALSE	0.0161372	0.0178756	0.0126253	0.895088	FALSE	FALSE	FALSE	Discard	6	NA	NA	NA	NA	FALSE	NA	NA	FALSE	Discard	Discard	26.1845	NA	NA	13.4843	16.7926	NA	NA	16.6685	17.2373	NA	NA
UPF0489 protein C5orf22	C5orf22	NA	NA	NA	NA	NA	FALSE	NA	NA	NA	NA	NA	Discard	27.1052	26.2241	0.88115	0.182921	0.582293	FALSE	0.000241169	0.0222079	0.0182049	1.29067	FALSE	FALSE	FALSE	Discard	6	NA	NA	NA	NA	FALSE	NA	NA	FALSE	Discard	Discard	24.9155	NA	NA	15.0176	17.3991	NA	NA	14.9717	17.6066	NA	NA
UPF0461 protein C5orf24	C5orf24	NA	NA	NA	NA	NA	FALSE	NA	NA	NA	NA	NA	Discard	29.3431	29.7028	-0.359769	0.433348	0.79385	FALSE	0.0227024	-0.00443531	-0.0105235	0.746081	FALSE	FALSE	FALSE	Discard	6	NA	NA	NA	NA	FALSE	NA	NA	FALSE	Discard	Discard	29.0496	NA	NA	13.9127	17.3789	NA	NA	14.3896	16.314	NA	NA
UPF0544 protein C5orf45	C5orf45	NA	NA	NA	NA	NA	FALSE	NA	NA	NA	NA	NA	Discard	25.9753	25.6261	0.349231	NA	NA	FALSE	NA	NA	NA	NA	NA	FALSE	FALSE	Discard	6	NA	NA	NA	NA	FALSE	NA	NA	FALSE	Discard	Discard	21.0309	NA	NA	15.3683	15.4268	NA	NA	17.9014	19.2023	NA	NA
UPF0600 protein C5orf51	C5orf51	NA	NA	NA	NA	NA	FALSE	NA	NA	NA	NA	NA	Discard	28.0577	27.8237	0.233974	0.268768	0.66593	FALSE	-0.0128755	0.0143946	0.0141075	1.00018	FALSE	FALSE	FALSE	Discard	6	NA	NA	NA	NA	FALSE	NA	NA	FALSE	Discard	Discard	25.9655	NA	NA	15.082	15.7332	NA	NA	16.2102	16.8374	NA	NA
Bombesin receptor-activated protein C6orf89	C6orf89	NA	NA	NA	NA	NA	FALSE	NA	NA	NA	NA	NA	Discard	24.9189	25.6913	-0.772375	NA	NA	FALSE	NA	NA	NA	NA	NA	FALSE	FALSE	Discard	6	NA	NA	NA	NA	FALSE	NA	NA	FALSE	Discard	Discard	22.9017	NA	NA	13.8207	15.5276	NA	NA	13.6828	17.1016	NA	NA
Uncharacterized protein C7orf26	C7orf26	NA	NA	NA	NA	NA	FALSE	NA	NA	NA	NA	NA	Discard	26.0183	26.0067	0.0116116	0.798421	0.953712	FALSE	-0.0223037	-0.00593859	-0.0101979	0.722996	FALSE	FALSE	FALSE	Discard	6	NA	NA	NA	NA	FALSE	NA	NA	FALSE	Discard	Discard	23.7476	NA	NA	15.5576	17.8824	NA	NA	16.2775	17.6084	NA	NA
Uncharacterized protein C7orf50	C7orf50	15.2729	15.0325	0.240423	NA	NA	FALSE	NA	NA	NA	NA	NA	Discard	30.2518	29.466	0.785771	0.0245152	0.302193	FALSE	-0.000208748	0.0236885	0.024435	1.73236	TRUE	FALSE	FALSE	Discard	4	1.24222	2.24923	NA	NA	FALSE	NA	NA	FALSE	Discard	Discard	28.6453	15.2729	15.0325	22.6573	24.143	NA	NA	15.0836	17.8026	NA	NA
UPF0488 protein C8orf33	C8orf33	18.6316	18.6445	-0.0128835	NA	NA	FALSE	NA	NA	NA	NA	NA	Discard	29.5275	29.7026	-0.175164	0.35383	0.744822	FALSE	0.0118544	-0.00372355	-0.0118895	0.842924	FALSE	FALSE	FALSE	Discard	0	0.52373	1.75831	NA	NA	FALSE	NA	NA	FALSE	Discard	Discard	28.7239	17.5327	18.7913	26.4715	28.388	18.7923	18.2584	26.4426	28.5534	19.1326	18.8177
UPF0598 protein C8orf82	C8orf82	NA	NA	NA	NA	NA	FALSE	NA	NA	NA	NA	NA	Discard	28.6867	29.0506	-0.363888	0.0026543	0.186331	FALSE	0.00931838	-0.0221264	-0.0244881	1.73612	TRUE	FALSE	FALSE	Discard	6	NA	NA	NA	NA	FALSE	NA	NA	FALSE	Discard	Discard	27.129	NA	NA	15.4877	15.4945	NA	NA	14.7033	17.3785	NA	NA
Putative methyltransferase C9orf114	C9orf114	NA	NA	NA	NA	NA	FALSE	NA	NA	NA	NA	NA	Discard	28.9045	28.6192	0.285248	0.456863	0.809693	FALSE	0.0173842	0.0152177	0.0109823	0.778608	FALSE	FALSE	FALSE	Discard	6	NA	NA	NA	NA	FALSE	NA	NA	FALSE	Discard	Discard	26.8175	NA	NA	15.8551	15.0452	NA	NA	17.2316	17.1439	NA	NA
Protein PAXX	C9orf142	NA	NA	NA	NA	NA	FALSE	NA	NA	NA	NA	NA	Discard	27.6967	27.6228	0.0739959	0.920471	0.985326	FALSE	0.015132	0.00960262	0.00218958	0.155234	FALSE	FALSE	FALSE	Discard	6	NA	NA	NA	NA	FALSE	NA	NA	FALSE	Discard	Discard	26.0079	NA	NA	13.3242	17.5592	NA	NA	17.9842	17.514	NA	NA
UPF0586 protein C9orf41	C9orf41	NA	10.8082	NA	NA	NA	FALSE	NA	NA	NA	NA	NA	Discard	27.5894	26.8046	0.784779	NA	NA	FALSE	NA	NA	NA	NA	NA	FALSE	FALSE	Discard	5	NA	NA	NA	NA	FALSE	NA	NA	FALSE	Discard	Discard	24.5374	NA	NA	21.0644	15.336	NA	10.8082	14.9549	17.2819	NA	NA
UPF0553 protein C9orf64	C9orf64	NA	13.3127	NA	NA	NA	FALSE	NA	NA	NA	NA	NA	Discard	27.1469	26.6874	0.459469	0.0698093	0.423352	FALSE	-0.00983657	0.0200499	0.0199296	1.41294	FALSE	FALSE	FALSE	Discard	5	NA	NA	NA	NA	FALSE	NA	NA	FALSE	Discard	Discard	24.0513	NA	13.3127	20.6619	15.3834	NA	NA	15.6741	18.39	NA	NA
Uncharacterized protein C9orf78	C9orf78	NA	NA	NA	NA	NA	FALSE	NA	NA	NA	NA	NA	Discard	28.0826	27.9703	0.112296	0.167448	0.566888	FALSE	0.000665752	0.0167791	0.0169858	1.20424	FALSE	FALSE	FALSE	Discard	6	NA	NA	NA	NA	FALSE	NA	NA	FALSE	Discard	Discard	25.9483	NA	NA	15.618	16.1135	NA	NA	15.2437	17.4669	NA	NA
Carbonic anhydrase 2	CA2	12.7397	20.187	-7.44725	NA	NA	FALSE	NA	NA	NA	NA	NA	Discard	32.6698	34.6928	-2.02306	0.0119877	0.250275	FALSE	0.00936397	-0.0200967	-0.0244632	1.73435	TRUE	FALSE	TRUE	Keep	0	-4.46938	2.59727	NA	NA	FALSE	0.728519	0.742787	FALSE	Discard	Discard	32.2123	NA	20.6127	26.1291	27.8063	12.7397	14.341	25.99	28.5968	NA	20.9001
Carbonic anhydrase-related protein	CA8	NA	NA	NA	NA	NA	FALSE	NA	NA	NA	NA	NA	Discard	26.8964	28.1164	-1.21997	0.0119044	0.250275	FALSE	0.00330434	-0.0197269	-0.0231242	1.63943	TRUE	FALSE	FALSE	Discard	6	NA	NA	NA	NA	FALSE	NA	NA	FALSE	Discard	Discard	25.7451	NA	NA	12.4267	15.7768	NA	NA	14.755	16.3378	NA	NA
Caspase activity and apoptosis inhibitor 1	CAAP1	15.9773	15.4443	0.532973	NA	NA	FALSE	NA	NA	NA	NA	NA	Discard	28.1297	28.3422	-0.212468	0.532468	0.85308	FALSE	0.0149493	-0.00863881	-0.00851445	0.603645	FALSE	FALSE	TRUE	Keep	3	2.39058	2.26426	0.322214	0.638543	FALSE	0.128437	0.165454	FALSE	Discard	Discard	26.8313	16.0737	15.7849	22.3098	24.8803	15.874	14.8975	23.9607	16.6151	NA	15.5137
Calcium-binding protein 39	CAB39	NA	NA	NA	NA	NA	FALSE	NA	NA	NA	NA	NA	Discard	28.6382	28.6996	-0.0614308	0.800419	0.954093	FALSE	-0.0164224	-0.00694306	-0.00334264	0.236982	FALSE	FALSE	FALSE	Discard	6	NA	NA	NA	NA	FALSE	NA	NA	FALSE	Discard	Discard	26.3725	NA	NA	14.2205	15.8222	NA	NA	15.6812	16.8047	NA	NA
Calcineurin-binding protein cabin-1	CABIN1	NA	NA	NA	NA	NA	FALSE	NA	NA	NA	NA	NA	Discard	28.4836	28.3523	0.13123	0.576733	0.872329	FALSE	-0.021325	-0.00109097	0.00666789	0.472731	FALSE	FALSE	FALSE	Discard	6	NA	NA	NA	NA	FALSE	NA	NA	FALSE	Discard	Discard	23.3756	NA	NA	17.1342	17.8078	NA	NA	17.4299	15.8308	NA	NA
VWFA and cache domain-containing protein 1	CACHD1	NA	NA	NA	NA	NA	FALSE	NA	NA	NA	NA	NA	Discard	NA	25.1212	NA	NA	NA	FALSE	NA	NA	NA	NA	NA	FALSE	FALSE	Discard	6	NA	NA	NA	NA	FALSE	NA	NA	FALSE	Discard	Discard	21.0281	NA	NA	13.8886	14.802	NA	NA	18.9832	15.4423	NA	NA
Voltage-dependent calcium channel subunit alpha-2/delta-1;Voltage-dependent calcium channel subunit alpha-2-1;Voltage-dependent calcium channel subunit delta-1	CACNA2D1	NA	NA	NA	NA	NA	FALSE	NA	NA	NA	NA	NA	Discard	27.781	27.773	0.00792468	0.876242	0.974696	FALSE	0.00874642	0.00196288	0.00175327	0.124301	FALSE	FALSE	FALSE	Discard	6	NA	NA	NA	NA	FALSE	NA	NA	FALSE	Discard	Discard	24.3257	NA	NA	15.9712	16.0444	NA	NA	15.4329	18.4071	NA	NA
Cactin	CACTIN	NA	NA	NA	NA	NA	FALSE	NA	NA	NA	NA	NA	Discard	27.3032	27.6245	-0.32135	0.83402	0.960767	FALSE	0.0177436	0.00396793	-0.00225805	0.160088	FALSE	FALSE	FALSE	Discard	6	NA	NA	NA	NA	FALSE	NA	NA	FALSE	Discard	Discard	25.125	NA	NA	13.1906	16.9433	NA	NA	16.1611	17.902	NA	NA
CAD protein;Glutamine-dependent carbamoyl-phosphate synthase;Aspartate carbamoyltransferase;Dihydroorotase	CAD	21.4941	20.1446	1.34951	NA	NA	FALSE	NA	NA	NA	NA	NA	Discard	33.4222	33.736	-0.313792	0.107959	0.485814	FALSE	-0.00642248	-0.0196724	-0.0201802	1.43071	FALSE	TRUE	TRUE	Keep	0	2.30036	1.9465	0.00524476	0.0875471	FALSE	0.00705193	0.0308958	TRUE	Discard	Discard	28.9192	20.9662	19.2197	26.9874	29.2158	21.6145	20.5111	28.0704	29.805	21.7803	20.3884
Cell adhesion molecule 1	CADM1	14.3271	15.9667	-1.63964	NA	NA	FALSE	NA	NA	NA	NA	NA	Discard	31.2	31.4963	-0.296344	0.342255	0.735314	FALSE	0.0215746	-0.00566806	-0.0122133	0.865882	FALSE	FALSE	FALSE	Discard	1	-1.2367	2.53492	NA	NA	FALSE	NA	NA	FALSE	Discard	Discard	29.0547	14.3271	15.9667	24.1904	24.7915	NA	NA	21.8143	27.0634	NA	NA
Cell adhesion molecule 4	CADM4	NA	NA	NA	NA	NA	FALSE	NA	NA	NA	NA	NA	Discard	26.6279	26.8252	-0.197325	0.655675	0.905456	FALSE	-0.0154414	-0.0148189	-0.00684667	0.485406	FALSE	FALSE	FALSE	Discard	6	NA	NA	NA	NA	FALSE	NA	NA	FALSE	Discard	Discard	24.6366	NA	NA	14.6626	16.2185	NA	NA	15.7772	16.533	NA	NA
Calcium-binding and coiled-coil domain-containing protein 2	CALCOCO2	NA	NA	NA	NA	NA	FALSE	NA	NA	NA	NA	NA	Discard	25.2193	25.3818	-0.162439	0.43273	0.79385	FALSE	-0.0167222	-0.0137066	-0.0125017	0.886327	FALSE	FALSE	FALSE	Discard	6	NA	NA	NA	NA	FALSE	NA	NA	FALSE	Discard	Discard	22.9021	NA	NA	14.7652	16.0112	NA	NA	16.3322	17.3771	NA	NA
	CALD1.copy.2	NA	NA	NA	NA	NA	FALSE	NA	NA	NA	NA	NA	Discard	27.686	27.7033	-0.0173092	0.873749	0.974162	FALSE	0.0150311	0.00640452	-0.00112269	0.0795948	FALSE	FALSE	FALSE	Discard	6	NA	NA	NA	NA	FALSE	NA	NA	FALSE	Discard	Discard	24.8883	NA	NA	12.1935	16.2895	NA	NA	16.5168	16.9818	NA	NA
Calreticulin	CALR	16.5038	18.1733	-1.66951	NA	NA	FALSE	NA	NA	NA	NA	NA	Discard	34.6707	34.8091	-0.138411	0.679474	0.913912	FALSE	0.021405	0.00371685	-0.00479744	0.340122	FALSE	TRUE	FALSE	Keep	0	0.177898	3.53638	0.543623	0.802071	FALSE	0.116805	0.155682	FALSE	Discard	Discard	32.3653	16.9278	19.1424	26.4054	25.8406	16.6171	15.7617	23.9236	26.2982	15.7099	17.9466
Calumenin	CALU	NA	NA	NA	NA	NA	FALSE	NA	NA	NA	NA	NA	Discard	32.8843	33.1545	-0.270138	0.609664	0.885527	FALSE	0.0228252	0.000726539	-0.00646454	0.458314	FALSE	FALSE	FALSE	Discard	6	NA	NA	NA	NA	FALSE	NA	NA	FALSE	Discard	Discard	30.9548	NA	NA	15.5303	16.6298	NA	NA	15.6414	17.2654	NA	NA
Calcium/calmodulin-dependent protein kinase type 1	CAMK1	NA	NA	NA	NA	NA	FALSE	NA	NA	NA	NA	NA	Discard	27.8465	27.9653	-0.118735	0.434891	0.794652	FALSE	-0.00839362	-0.00766457	-0.00994219	0.704868	FALSE	FALSE	FALSE	Discard	6	NA	NA	NA	NA	FALSE	NA	NA	FALSE	Discard	Discard	26.4571	NA	NA	13.3269	17.1459	NA	NA	17.2123	14.268	NA	NA
Calcium/calmodulin-dependent protein kinase type 1D	CAMK1D	NA	NA	NA	NA	NA	FALSE	NA	NA	NA	NA	NA	Discard	24.6757	23.5262	1.14949	NA	NA	FALSE	NA	NA	NA	NA	NA	FALSE	FALSE	Discard	6	NA	NA	NA	NA	FALSE	NA	NA	FALSE	Discard	Discard	22.0286	NA	NA	17.2214	16.6125	NA	NA	18.8611	18.2124	NA	NA
Calcium/calmodulin-dependent protein kinase type II subunit delta	CAMK2D	18.5121	16.9933	1.51874	NA	NA	FALSE	NA	NA	NA	NA	NA	Discard	30.858	30.6634	0.194644	0.211816	0.611722	FALSE	0.012504	0.0210018	0.0160942	1.14103	FALSE	TRUE	TRUE	Keep	0	2.46061	4.19561	0.162109	0.484121	FALSE	0.180709	0.216507	FALSE	Discard	Discard	28.3146	18.2312	16.7878	24.0124	22.5424	17.559	16.8008	23.4367	28.2141	19.2436	17.3242
Calcium/calmodulin-dependent protein kinase type II subunit gamma	CAMK2G.copy.1	NA	NA	NA	NA	NA	FALSE	NA	NA	NA	NA	NA	Discard	28.6568	28.5532	0.103522	0.691884	0.918734	FALSE	-0.0215354	-0.00186204	0.00478934	0.339548	FALSE	FALSE	FALSE	Discard	6	NA	NA	NA	NA	FALSE	NA	NA	FALSE	Discard	Discard	26.5759	NA	NA	13.1078	16.4769	NA	NA	18.7376	17.6596	NA	NA
Calcium signal-modulating cyclophilin ligand	CAMLG	NA	NA	NA	NA	NA	FALSE	NA	NA	NA	NA	NA	Discard	28.2845	28.5234	-0.238964	0.233105	0.631722	FALSE	0.0139938	-0.0075375	-0.015359	1.0889	FALSE	FALSE	FALSE	Discard	6	NA	NA	NA	NA	FALSE	NA	NA	FALSE	Discard	Discard	26.6596	NA	NA	10.5578	17.1083	NA	NA	16.2455	15.9108	NA	NA
Calmodulin-regulated spectrin-associated protein 1	CAMSAP1	11.3781	11.74	-0.361893	NA	NA	FALSE	NA	NA	NA	NA	NA	Discard	27.4383	27.5842	-0.145902	0.99445	0.999577	FALSE	-0.0149595	-0.000512124	-0.000194013	0.0137549	FALSE	FALSE	FALSE	Discard	5	1.44807	NA	NA	NA	FALSE	NA	NA	FALSE	Discard	Discard	23.1054	11.3781	11.2646	18.5567	17.3428	NA	12.0969	19.4698	19.1009	NA	NA
Calmodulin-regulated spectrin-associated protein 2	CAMSAP2	12.9521	12.4682	0.483863	NA	NA	FALSE	NA	NA	NA	NA	NA	Discard	27.6902	27.0551	0.635076	0.0491931	0.381073	FALSE	-0.0173003	0.0140032	0.0204464	1.44958	FALSE	FALSE	FALSE	Discard	3	0.68895	2.52148	NA	NA	FALSE	NA	NA	FALSE	Discard	Discard	23.3063	13.5259	13.0386	21.4636	21.8769	11.985	NA	22.8171	18.8258	NA	11.5111
Calmodulin-regulated spectrin-associated protein 3	CAMSAP3	15.3418	12.514	2.8278	NA	NA	FALSE	NA	NA	NA	NA	NA	Discard	27.7028	27.9614	-0.258559	0.113674	0.494727	FALSE	0.0172976	-0.0155956	-0.0195283	1.38449	FALSE	FALSE	FALSE	Discard	6	NA	NA	NA	NA	FALSE	NA	NA	FALSE	Discard	Discard	23.877	12.4544	12.514	15.9983	15.2367	16.2409	NA	16.601	17.1369	NA	NA
Cullin-associated NEDD8-dissociated protein 1	CAND1	15.9715	16.9013	-0.929809	NA	NA	FALSE	NA	NA	NA	NA	NA	Discard	33.8994	33.6288	0.270606	0.102979	0.482171	FALSE	-0.0140998	0.0179388	0.0188614	1.33721	FALSE	TRUE	TRUE	Keep	0	-1.57276	2.5263	0.184799	0.507612	FALSE	0.0626869	0.102172	FALSE	Discard	Discard	29.9081	15.1481	16.5883	24.5566	24.5355	14.4545	15.2324	25.4071	26.1926	17.0319	17.8125
Cullin-associated NEDD8-dissociated protein 2	CAND2	NA	NA	NA	NA	NA	FALSE	NA	NA	NA	NA	NA	Discard	28.4181	28.6613	-0.24316	0.421281	0.788408	FALSE	-0.0156843	-0.01583	-0.0116189	0.823743	FALSE	FALSE	FALSE	Discard	6	NA	NA	NA	NA	FALSE	NA	NA	FALSE	Discard	Discard	24.3188	NA	NA	14.6931	18.1732	NA	NA	17.1416	16.9286	NA	NA
Soluble calcium-activated nucleotidase 1	CANT1	NA	NA	NA	NA	NA	FALSE	NA	NA	NA	NA	NA	Discard	25.4939	25.8266	-0.332623	NA	NA	FALSE	NA	NA	NA	NA	NA	FALSE	FALSE	Discard	6	NA	NA	NA	NA	FALSE	NA	NA	FALSE	Discard	Discard	22.7101	NA	NA	13.6672	15.9534	NA	NA	14.6007	16.3442	NA	NA
Calnexin	CANX	16.4834	17.6778	-1.19433	NA	NA	FALSE	NA	NA	NA	NA	NA	Discard	34.5786	34.7468	-0.168135	0.455247	0.80866	FALSE	0.0211818	-0.00404349	-0.00970758	0.688234	FALSE	TRUE	TRUE	Keep	0	2.23189	3.40005	0.964217	0.985357	FALSE	0.0453066	0.0856386	FALSE	Discard	Discard	31.7008	17.0368	18.4477	25.0345	25.3224	16.4108	16.5469	21.55	26.0571	15.7014	17.4231
Adenylyl cyclase-associated protein 1;Adenylyl cyclase-associated protein	CAP1.copy.1	16.929	16.6	0.329006	NA	NA	FALSE	NA	NA	NA	NA	NA	Discard	33.1488	32.9171	0.23169	0.22226	0.622313	FALSE	-0.00792545	0.0178326	0.0157092	1.11373	FALSE	FALSE	FALSE	Discard	1	0.800336	3.45543	NA	NA	FALSE	NA	NA	FALSE	Discard	Discard	30.2792	18.3276	17.757	24.7934	25.1667	13.4846	12.4805	23.3388	24.9157	15.0483	16.1109
Adenylyl cyclase-associated protein 2;Adenylyl cyclase-associated protein	CAP2	NA	NA	NA	NA	NA	FALSE	NA	NA	NA	NA	NA	Discard	27.6947	28.36	-0.665264	0.0806167	0.444951	FALSE	0.00932857	-0.0153503	-0.0213232	1.51174	TRUE	FALSE	FALSE	Discard	6	NA	NA	NA	NA	FALSE	NA	NA	FALSE	Discard	Discard	25.3035	NA	NA	15.9338	17.3248	NA	NA	15.8887	18.9677	NA	NA
Calpain-1 catalytic subunit	CAPN1	15.569	16.4646	-0.895579	NA	NA	FALSE	NA	NA	NA	NA	NA	Discard	30.1524	29.7663	0.386098	0.0422736	0.365874	FALSE	-0.00509822	0.0201321	0.0229411	1.62645	TRUE	FALSE	FALSE	Discard	1	0.255125	3.90563	NA	NA	FALSE	NA	NA	FALSE	Discard	Discard	26.8977	NA	NA	23.2761	23.9197	15.0781	14.9834	23.2534	24.6546	15.9346	17.1799
Calpain-2 catalytic subunit	CAPN2	14.9977	14.977	0.0206761	NA	NA	FALSE	NA	NA	NA	NA	NA	Discard	30.4433	30.3311	0.11216	0.550864	0.858557	FALSE	-0.0196119	0.00254744	0.00791212	0.560942	FALSE	FALSE	FALSE	Discard	6	NA	NA	NA	NA	FALSE	NA	NA	FALSE	Discard	Discard	27.4202	15.0005	NA	15.4764	17.1383	14.9948	14.6647	17.9752	16.2552	NA	15.2336
Calpain small subunit 1	CAPNS1	NA	NA	NA	NA	NA	FALSE	NA	NA	NA	NA	NA	Discard	30.6975	30.0139	0.683582	0.0157006	0.270503	FALSE	0.00181374	0.0251804	0.0234198	1.66039	TRUE	FALSE	FALSE	Discard	4	NA	NA	NA	NA	FALSE	NA	NA	FALSE	Discard	Discard	28.9392	NA	NA	23.9156	16.0538	NA	NA	27.765	17.0396	NA	NA
Caprin-1	CAPRIN1	16.6459	17.0985	-0.452636	NA	NA	FALSE	NA	NA	NA	NA	NA	Discard	32.7295	32.6535	0.0759934	0.92811	0.986422	FALSE	0.012774	0.0106561	0.0020882	0.148046	FALSE	FALSE	FALSE	Discard	0	-2.06956	2.3998	NA	NA	FALSE	NA	NA	FALSE	Discard	Discard	30.4901	15.9516	17.6795	26.9675	28.613	NA	16.1684	24.6464	25.0729	17.1126	17.0685
F-actin-capping protein subunit alpha-2	CAPZA2	17.1537	17.2982	-0.144527	NA	NA	FALSE	NA	NA	NA	NA	NA	Discard	31.0117	30.9999	0.0118657	0.968602	0.993644	FALSE	-0.020512	-0.00836065	-0.000128612	0.00911817	FALSE	FALSE	TRUE	Keep	1	1.78488	2.4405	0.114087	0.419608	FALSE	0.00477678	0.0253141	TRUE	Discard	Discard	29.0365	15.7595	16.4768	21.9386	25.8575	17.438	16.9379	24.4636	26.9109	17.6409	18.0251
	CAPZB.copy.1	18.1536	19.8591	-1.70547	NA	NA	FALSE	NA	NA	NA	NA	NA	Discard	32.6725	32.6639	0.00863143	0.946329	0.989712	FALSE	-0.00185555	0.00534195	-0.000322356	0.022854	FALSE	FALSE	TRUE	Keep	1	4.03667	6.43581	0.86379	0.963714	FALSE	0.0523426	0.0921414	FALSE	Discard	Discard	30.823	17.8959	19.6716	27.4945	27.6672	19.2205	19.5429	22.3952	24.0307	14.2895	20.2582
Calcium-regulated heat stable protein 1	CARHSP1	NA	NA	NA	NA	NA	FALSE	NA	NA	NA	NA	NA	Discard	30.5705	30.3276	0.242908	0.422663	0.78861	FALSE	-0.0153186	0.00883472	0.01107	0.784824	FALSE	FALSE	FALSE	Discard	6	NA	NA	NA	NA	FALSE	NA	NA	FALSE	Discard	Discard	29.7262	NA	NA	15.7746	16.6126	NA	NA	17.9827	16.6521	NA	NA
Histone-arginine methyltransferase CARM1	CARM1	16.752	16.4836	0.268358	NA	NA	FALSE	NA	NA	NA	NA	NA	Discard	30.4531	30.1469	0.306237	0.34865	0.739425	FALSE	0.0108321	0.0195825	0.0130515	0.925307	FALSE	FALSE	FALSE	Discard	0	-0.201912	0.630419	NA	NA	FALSE	NA	NA	FALSE	Discard	Discard	28.147	16.752	11.5117	25.5806	26.5666	NA	NA	25.9443	27.1567	NA	17.4605
Cysteine--tRNA ligase, cytoplasmic	CARS	15.8084	15.7792	0.0291489	NA	NA	FALSE	NA	NA	NA	NA	NA	Discard	31.3305	31.1544	0.17612	0.246336	0.643496	FALSE	-0.0179846	0.0118852	0.0149871	1.06253	FALSE	FALSE	FALSE	Discard	2	1.96162	4.80923	NA	NA	FALSE	NA	NA	FALSE	Discard	Discard	27.9538	15.8163	16.133	21.8271	22.6836	15.8004	NA	23.8501	25.0872	NA	15.3094
Probable cysteine--tRNA ligase, mitochondrial	CARS2	11.6131	14.8902	-3.27713	NA	NA	FALSE	NA	NA	NA	NA	NA	Discard	27.7668	28.8665	-1.09977	0.0468945	0.377444	FALSE	-0.00566192	-0.0240893	-0.0218282	1.54755	TRUE	FALSE	FALSE	Discard	5	-1.84253	NA	NA	NA	FALSE	NA	NA	FALSE	Discard	Discard	25.721	11.6131	14.8902	22.0823	16.2414	NA	NA	17.7311	16.0288	NA	NA
Protein CASC3	CASC3	14.5712	14.2201	0.35105	NA	NA	FALSE	NA	NA	NA	NA	NA	Discard	28.4989	27.9539	0.545035	0.0340003	0.337956	FALSE	0.00438954	0.0241208	0.0223905	1.58741	TRUE	FALSE	FALSE	Discard	4	0.784993	1.82381	NA	NA	FALSE	NA	NA	FALSE	Discard	Discard	25.762	14.5712	14.2201	22.4128	23.756	NA	NA	16.6758	16.9376	NA	NA
Protein CASC4	CASC4	NA	NA	NA	NA	NA	FALSE	NA	NA	NA	NA	NA	Discard	25.9718	25.8897	0.0820547	NA	NA	FALSE	NA	NA	NA	NA	NA	FALSE	FALSE	Discard	6	NA	NA	NA	NA	FALSE	NA	NA	FALSE	Discard	Discard	23.2416	NA	NA	15.7122	16.1708	NA	NA	16.5103	19.1358	NA	NA
Protein CASC5	CASC5	15.3451	13.1729	2.17225	NA	NA	FALSE	NA	NA	NA	NA	NA	Discard	28.7057	28.6228	0.0828829	0.848636	0.964541	FALSE	0.00212176	-0.00286968	0.00227274	0.16113	FALSE	FALSE	FALSE	Discard	1	2.77929	3.71603	NA	NA	FALSE	NA	NA	FALSE	Discard	Discard	23.9506	15.6549	13.9805	21.0378	20.9918	15.5999	11.0666	21.2225	21.9797	14.5274	13.1978
Peripheral plasma membrane protein CASK	CASK	NA	NA	NA	NA	NA	FALSE	NA	NA	NA	NA	NA	Discard	29.6534	29.7904	-0.137022	0.599011	0.882472	FALSE	0.0172008	-0.00586049	-0.00710921	0.504019	FALSE	FALSE	FALSE	Discard	6	NA	NA	NA	NA	FALSE	NA	NA	FALSE	Discard	Discard	26.2582	NA	NA	14.4682	13.9407	NA	NA	16.1644	17.4723	NA	NA
Caskin-2	CASKIN2	NA	NA	NA	NA	NA	FALSE	NA	NA	NA	NA	NA	Discard	25.541	26.14	-0.599054	0.101468	0.477892	FALSE	0.00794316	-0.014993	-0.0184427	1.30752	FALSE	FALSE	FALSE	Discard	6	NA	NA	NA	NA	FALSE	NA	NA	FALSE	Discard	Discard	22.3397	NA	NA	13.4606	14.3151	NA	NA	16.1757	17.7126	NA	NA
Caspase-2;Caspase-2 subunit p18;Caspase-2 subunit p13;Caspase-2 subunit p12	CASP2	NA	NA	NA	NA	NA	FALSE	NA	NA	NA	NA	NA	Discard	27.4335	27.9569	-0.523399	0.0882076	0.458161	FALSE	0.001205	-0.0151281	-0.0189296	1.34204	FALSE	FALSE	FALSE	Discard	6	NA	NA	NA	NA	FALSE	NA	NA	FALSE	Discard	Discard	25.1029	NA	NA	15.4492	16.9923	NA	NA	18.0767	15.9164	NA	NA
Caspase-3;Caspase-3 subunit p17;Caspase-3 subunit p12	CASP3	NA	NA	NA	NA	NA	FALSE	NA	NA	NA	NA	NA	Discard	28.2332	28.0186	0.21461	0.734413	0.935017	FALSE	-0.00715298	0.00860648	0.00497891	0.352988	FALSE	FALSE	FALSE	Discard	6	NA	NA	NA	NA	FALSE	NA	NA	FALSE	Discard	Discard	26.2284	NA	NA	14.7292	15.9703	NA	NA	18.4201	16.9552	NA	NA
Caspase-6;Caspase-6 subunit p18;Caspase-6 subunit p11	CASP6	NA	NA	NA	NA	NA	FALSE	NA	NA	NA	NA	NA	Discard	26.6975	27.2349	-0.53744	0.578527	0.872471	FALSE	-0.00687433	-0.00564019	-0.0101251	0.717839	FALSE	FALSE	FALSE	Discard	6	NA	NA	NA	NA	FALSE	NA	NA	FALSE	Discard	Discard	24.872	NA	NA	16.1044	16.9686	NA	NA	16.242	17.3926	NA	NA
Caspase-7;Caspase-7 subunit p20;Caspase-7 subunit p11	CASP7	NA	NA	NA	NA	NA	FALSE	NA	NA	NA	NA	NA	Discard	27.0093	26.8572	0.152113	0.737339	0.93617	FALSE	-0.0175213	-0.00511402	0.00362765	0.257188	FALSE	FALSE	FALSE	Discard	6	NA	NA	NA	NA	FALSE	NA	NA	FALSE	Discard	Discard	24.745	NA	NA	15.4921	14.6666	NA	NA	15.4078	16.584	NA	NA
Caspase-8;Caspase-8 subunit p18;Caspase-8 subunit p10	CASP8	NA	NA	NA	NA	NA	FALSE	NA	NA	NA	NA	NA	Discard	26.0892	25.272	0.817241	0.11608	0.495152	FALSE	-0.0159071	0.0147602	0.0187692	1.33067	FALSE	FALSE	FALSE	Discard	6	NA	NA	NA	NA	FALSE	NA	NA	FALSE	Discard	Discard	23.042	NA	NA	15.8153	12.7417	NA	NA	14.6193	17.0044	NA	NA
CASP8-associated protein 2	CASP8AP2	13.2311	12.9645	0.266624	NA	NA	FALSE	NA	NA	NA	NA	NA	Discard	25.0069	25.8029	-0.795981	0.270823	0.668283	FALSE	0.00671344	-0.0146867	-0.0147932	1.04878	FALSE	FALSE	FALSE	Discard	1	-1.50452	0.4242	NA	NA	FALSE	NA	NA	FALSE	Discard	Discard	21.3255	NA	NA	21.9111	22.7255	13.0193	NA	22.7017	23.5423	13.4158	12.9645
Zinc finger protein castor homolog 1	CASZ1	NA	NA	NA	NA	NA	FALSE	NA	NA	NA	NA	NA	Discard	24.7847	26.531	-1.74627	NA	NA	FALSE	NA	NA	NA	NA	NA	FALSE	FALSE	Discard	6	NA	NA	NA	NA	FALSE	NA	NA	FALSE	Discard	Discard	21.4483	NA	NA	13.8114	13.6569	NA	NA	15.4249	16.7846	NA	NA
Catalase	CAT	17.2946	16.6705	0.624145	NA	NA	FALSE	NA	NA	NA	NA	NA	Discard	31.5442	31.2873	0.256819	0.18307	0.582293	FALSE	0.0109811	0.0199227	0.0180796	1.28178	FALSE	TRUE	TRUE	Keep	0	-0.396208	1.01656	0.483627	0.77167	FALSE	0.0897006	0.128247	FALSE	Discard	Discard	28.7714	15.796	16.6454	25.9119	26.7844	17.0294	16.8894	25.5767	27.4417	18.1538	16.4417
Core-binding factor subunit beta	CBFB.copy.2	NA	NA	NA	NA	NA	FALSE	NA	NA	NA	NA	NA	Discard	28.0961	28.1711	-0.0750293	0.927583	0.986422	FALSE	-0.0149787	-0.00265773	-0.00101197	0.0717453	FALSE	FALSE	FALSE	Discard	6	NA	NA	NA	NA	FALSE	NA	NA	FALSE	Discard	Discard	27.2594	NA	NA	15.9546	16.9907	NA	NA	15.3774	16.3737	NA	NA
E3 ubiquitin-protein ligase CBL	CBL	NA	NA	NA	NA	NA	FALSE	NA	NA	NA	NA	NA	Discard	29.1246	28.9684	0.156196	0.0730044	0.433137	FALSE	-0.0174709	0.0153063	0.0207132	1.4685	FALSE	FALSE	FALSE	Discard	5	NA	NA	NA	NA	FALSE	NA	NA	FALSE	Discard	Discard	25.6543	NA	NA	13.5652	14.5255	NA	NA	18.353	16.2385	NA	NA
E3 ubiquitin-protein ligase Hakai	CBLL1	17.4872	17.6946	-0.20733	NA	NA	FALSE	NA	NA	NA	NA	NA	Discard	27.1379	27.2697	-0.131734	0.742228	0.937314	FALSE	0.0177887	0.003861	-0.00365113	0.258852	FALSE	TRUE	TRUE	Keep	6	NA	NA	0.00512256	0.087184	FALSE	0.000251008	0.00634693	TRUE	Discard	Discard	25.3144	16.3563	17.6291	13.465	16.7866	17.6815	18.0344	17.4334	16.7582	17.9719	17.3337
Carbonyl reductase [NADPH] 1	CBR1	15.4323	18.3329	-2.90063	NA	NA	FALSE	NA	NA	NA	NA	NA	Discard	33.0559	32.7904	0.265552	0.0710655	0.425362	FALSE	-0.0143576	0.0187995	0.0206677	1.46527	FALSE	FALSE	TRUE	Keep	0	0.756985	5.29256	0.974795	0.985357	FALSE	0.16623	0.203759	FALSE	Discard	Discard	30.9515	15.9906	16.6016	26.5572	26.0252	14.5093	14.3545	21.649	26.0896	NA	19.7309
Carbonyl reductase [NADPH] 3	CBR3	NA	15.5939	NA	NA	NA	FALSE	NA	NA	NA	NA	NA	Discard	28.5088	28.1554	0.353485	0.365854	0.755833	FALSE	-0.0050737	0.016639	0.0128475	0.910842	FALSE	FALSE	FALSE	Discard	6	NA	NA	NA	NA	FALSE	NA	NA	FALSE	Discard	Discard	26.4962	NA	15.5939	13.9828	15.0626	NA	NA	18.0366	15.5753	NA	NA
Carbonyl reductase family member 4	CBR4	NA	NA	NA	NA	NA	FALSE	NA	NA	NA	NA	NA	Discard	27.6423	27.3452	0.297115	0.347316	0.739186	FALSE	-0.01883	0.0100841	0.012761	0.904711	FALSE	FALSE	FALSE	Discard	6	NA	NA	NA	NA	FALSE	NA	NA	FALSE	Discard	Discard	26.4873	NA	NA	14.5073	15.7022	NA	NA	17.4375	17.251	NA	NA
Cystathionine beta-synthase	CBS	19.0059	19.3287	-0.322794	NA	NA	FALSE	NA	NA	NA	NA	NA	Discard	33.2399	33.274	-0.0341102	0.701345	0.923311	FALSE	-0.00562436	-0.00105434	-0.00461009	0.32684	FALSE	TRUE	TRUE	Keep	0	-0.00559031	1.72644	0.671859	0.880771	FALSE	0.0255607	0.0616344	FALSE	Discard	Discard	30.3944	19.5982	19.6115	27.735	28.9503	18.951	18.9722	27.2214	29.1469	18.0891	19.3321
Chromobox protein homolog 1	CBX1	NA	NA	NA	NA	NA	FALSE	NA	NA	NA	NA	NA	Discard	32.1486	32.0259	0.122658	0.441964	0.799313	FALSE	0.0145547	0.0175735	0.0106845	0.757495	FALSE	FALSE	FALSE	Discard	6	NA	NA	NA	NA	FALSE	NA	NA	FALSE	Discard	Discard	31.4846	NA	NA	12.9164	17.5844	NA	NA	14.7928	18.4135	NA	NA
Chromobox protein homolog 2	CBX2	NA	NA	NA	NA	NA	FALSE	NA	NA	NA	NA	NA	Discard	28.1318	28.8259	-0.694015	0.0378744	0.350062	FALSE	0.0105385	-0.0206092	-0.0214549	1.52108	TRUE	FALSE	FALSE	Discard	6	NA	NA	NA	NA	FALSE	NA	NA	FALSE	Discard	Discard	25.9655	NA	NA	16.8633	15.4557	NA	NA	14.9042	19.6499	NA	NA
Chromobox protein homolog 3	CBX3	17.7756	17.2287	0.54687	NA	NA	FALSE	NA	NA	NA	NA	NA	Discard	33.142	32.9507	0.19134	0.548937	0.856902	FALSE	-0.015681	-0.00126795	0.00756214	0.53613	FALSE	FALSE	FALSE	Discard	3	0.623934	NA	NA	NA	FALSE	NA	NA	FALSE	Discard	Discard	31.9438	17.7756	18.1901	25.7783	15.7632	NA	NA	25.6584	16.7777	NA	12.9848
E3 SUMO-protein ligase CBX4	CBX4	NA	NA	NA	NA	NA	FALSE	NA	NA	NA	NA	NA	Discard	27.3376	28.032	-0.694396	0.221388	0.621595	FALSE	0.0214152	-0.00854456	-0.0153627	1.08916	FALSE	FALSE	FALSE	Discard	6	NA	NA	NA	NA	FALSE	NA	NA	FALSE	Discard	Discard	24.9662	NA	NA	14.3463	15.3267	NA	NA	18.0056	17.8645	NA	NA
Chromobox protein homolog 5	CBX5	NA	NA	NA	NA	NA	FALSE	NA	NA	NA	NA	NA	Discard	31.4795	31.8553	-0.375806	0.241066	0.637433	FALSE	0.0179253	-0.0124242	-0.0152423	1.08063	FALSE	FALSE	FALSE	Discard	6	NA	NA	NA	NA	FALSE	NA	NA	FALSE	Discard	Discard	30.6101	NA	NA	15.7113	17.0505	NA	NA	15.8521	16.7109	NA	NA
Chromobox protein homolog 8	CBX8	NA	NA	NA	NA	NA	FALSE	NA	NA	NA	NA	NA	Discard	29.4337	29.299	0.134695	0.565867	0.866598	FALSE	0.0165001	0.010366	0.00841502	0.596597	FALSE	FALSE	FALSE	Discard	6	NA	NA	NA	NA	FALSE	NA	NA	FALSE	Discard	Discard	27.2432	NA	NA	13.3934	14.9319	NA	NA	17.196	17.057	NA	NA
Coiled-coil and C2 domain-containing protein 1A	CC2D1A	12.3208	13.8606	-1.53987	NA	NA	FALSE	NA	NA	NA	NA	NA	Discard	28.995	29.0088	-0.013821	0.88017	0.975428	FALSE	-0.0134477	-0.0114139	-0.00294024	0.208453	FALSE	FALSE	FALSE	Discard	6	NA	NA	NA	NA	FALSE	NA	NA	FALSE	Discard	Discard	25.4195	12.3208	13.8606	15.1989	16.963	NA	NA	16.7088	17.2832	NA	NA
Coiled-coil and C2 domain-containing protein 1B	CC2D1B	11.5364	NA	NA	NA	NA	FALSE	NA	NA	NA	NA	NA	Discard	26.8458	27.1862	-0.340359	0.520197	0.845641	FALSE	-0.0145478	-0.0166458	-0.00924604	0.655513	FALSE	FALSE	FALSE	Discard	3	NA	NA	NA	NA	FALSE	NA	NA	FALSE	Discard	Discard	24.2838	NA	NA	22.3188	15.2939	11.5364	NA	25.813	26.9447	NA	NA
Cell division cycle and apoptosis regulator protein 1	CCAR1	14.4168	15.3122	-0.895358	NA	NA	FALSE	NA	NA	NA	NA	NA	Discard	31.6253	31.484	0.141308	0.410562	0.783758	FALSE	0.000891584	0.0179237	0.0124804	0.884818	FALSE	FALSE	FALSE	Discard	1	-0.13644	2.85291	NA	NA	FALSE	NA	NA	FALSE	Discard	Discard	28.1989	15.3773	15.5399	23.1868	24.1124	10.2072	12.7541	23.1079	25.0414	NA	16.0427
Kynurenine--oxoglutarate transaminase 1	CCBL1	NA	NA	NA	NA	NA	FALSE	NA	NA	NA	NA	NA	Discard	26.9885	26.2216	0.766968	0.0106053	0.250275	FALSE	-0.00265817	0.024354	0.023981	1.70017	TRUE	FALSE	FALSE	Discard	6	NA	NA	NA	NA	FALSE	NA	NA	FALSE	Discard	Discard	24.1745	NA	NA	16.263	16.1028	NA	NA	17.8684	16.3575	NA	NA
Kynurenine--oxoglutarate transaminase 3	CCBL2	NA	NA	NA	NA	NA	FALSE	NA	NA	NA	NA	NA	Discard	29.7016	29.5643	0.137304	0.619469	0.890379	FALSE	-0.0199165	-0.000320988	0.00631892	0.44799	FALSE	FALSE	FALSE	Discard	6	NA	NA	NA	NA	FALSE	NA	NA	FALSE	Discard	Discard	27.2319	NA	NA	14.6661	16.415	NA	NA	15.8339	16.011	NA	NA
SAGA-associated factor 29 homolog	CCDC101	NA	NA	NA	NA	NA	FALSE	NA	NA	NA	NA	NA	Discard	27.5835	27.579	0.00455011	0.996172	0.999932	FALSE	0.0173968	0.00889375	0.00102616	0.0727514	FALSE	FALSE	FALSE	Discard	6	NA	NA	NA	NA	FALSE	NA	NA	FALSE	Discard	Discard	25.867	NA	NA	17.1922	15.9504	NA	NA	16.2368	17.6802	NA	NA
Calcium uniporter regulatory subunit MCUb, mitochondrial	CCDC109B	NA	NA	NA	NA	NA	FALSE	NA	NA	NA	NA	NA	Discard	24.3763	24.5681	-0.191775	NA	NA	FALSE	NA	NA	NA	NA	NA	FALSE	FALSE	Discard	6	NA	NA	NA	NA	FALSE	NA	NA	FALSE	Discard	Discard	21.7786	NA	NA	18.2303	15.295	NA	NA	14.1529	16.4047	NA	NA
Coiled-coil domain-containing protein 117	CCDC117	20.4059	13.6455	6.7604	NA	NA	FALSE	NA	NA	NA	NA	NA	Discard	27.3607	26.9206	0.440085	0.536969	0.853126	FALSE	-0.0148226	0.00453674	0.00858346	0.608538	FALSE	TRUE	FALSE	Keep	3	6.02922	1.8525	0.0229751	0.196534	FALSE	NA	NA	FALSE	Discard	Discard	25.0064	19.6271	13.6455	16.2571	23.1527	21.1617	NA	16.6301	24.4553	19.9491	NA
Coiled-coil domain-containing protein 12	CCDC12	15.7511	15.6617	0.0893483	NA	NA	FALSE	NA	NA	NA	NA	NA	Discard	30.1742	30.126	0.04825	0.745648	0.93805	FALSE	0.020462	0.0106494	0.0051385	0.364302	FALSE	FALSE	FALSE	Discard	4	0.363937	3.21164	NA	NA	FALSE	NA	NA	FALSE	Discard	Discard	29.0237	15.2938	15.5412	16.9423	15.9946	NA	15.7729	14.4649	24.3964	16.0978	NA
Coiled-coil domain-containing protein 124	CCDC124	17.8491	17.2261	0.623054	NA	NA	FALSE	NA	NA	NA	NA	NA	Discard	31.9058	31.776	0.129767	0.652964	0.904281	FALSE	0.0184142	0.0133928	0.00669282	0.474498	FALSE	FALSE	FALSE	Discard	0	0.196859	0.698976	NA	NA	FALSE	NA	NA	FALSE	Discard	Discard	30.3437	17.6412	NA	25.6569	25.8815	18.0308	NA	27.198	27.6556	NA	17.2261
Coiled-coil domain-containing protein 134	CCDC134	NA	NA	NA	NA	NA	FALSE	NA	NA	NA	NA	NA	Discard	29.0649	29.2732	-0.208306	0.286091	0.683801	FALSE	-0.0138508	-0.019349	-0.0144603	1.02519	FALSE	FALSE	FALSE	Discard	6	NA	NA	NA	NA	FALSE	NA	NA	FALSE	Discard	Discard	28.0274	NA	NA	16.1612	17.3195	NA	NA	16.6028	18.2343	NA	NA
Coiled-coil domain-containing protein 137	CCDC137	NA	14.5957	NA	NA	NA	FALSE	NA	NA	NA	NA	NA	Discard	29.9179	30.055	-0.13706	0.506687	0.840999	FALSE	0.0177928	-0.00770969	-0.00908806	0.644313	FALSE	FALSE	FALSE	Discard	6	NA	NA	NA	NA	FALSE	NA	NA	FALSE	Discard	Discard	28.4634	NA	14.5957	14.8929	17.6014	NA	NA	15.1236	17.6753	NA	NA
Coiled-coil domain-containing protein 138	CCDC138	15.3585	15.6384	-0.279833	NA	NA	FALSE	NA	NA	NA	NA	NA	Discard	NA	24.3348	NA	NA	NA	FALSE	NA	NA	NA	NA	NA	FALSE	TRUE	Keep	5	3.4843	NA	0.0620843	0.301882	FALSE	0.00582195	0.0277502	TRUE	Discard	Discard	19.5296	12.7918	11.8678	17.9341	15.3034	16.2313	15.9879	18.191	19.8831	NA	16.363
Coiled-coil domain-containing protein 22	CCDC22	11.6418	12.81	-1.16821	NA	NA	FALSE	NA	NA	NA	NA	NA	Discard	29.739	29.4995	0.239423	0.370981	0.758219	FALSE	-0.020145	0.00231734	0.0108353	0.768187	FALSE	FALSE	FALSE	Discard	4	-0.704456	2.49925	NA	NA	FALSE	NA	NA	FALSE	Discard	Discard	26.5659	11.6418	13.5523	20.9729	22.4128	NA	NA	17.937	16.1076	NA	11.1982
Coiled-coil domain-containing protein 25	CCDC25	NA	NA	NA	NA	NA	FALSE	NA	NA	NA	NA	NA	Discard	27.0037	27.0429	-0.0391541	0.94839	0.989712	FALSE	-0.0212147	-0.00600093	0.000179985	0.0127603	FALSE	FALSE	FALSE	Discard	6	NA	NA	NA	NA	FALSE	NA	NA	FALSE	Discard	Discard	25.3278	NA	NA	19.0674	15.5311	NA	NA	14.7723	17.0614	NA	NA
Coiled-coil domain-containing protein 28A	CCDC28A	NA	NA	NA	NA	NA	FALSE	NA	NA	NA	NA	NA	Discard	25.6512	25.1201	0.531157	NA	NA	FALSE	NA	NA	NA	NA	NA	FALSE	FALSE	Discard	6	NA	NA	NA	NA	FALSE	NA	NA	FALSE	Discard	Discard	23.7643	NA	NA	14.2274	16.8509	NA	NA	16.9671	17.5679	NA	NA
Coiled-coil domain-containing protein 43	CCDC43	NA	NA	NA	NA	NA	FALSE	NA	NA	NA	NA	NA	Discard	28.5673	28.2218	0.345441	0.0788045	0.441464	FALSE	-0.00151034	0.0242875	0.0220619	1.56411	TRUE	FALSE	FALSE	Discard	4	NA	NA	NA	NA	FALSE	NA	NA	FALSE	Discard	Discard	27.0718	NA	NA	22.5751	15.7626	NA	NA	27.8697	17.7156	NA	NA
Coiled-coil domain-containing protein 47	CCDC47	16.5393	16.6946	-0.155284	NA	NA	FALSE	NA	NA	NA	NA	NA	Discard	32.5799	32.4227	0.157262	0.439267	0.797433	FALSE	0.0138277	0.0117975	0.0109044	0.773088	FALSE	TRUE	TRUE	Keep	3	0.830781	5.52959	0.965181	0.985357	FALSE	0.0534781	0.0932798	FALSE	Discard	Discard	30.2263	17.324	16.5602	24.6143	14.0342	15.3156	16.8793	25.3118	23.1848	16.3032	16.6242
Coiled-coil domain-containing protein 50	CCDC50	15.1398	16.0719	-0.932052	NA	NA	FALSE	NA	NA	NA	NA	NA	Discard	27.7117	26.9295	0.782282	0.255431	0.653187	FALSE	0.00275497	0.0228656	0.0207041	1.46785	FALSE	FALSE	FALSE	Discard	4	-0.246661	NA	NA	NA	FALSE	NA	NA	FALSE	Discard	Discard	25.5442	14.954	14.8386	23.8273	14.6179	15.3044	NA	26.2354	18.198	NA	16.7269
Coiled-coil domain-containing protein 51	CCDC51	NA	14.4055	NA	NA	NA	FALSE	NA	NA	NA	NA	NA	Discard	29.9988	30.3748	-0.375965	0.0603116	0.402483	FALSE	0.00324259	-0.0242078	-0.0227395	1.61216	TRUE	FALSE	FALSE	Discard	1	NA	0.0489001	NA	NA	FALSE	NA	NA	FALSE	Discard	Discard	27.9454	NA	14.8821	24.4603	25.6142	NA	NA	22.5607	25.8607	NA	13.689
WASH complex subunit CCDC53	CCDC53	NA	NA	NA	NA	NA	FALSE	NA	NA	NA	NA	NA	Discard	26.5796	26.467	0.112617	0.868498	0.97286	FALSE	0.00705025	0.0100596	0.00464406	0.329248	FALSE	FALSE	FALSE	Discard	6	NA	NA	NA	NA	FALSE	NA	NA	FALSE	Discard	Discard	25.2962	NA	NA	15.2422	15.3922	NA	NA	18.6881	19.1823	NA	NA
Coiled-coil domain-containing protein 58	CCDC58	15.7151	13.5572	2.15795	NA	NA	FALSE	NA	NA	NA	NA	NA	Discard	31.5917	31.5586	0.0330518	0.949176	0.989712	FALSE	0.0127707	0.0103768	0.00186143	0.131969	FALSE	FALSE	FALSE	Discard	4	-1.33684	NA	NA	NA	FALSE	NA	NA	FALSE	Discard	Discard	30.942	15.7151	13.5572	25.6786	15.101	NA	NA	27.1974	19.1941	NA	NA
Thyroid transcription factor 1-associated protein 26	CCDC59	NA	NA	NA	NA	NA	FALSE	NA	NA	NA	NA	NA	Discard	27.4957	27.4463	0.0493978	0.77828	0.949196	FALSE	0.0193911	0.00804522	0.00404453	0.286744	FALSE	FALSE	FALSE	Discard	6	NA	NA	NA	NA	FALSE	NA	NA	FALSE	Discard	Discard	26.6882	NA	NA	11.8672	14.0835	NA	NA	13.8203	17.0422	NA	NA
Coiled-coil domain-containing protein 6	CCDC6	NA	NA	NA	NA	NA	FALSE	NA	NA	NA	NA	NA	Discard	29.672	28.9784	0.693587	0.0410017	0.360349	FALSE	0.00175844	0.0218057	0.0227579	1.61346	TRUE	FALSE	FALSE	Discard	6	NA	NA	NA	NA	FALSE	NA	NA	FALSE	Discard	Discard	26.5545	NA	NA	13.6832	15.9105	NA	NA	16.6653	15.8492	NA	NA
Coiled-coil domain-containing protein 71	CCDC71	NA	NA	NA	NA	NA	FALSE	NA	NA	NA	NA	NA	Discard	27.183	28.1137	-0.930742	0.314781	0.705053	FALSE	0.0197047	-0.00908531	-0.0120715	0.855825	FALSE	FALSE	FALSE	Discard	6	NA	NA	NA	NA	FALSE	NA	NA	FALSE	Discard	Discard	24.6438	NA	NA	13.7161	17.0933	NA	NA	16.5802	16.9488	NA	NA
Coiled-coil domain-containing protein 8	CCDC8	15.8726	15.4026	0.470052	NA	NA	FALSE	NA	NA	NA	NA	NA	Discard	27.4581	28.2344	-0.776329	0.0985613	0.473625	FALSE	-0.000636851	-0.020449	-0.0194147	1.37644	FALSE	FALSE	FALSE	Discard	4	3.18818	4.58395	NA	NA	FALSE	NA	NA	FALSE	Discard	Discard	23.9465	15.8726	16.3144	21.3111	23.0902	NA	12.3262	18.4652	17.0241	NA	NA
Coiled-coil domain-containing protein 85C	CCDC85C	NA	NA	NA	NA	NA	FALSE	NA	NA	NA	NA	NA	Discard	27.9174	27.8348	0.0825057	0.668754	0.911715	FALSE	-0.021333	-0.00363136	0.00496215	0.3518	FALSE	FALSE	FALSE	Discard	5	NA	NA	NA	NA	FALSE	NA	NA	FALSE	Discard	Discard	24.9136	NA	NA	21.9074	16.3699	NA	NA	17.025	18.0346	NA	NA
Coiled-coil domain-containing protein 86	CCDC86	NA	NA	NA	NA	NA	FALSE	NA	NA	NA	NA	NA	Discard	31.209	31.0189	0.190107	0.486479	0.829628	FALSE	0.0165016	0.0125584	0.0100776	0.714466	FALSE	FALSE	FALSE	Discard	6	NA	NA	NA	NA	FALSE	NA	NA	FALSE	Discard	Discard	29.085	NA	NA	14.0435	16.4545	NA	NA	16.277	15.5379	NA	NA
Girdin	CCDC88A	12.1119	12.0784	0.0335006	NA	NA	FALSE	NA	NA	NA	NA	NA	Discard	27.1156	26.6396	0.476006	0.408798	0.782199	FALSE	-0.0228268	0.00309511	0.010519	0.745758	FALSE	FALSE	FALSE	Discard	0	0.158216	1.41098	NA	NA	FALSE	NA	NA	FALSE	Discard	Discard	22.084	11.7586	12.6815	20.2924	22.2194	12.3954	11.6616	20.9556	22.0017	NA	11.6282
Coiled-coil domain-containing protein 9	CCDC9	NA	NA	NA	NA	NA	FALSE	NA	NA	NA	NA	NA	Discard	27.8044	27.446	0.358458	0.169033	0.566888	FALSE	0.00815513	0.0203013	0.0184056	1.3049	FALSE	FALSE	FALSE	Discard	6	NA	NA	NA	NA	FALSE	NA	NA	FALSE	Discard	Discard	25.3169	NA	NA	13.6414	14.6188	NA	NA	13.853	18.1061	NA	NA
Coiled-coil domain-containing protein 91	CCDC91	NA	NA	NA	NA	NA	FALSE	NA	NA	NA	NA	NA	Discard	NA	24.0861	NA	NA	NA	FALSE	NA	NA	NA	NA	NA	FALSE	FALSE	Discard	6	NA	NA	NA	NA	FALSE	NA	NA	FALSE	Discard	Discard	22.2277	NA	NA	14.5502	16.9241	NA	NA	16.5063	17.5955	NA	NA
Coiled-coil domain-containing protein 93	CCDC93	NA	NA	NA	NA	NA	FALSE	NA	NA	NA	NA	NA	Discard	27.6948	27.5991	0.0957666	0.667403	0.911602	FALSE	0.00201788	0.0133531	0.00700316	0.4965	FALSE	FALSE	FALSE	Discard	6	NA	NA	NA	NA	FALSE	NA	NA	FALSE	Discard	Discard	24.6837	NA	NA	13.7501	17.4864	NA	NA	17.3781	16.9552	NA	NA
Coiled-coil domain-containing protein 94	CCDC94	NA	NA	NA	NA	NA	FALSE	NA	NA	NA	NA	NA	Discard	26.9554	27.3158	-0.360357	NA	NA	FALSE	0.013981	0.00674163	-0.00934495	0.662525	FALSE	FALSE	FALSE	Discard	6	NA	NA	NA	NA	FALSE	NA	NA	FALSE	Discard	Discard	25.2625	NA	NA	15.3562	15.1808	NA	NA	16.9606	16.5762	NA	NA
Coiled-coil domain-containing protein 97	CCDC97	NA	NA	NA	NA	NA	FALSE	NA	NA	NA	NA	NA	Discard	29.718	29.8876	-0.169587	0.740757	0.936943	FALSE	-0.0175631	-0.0129925	-0.00511702	0.36278	FALSE	FALSE	FALSE	Discard	6	NA	NA	NA	NA	FALSE	NA	NA	FALSE	Discard	Discard	27.7062	NA	NA	15.476	18.1052	NA	NA	18.562	17.8402	NA	NA
Cyclin-A2	CCNA2	NA	NA	NA	NA	NA	FALSE	NA	NA	NA	NA	NA	Discard	28.6441	27.3943	1.24977	0.00363746	0.203239	FALSE	-0.00735489	0.0235476	0.0250467	1.77572	TRUE	FALSE	FALSE	Discard	6	NA	NA	NA	NA	FALSE	NA	NA	FALSE	Discard	Discard	25.5726	NA	NA	14.3616	15.6037	NA	NA	15.0167	17.1737	NA	NA
G2/mitotic-specific cyclin-B1	CCNB1	NA	NA	NA	NA	NA	FALSE	NA	NA	NA	NA	NA	Discard	29.1477	28.8933	0.254389	0.118952	0.501542	FALSE	-0.00281779	0.0206744	0.0184165	1.30566	FALSE	FALSE	FALSE	Discard	5	NA	NA	NA	NA	FALSE	NA	NA	FALSE	Discard	Discard	26.771	NA	NA	22.9999	16.3375	NA	NA	14.6238	17.0022	NA	NA
G2/mitotic-specific cyclin-B2	CCNB2V;CCNB2	NA	NA	NA	NA	NA	FALSE	NA	NA	NA	NA	NA	Discard	26.1986	25.8912	0.307455	NA	NA	FALSE	NA	NA	NA	NA	NA	FALSE	FALSE	Discard	6	NA	NA	NA	NA	FALSE	NA	NA	FALSE	Discard	Discard	23.7168	NA	NA	15.4743	16.0177	NA	NA	15.8049	16.684	NA	NA
Cyclin-H	CCNH	NA	NA	NA	NA	NA	FALSE	NA	NA	NA	NA	NA	Discard	25.5653	25.7971	-0.231828	0.175035	0.5739	FALSE	-0.00256862	-0.0219645	-0.0220732	1.56491	TRUE	FALSE	FALSE	Discard	6	NA	NA	NA	NA	FALSE	NA	NA	FALSE	Discard	Discard	23.4153	NA	NA	14.1825	15.9194	NA	NA	15.0517	16.9858	NA	NA
Cyclin-K	CCNK	15.3353	15.217	0.11831	NA	NA	FALSE	NA	NA	NA	NA	NA	Discard	28.4065	28.2937	0.112775	0.603896	0.884958	FALSE	-0.0150503	-0.00271353	0.00627825	0.445106	FALSE	FALSE	FALSE	Discard	5	1.99422	NA	NA	NA	FALSE	NA	NA	FALSE	Discard	Discard	25.8755	15.3353	15.217	21.9678	16.5526	NA	NA	17.3497	17.2122	NA	NA
Cyclin-T1	CCNT1	11.5169	11.5685	-0.0516309	NA	NA	FALSE	NA	NA	NA	NA	NA	Discard	29.7334	29.4352	0.298196	0.116098	0.495152	FALSE	-0.0171625	0.0139568	0.0191616	1.3585	FALSE	FALSE	FALSE	Discard	5	NA	1.53819	NA	NA	FALSE	NA	NA	FALSE	Discard	Discard	26.751	11.5169	11.5685	15.2638	21.3901	NA	NA	14.0148	18.3335	NA	NA
Cyclin-Y-like protein 1	CCNYL1	NA	NA	NA	NA	NA	FALSE	NA	NA	NA	NA	NA	Discard	26.9597	26.499	0.460627	0.240266	0.637408	FALSE	-0.00887881	0.00823016	0.0155287	1.10093	FALSE	FALSE	FALSE	Discard	6	NA	NA	NA	NA	FALSE	NA	NA	FALSE	Discard	Discard	24.7574	NA	NA	15.3508	14.9685	NA	NA	18.183	17.5025	NA	NA
Centriolar coiled-coil protein of 110 kDa	CCP110	18.0666	16.1622	1.90441	NA	NA	FALSE	NA	NA	NA	NA	NA	Discard	26.2635	26.3254	-0.061885	0.729128	0.931327	FALSE	0.0022211	0.00251323	-0.0041303	0.292824	FALSE	FALSE	TRUE	Keep	5	4.88184	NA	0.0549586	0.287374	FALSE	0.000105394	0.0046637	TRUE	Discard	Discard	23.0809	17.2649	16.241	21.0097	16.2451	18.4145	15.9625	16.0464	18.6145	18.2726	16.2639
Copper chaperone for superoxide dismutase;Superoxide dismutase [Cu-Zn]	CCS	NA	NA	NA	NA	NA	FALSE	NA	NA	NA	NA	NA	Discard	28.098	27.9977	0.100285	0.538271	0.853126	FALSE	-0.00776009	0.00571455	0.00798348	0.566002	FALSE	FALSE	FALSE	Discard	6	NA	NA	NA	NA	FALSE	NA	NA	FALSE	Discard	Discard	26.4239	NA	NA	16.4996	16.2664	NA	NA	13.8316	18.7945	NA	NA
T-complex protein 1 subunit beta	CCT2	20.6927	20.6353	0.0574186	NA	NA	FALSE	NA	NA	NA	NA	NA	Discard	36.0126	35.9814	0.0311699	0.829029	0.960767	FALSE	-0.0137533	0.00422939	0.00328843	0.233139	FALSE	TRUE	TRUE	Keep	0	-0.0316009	2.83877	0.762752	0.92578	FALSE	0.0535844	0.0932798	FALSE	Discard	Discard	32.9533	20.9324	21.4349	29.5702	29.2201	20.4066	19.5141	28.4526	28.5589	20.6913	20.3126
T-complex protein 1 subunit delta	CCT4	19.4942	19.8812	-0.387017	NA	NA	FALSE	NA	NA	NA	NA	NA	Discard	35.2163	35.0635	0.152825	0.265225	0.664404	FALSE	-0.0202922	0.0107757	0.0147606	1.04647	FALSE	TRUE	TRUE	Keep	0	-1.1069	2.80185	0.24187	0.565885	FALSE	0.117829	0.15634	FALSE	Discard	Discard	32.1433	19.7694	20.2368	29.1939	27.9388	19.3015	17.7339	28.6541	28.8605	19.3659	20.4611
T-complex protein 1 subunit epsilon	CCT5.copy.2	19.0937	19.0191	0.0746324	NA	NA	FALSE	NA	NA	NA	NA	NA	Discard	35.6146	35.6936	-0.0790028	0.570668	0.86819	FALSE	-0.00576179	-0.00364946	-0.00709266	0.502845	FALSE	TRUE	TRUE	Keep	0	-0.432496	1.82244	0.396046	0.713212	FALSE	0.214055	0.249919	FALSE	Discard	Discard	32.6632	20.0057	19.7754	28.8928	28.4153	19.1931	17.286	27.5088	28.7328	14.6855	19.0334
T-complex protein 1 subunit zeta	CCT6A	19.8593	20.1142	-0.254923	NA	NA	FALSE	NA	NA	NA	NA	NA	Discard	35.1137	35.0955	0.0182502	0.868189	0.97286	FALSE	-0.0195821	-0.000766681	0.00233769	0.165734	FALSE	TRUE	TRUE	Keep	1	0.667918	5.12788	0.859579	0.963146	FALSE	0.020287	0.0540782	FALSE	Discard	Discard	32.3771	19.9403	20.8021	28.9616	26.2921	19.7945	19.1178	26.6424	27.4348	19.8391	19.9424
T-complex protein 1 subunit eta	CCT7	19.6045	19.4504	0.154025	NA	NA	FALSE	NA	NA	NA	NA	NA	Discard	34.8741	34.9684	-0.094304	0.650597	0.903805	FALSE	-0.0174033	-0.00876152	-0.00655852	0.464976	FALSE	TRUE	TRUE	Keep	0	0.126436	2.58241	0.83418	0.95147	FALSE	0.0257293	0.0616344	FALSE	Discard	Discard	32.0085	19.3561	19.7927	28.044	28.0807	19.6432	18.3567	27.4426	28.0488	19.782	19.7881
Vacuolar fusion protein CCZ1 homolog;Vacuolar fusion protein CCZ1 homolog B	CCZ1;CCZ1B	14.796	13.8612	0.934797	NA	NA	FALSE	NA	NA	NA	NA	NA	Discard	27.1711	27.0083	0.162817	0.542601	0.853284	FALSE	0.0117747	0.0142612	0.00881339	0.624839	FALSE	FALSE	TRUE	Keep	2	0.781296	2.8162	0.471786	0.763073	FALSE	0.0309717	0.068354	FALSE	Discard	Discard	24.2608	NA	14.2825	21.2618	22.8863	14.2944	13.8304	23.0958	22.7915	15.1675	13.3092
CD276 antigen	CD276	NA	NA	NA	NA	NA	FALSE	NA	NA	NA	NA	NA	Discard	30.5676	30.2825	0.285148	0.10782	0.485814	FALSE	-0.00985058	0.0121152	0.0185689	1.31647	FALSE	FALSE	FALSE	Discard	6	NA	NA	NA	NA	FALSE	NA	NA	FALSE	Discard	Discard	28.6772	NA	NA	16.2713	17.5777	NA	NA	16.2222	17.0187	NA	NA
CD2-associated protein	CD2AP	NA	NA	NA	NA	NA	FALSE	NA	NA	NA	NA	NA	Discard	30.2777	30.1529	0.124818	0.42802	0.791149	FALSE	-0.0213289	0.00687396	0.0109616	0.777139	FALSE	FALSE	FALSE	Discard	0	NA	NA	NA	NA	FALSE	NA	NA	FALSE	Discard	Discard	27.2322	NA	NA	22.0074	23.1164	NA	NA	23.8245	25.2977	NA	NA
CD2 antigen cytoplasmic tail-binding protein 2	CD2BP2	17.3551	16.3223	1.03283	NA	NA	FALSE	NA	NA	NA	NA	NA	Discard	29.6643	29.6063	0.0579826	0.842887	0.962191	FALSE	-0.0165325	-0.00701612	0.0018759	0.132995	FALSE	FALSE	FALSE	Discard	5	NA	NA	NA	NA	FALSE	NA	NA	FALSE	Discard	Discard	28.0479	17.3551	12.9346	16.7406	15.5658	NA	NA	16.3362	17.3019	NA	17.2516
CD320 antigen	CD320	NA	NA	NA	NA	NA	FALSE	NA	NA	NA	NA	NA	Discard	26.9782	27.8303	-0.852101	0.068788	0.423352	FALSE	0.0160167	-0.0150176	-0.019911	1.41162	FALSE	FALSE	FALSE	Discard	6	NA	NA	NA	NA	FALSE	NA	NA	FALSE	Discard	Discard	26.4254	NA	NA	16.2103	16.1873	NA	NA	15.4791	14.7315	NA	NA
DNA-directed RNA polymerase I subunit RPA34	CD3EAP	16.4902	16.6224	-0.132185	NA	NA	FALSE	NA	NA	NA	NA	NA	Discard	31.1038	31.3565	-0.252644	0.267272	0.665068	FALSE	0.0125974	-0.0146058	-0.0142279	1.00871	FALSE	FALSE	TRUE	Keep	2	0.482891	1.43481	0.15404	0.474136	FALSE	0.0140732	0.0455137	TRUE	Discard	Discard	28.9239	15.2945	16.0534	22.8993	26.3812	16.6195	16.645	24.6606	26.7982	17.0456	17.012
Membrane cofactor protein	CD46.copy.1	NA	NA	NA	NA	NA	FALSE	NA	NA	NA	NA	NA	Discard	26.3944	26.2767	0.117633	0.246386	0.643496	FALSE	-0.00613923	0.016762	0.0146998	1.04216	FALSE	FALSE	FALSE	Discard	6	NA	NA	NA	NA	FALSE	NA	NA	FALSE	Discard	Discard	24.8517	NA	NA	12.5761	15.7522	NA	NA	14.1841	16.0046	NA	NA
Complement decay-accelerating factor	CD55	NA	NA	NA	NA	NA	FALSE	NA	NA	NA	NA	NA	Discard	28.0224	28.0131	0.00923707	0.876549	0.974819	FALSE	0.0171861	0.0038955	0.00225984	0.160215	FALSE	FALSE	FALSE	Discard	6	NA	NA	NA	NA	FALSE	NA	NA	FALSE	Discard	Discard	26.0395	NA	NA	12.7974	16.6046	NA	NA	14.8515	18.2769	NA	NA
CD59 glycoprotein	CD59	17.4197	17.2154	0.204291	NA	NA	FALSE	NA	NA	NA	NA	NA	Discard	30.7063	30.7169	-0.0106111	0.952669	0.989712	FALSE	0.0183512	0.00851893	-1.42167e-05	0.00100791	FALSE	FALSE	TRUE	Keep	1	0.393126	3.03666	0.946434	0.985357	FALSE	0.0668118	0.106538	FALSE	Discard	Discard	30.5574	15.8452	14.9272	24.7792	24.4397	16.846	17.0452	26.2791	27.4926	18.4141	18.1463
Tetraspanin;CD81 antigen	CD81	17.6872	18.9245	-1.23732	NA	NA	FALSE	NA	NA	NA	NA	NA	Discard	31.6818	31.9421	-0.260221	0.240925	0.637408	FALSE	-0.00595587	-0.0159336	-0.0150312	1.06566	FALSE	FALSE	FALSE	Discard	3	-0.126311	3.88064	NA	NA	FALSE	NA	NA	FALSE	Discard	Discard	31.1904	17.6872	18.9245	26.4401	26.4036	NA	NA	26.9761	18.3656	NA	NA
Tetraspanin;CD9 antigen	CD9	NA	NA	NA	NA	NA	FALSE	NA	NA	NA	NA	NA	Discard	28.4017	28.5954	-0.193663	0.628127	0.895516	FALSE	0.0217687	0.00269194	-0.00577812	0.409649	FALSE	FALSE	FALSE	Discard	6	NA	NA	NA	NA	FALSE	NA	NA	FALSE	Discard	Discard	28.458	NA	NA	14.2288	17.0713	NA	NA	18.069	16.8636	NA	NA
CD97 antigen;CD97 antigen subunit alpha;CD97 antigen subunit beta	CD97	NA	NA	NA	NA	NA	FALSE	NA	NA	NA	NA	NA	Discard	26.0707	26.0318	0.0389349	NA	NA	FALSE	-0.00504875	-0.0140483	0.00282492	0.200277	FALSE	FALSE	FALSE	Discard	6	NA	NA	NA	NA	FALSE	NA	NA	FALSE	Discard	Discard	23.1696	NA	NA	15.424	15.3211	NA	NA	15.8199	15.3318	NA	NA
Codanin-1	CDAN1	15.0977	13.7134	1.38426	NA	NA	FALSE	NA	NA	NA	NA	NA	Discard	25.6299	NA	NA	NA	NA	FALSE	NA	NA	NA	NA	NA	FALSE	FALSE	Discard	3	4.21061	0.608785	NA	NA	FALSE	NA	NA	FALSE	Discard	Discard	19.9115	15.6302	11.4344	20.0462	22.1853	14.2446	NA	19.249	16.4797	NA	14.5566
Cell division cycle protein 123 homolog	CDC123	NA	NA	NA	NA	NA	FALSE	NA	NA	NA	NA	NA	Discard	28.6384	29.0264	-0.387941	0.0464749	0.375794	FALSE	-0.00425228	-0.0240263	-0.0214177	1.51845	TRUE	FALSE	FALSE	Discard	6	NA	NA	NA	NA	FALSE	NA	NA	FALSE	Discard	Discard	27.1379	NA	NA	15.3192	17.5837	NA	NA	13.6702	16.515	NA	NA
Cell division cycle protein 16 homolog	CDC16	NA	NA	NA	NA	NA	FALSE	NA	NA	NA	NA	NA	Discard	27.3393	27.834	-0.494694	0.328694	0.721524	FALSE	0.0205262	-0.00360476	-0.0118246	0.838324	FALSE	FALSE	FALSE	Discard	6	NA	NA	NA	NA	FALSE	NA	NA	FALSE	Discard	Discard	25.1195	NA	NA	13.3223	15.4461	NA	NA	17.5156	16.5358	NA	NA
Cell division cycle protein 20 homolog	CDC20	16.3284	NA	NA	NA	NA	FALSE	NA	NA	NA	NA	NA	Discard	27.0665	27.2822	-0.215739	0.52828	0.84929	FALSE	0.0172258	-0.00161848	-0.00796928	0.564995	FALSE	FALSE	FALSE	Discard	6	NA	NA	NA	NA	FALSE	NA	NA	FALSE	Discard	Discard	24.9992	NA	NA	14.9315	16.853	16.3284	NA	15.1141	16.4725	NA	NA
Cell division cycle protein 23 homolog	CDC23	14.4073	14.1549	0.252392	NA	NA	FALSE	NA	NA	NA	NA	NA	Discard	28.7987	28.7688	0.029895	0.965845	0.992637	FALSE	0.00712705	-0.00265944	0.000468138	0.0331894	FALSE	FALSE	FALSE	Discard	4	1.00259	NA	NA	NA	FALSE	NA	NA	FALSE	Discard	Discard	25.822	14.4073	14.1549	22.0314	14.9126	NA	NA	20.3789	16.2723	NA	NA
Cell division cycle protein 27 homolog	CDC27	NA	NA	NA	NA	NA	FALSE	NA	NA	NA	NA	NA	Discard	30.2714	30.8314	-0.559997	0.0105649	0.250275	FALSE	0.0120751	-0.0214272	-0.024419	1.73123	TRUE	FALSE	FALSE	Discard	6	NA	NA	NA	NA	FALSE	NA	NA	FALSE	Discard	Discard	27.5472	NA	NA	14.9538	16.3652	NA	NA	17.5426	16.8131	NA	NA
Ubiquitin-conjugating enzyme E2 R1	CDC34	NA	NA	NA	NA	NA	FALSE	NA	NA	NA	NA	NA	Discard	27.6392	27.4721	0.167076	0.617514	0.889349	FALSE	0.0178143	0.0134285	0.00762388	0.540507	FALSE	FALSE	FALSE	Discard	6	NA	NA	NA	NA	FALSE	NA	NA	FALSE	Discard	Discard	26.6931	NA	NA	14.3761	16.8781	NA	NA	16.995	15.0267	NA	NA
Hsp90 co-chaperone Cdc37-like 1	CDC37L1	21.6558	20.7223	0.93351	NA	NA	FALSE	NA	NA	NA	NA	NA	Discard	NA	NA	NA	NA	NA	FALSE	NA	NA	NA	NA	NA	TRUE	TRUE	Keep	6	NA	NA	0.00374644	0.0706938	FALSE	0.00064805	0.00831195	TRUE	Discard	Discard	23.3431	22.2879	21.3137	14.126	14.9401	20.8058	20.561	15.6701	15.5441	21.4964	19.983
Pre-mRNA-processing factor 17	CDC40	13.914	14.3661	-0.4521	NA	NA	FALSE	NA	NA	NA	NA	NA	Discard	30.0495	30.0613	-0.0118263	0.967723	0.993422	FALSE	0.0137086	0.000245804	0.000590644	0.0418747	FALSE	FALSE	FALSE	Discard	5	NA	3.79058	NA	NA	FALSE	NA	NA	FALSE	Discard	Discard	27.3037	14.2677	14.3661	14.5857	21.9353	13.4446	NA	18.1813	17.28	NA	NA
Cell division control protein 42 homolog	CDC42	19.7947	18.7056	1.08912	NA	NA	FALSE	NA	NA	NA	NA	NA	Discard	32.2639	32.0987	0.165214	0.5455	0.855318	FALSE	0.0162999	0.0162699	0.00882175	0.625432	FALSE	FALSE	FALSE	Discard	0	-1.0677	2.63044	NA	NA	FALSE	NA	NA	FALSE	Discard	Discard	31.153	18.3405	18.795	28.2229	26.7247	NA	NA	28.1538	29.07	20.504	18.6102
Non-specific serine/threonine protein kinase;Serine/threonine-protein kinase MRCK alpha	CDC42BPA	14.2745	NA	NA	NA	NA	FALSE	NA	NA	NA	NA	NA	Discard	28.6833	28.2143	0.469027	0.176255	0.573989	FALSE	0.00954473	0.0220035	0.017015	1.20631	FALSE	FALSE	FALSE	Discard	6	NA	NA	NA	NA	FALSE	NA	NA	FALSE	Discard	Discard	24.4918	14.2745	NA	17.3643	15.9589	NA	NA	18.0417	16.8545	NA	NA
Serine/threonine-protein kinase MRCK beta	CDC42BPB	12.6465	12.7426	-0.0961417	NA	NA	FALSE	NA	NA	NA	NA	NA	Discard	29.3883	29.321	0.0672305	0.624203	0.892777	FALSE	-0.0050842	0.00903428	0.00662048	0.469369	FALSE	FALSE	TRUE	Keep	4	1.56671	NA	0.202435	0.530096	FALSE	0.00744201	0.03175	TRUE	Discard	Discard	25.0057	12.2344	13.2225	18.8398	17.1705	NA	11.7597	20.7883	18.087	12.9666	12.8793
Cdc42 effector protein 1	CDC42EP1	17.1119	15.8676	1.24431	NA	NA	FALSE	NA	NA	NA	NA	NA	Discard	29.0198	29.2307	-0.210894	0.783842	0.950985	FALSE	-0.0192745	-0.0122621	-0.00451254	0.319924	FALSE	FALSE	FALSE	Discard	2	2.58836	2.71584	NA	NA	FALSE	NA	NA	FALSE	Discard	Discard	27.1726	17.6793	16.9121	23.7176	25.4781	16.1631	15.0506	23.1497	24.2523	NA	14.4316
Cdc42 effector protein 4	CDC42EP4	NA	NA	NA	NA	NA	FALSE	NA	NA	NA	NA	NA	Discard	26.921	27.1637	-0.242745	0.414322	0.784337	FALSE	-0.013102	-0.01674	-0.0114448	0.8114	FALSE	FALSE	FALSE	Discard	6	NA	NA	NA	NA	FALSE	NA	NA	FALSE	Discard	Discard	24.8291	NA	NA	17.0433	17.2362	NA	NA	15.4873	18.6424	NA	NA
Cell division control protein 45 homolog	CDC45	NA	NA	NA	NA	NA	FALSE	NA	NA	NA	NA	NA	Discard	25.2771	25.5498	-0.272665	NA	NA	FALSE	NA	NA	NA	NA	NA	FALSE	FALSE	Discard	6	NA	NA	NA	NA	FALSE	NA	NA	FALSE	Discard	Discard	22.7626	NA	NA	13.2216	14.8525	NA	NA	16.3391	16.2896	NA	NA
Cell division cycle 5-like protein	CDC5L	17.8179	17.5612	0.256763	NA	NA	FALSE	NA	NA	NA	NA	NA	Discard	33.3729	33.3843	-0.0114116	0.894551	0.980048	FALSE	0.0211245	0.00683471	0.00231113	0.163851	FALSE	TRUE	TRUE	Keep	0	-0.0457347	-2.97573	0.319835	0.635747	FALSE	0.000534434	0.00796172	TRUE	Discard	Discard	30.3333	17.3699	17.3381	24.6091	31.7717	18.0266	17.0907	29.7424	32.2011	17.9702	18.0686
Cell division cycle 7-related protein kinase	CDC7	14.6151	NA	NA	NA	NA	FALSE	NA	NA	NA	NA	NA	Discard	26.5392	26.2904	0.248789	0.253922	0.651961	FALSE	-0.0184844	0.0100396	0.0158769	1.12562	FALSE	FALSE	FALSE	Discard	6	NA	NA	NA	NA	FALSE	NA	NA	FALSE	Discard	Discard	23.4596	14.6151	NA	15.295	15.4734	NA	NA	15.8449	16.9383	NA	NA
Parafibromin	CDC73	17.4548	16.3825	1.07224	NA	NA	FALSE	NA	NA	NA	NA	NA	Discard	31.3367	31.2623	0.0743385	0.67244	0.911715	FALSE	0.0197693	0.0114651	0.00656977	0.465774	FALSE	TRUE	FALSE	Keep	3	2.5298	5.41635	0.0747639	0.336244	FALSE	0.062982	0.102462	FALSE	Discard	Discard	28.3619	17.4158	16.6033	22.7689	22.5467	17.0891	10.903	24.9682	17.7581	17.7773	17.2403
Cell division cycle-associated protein 2	CDCA2	NA	NA	NA	NA	NA	FALSE	NA	NA	NA	NA	NA	Discard	27.7253	27.5004	0.224927	0.563142	0.865156	FALSE	0.0184206	0.0130208	0.00819237	0.580811	FALSE	FALSE	FALSE	Discard	6	NA	NA	NA	NA	FALSE	NA	NA	FALSE	Discard	Discard	24.7029	NA	NA	15.3391	17.1401	NA	NA	18.2541	17.9296	NA	NA
Cell division cycle-associated protein 3	CDCA3	NA	NA	NA	NA	NA	FALSE	NA	NA	NA	NA	NA	Discard	26.6806	26.998	-0.317461	0.479066	0.825401	FALSE	-0.0151568	-0.0135479	-0.0104887	0.743616	FALSE	FALSE	FALSE	Discard	6	NA	NA	NA	NA	FALSE	NA	NA	FALSE	Discard	Discard	25.4264	NA	NA	13.0097	16.0311	NA	NA	16.0172	17.3036	NA	NA
Sororin	CDCA5	NA	NA	NA	NA	NA	FALSE	NA	NA	NA	NA	NA	Discard	28.6463	28.9167	-0.270448	0.574005	0.8711	FALSE	0.0228304	-0.000497306	-0.00725764	0.514542	FALSE	FALSE	FALSE	Discard	6	NA	NA	NA	NA	FALSE	NA	NA	FALSE	Discard	Discard	27.0615	NA	NA	11.8159	15.495	NA	NA	15.942	16.43	NA	NA
Cell division cycle-associated protein 7	CDCA7	NA	NA	NA	NA	NA	FALSE	NA	NA	NA	NA	NA	Discard	NA	27.1086	NA	NA	NA	FALSE	NA	NA	NA	NA	NA	FALSE	FALSE	Discard	6	NA	NA	NA	NA	FALSE	NA	NA	FALSE	Discard	Discard	23.6101	NA	NA	14.572	17.1894	NA	NA	17.0095	18.0469	NA	NA
Cell division cycle-associated 7-like protein	CDCA7L	NA	NA	NA	NA	NA	FALSE	NA	NA	NA	NA	NA	Discard	26.4466	26.8235	-0.376903	0.670149	0.911715	FALSE	0.0202414	-0.00208435	-0.00577398	0.409356	FALSE	FALSE	FALSE	Discard	6	NA	NA	NA	NA	FALSE	NA	NA	FALSE	Discard	Discard	24.414	NA	NA	14.7141	15.9857	NA	NA	17.2105	15.2446	NA	NA
Borealin	CDCA8	NA	NA	NA	NA	NA	FALSE	NA	NA	NA	NA	NA	Discard	28.714	28.9642	-0.250154	0.627184	0.894718	FALSE	0.0231829	-3.64733e-05	-0.00636484	0.451245	FALSE	FALSE	FALSE	Discard	6	NA	NA	NA	NA	FALSE	NA	NA	FALSE	Discard	Discard	27.3712	NA	NA	13.7391	16.3418	NA	NA	16.9229	15.9212	NA	NA
Cadherin-2	CDH2	12.2445	14.5339	-2.28936	NA	NA	FALSE	NA	NA	NA	NA	NA	Discard	31.8659	31.8545	0.0113369	0.97304	0.99536	FALSE	-0.0118591	-0.00940778	-0.00116376	0.0825065	FALSE	FALSE	FALSE	Discard	5	-1.9052	NA	NA	NA	FALSE	NA	NA	FALSE	Discard	Discard	28.6964	12.2445	14.5339	22.7764	15.2735	NA	NA	17.757	16.1955	NA	NA
Cyclin-dependent kinase 1	CDK1;CDC2	20.3586	18.5532	1.80537	NA	NA	FALSE	NA	NA	NA	NA	NA	Discard	31.7981	31.0803	0.717805	0.00293642	0.189906	FALSE	-0.00253001	0.0248509	0.0249615	1.76968	TRUE	FALSE	FALSE	Discard	2	2.13122	0.182996	NA	NA	FALSE	NA	NA	FALSE	Discard	Discard	29.3207	20.6279	19.7624	26.0194	14.9835	19.8263	14.2051	27.1223	25.8573	20.5004	17.9069
Cyclin-dependent kinase 11B;Cyclin-dependent kinase 11A	CDK11B;CDC2L1;CDK11A	19.4516	17.6545	1.79711	NA	NA	FALSE	NA	NA	NA	NA	NA	Discard	29.1675	29.3255	-0.158033	0.708074	0.925383	FALSE	-0.0200025	-0.0100669	-0.00574759	0.407484	FALSE	TRUE	TRUE	Keep	5	7.36031	NA	0.04982	0.271561	FALSE	4.99e-05	0.00277331	TRUE	Discard	Discard	26.0208	20.055	18.1025	21.3213	16.1369	19.197	17.0104	13.7283	17.7964	18.8136	17.6488
Cyclin-dependent kinase 12	CDK12	17.4288	17.2909	0.13787	NA	NA	FALSE	NA	NA	NA	NA	NA	Discard	30.3161	30.2105	0.105622	0.647416	0.903805	FALSE	-0.0210663	0.00281297	0.0063193	0.448017	FALSE	TRUE	TRUE	Keep	2	3.75815	7.175	0.0332438	0.235775	FALSE	0.0281714	0.064257	FALSE	Discard	Discard	26.4485	14.3893	17.8401	20.2345	22.0249	17.449	16.5267	24.2717	16.6354	18.3274	17.2138
Cyclin-dependent kinase 13	CDK13	NA	NA	NA	NA	NA	FALSE	NA	NA	NA	NA	NA	Discard	27.1853	26.929	0.256308	0.524715	0.847876	FALSE	0.0137529	0.0141958	0.00896956	0.635912	FALSE	FALSE	FALSE	Discard	6	NA	NA	NA	NA	FALSE	NA	NA	FALSE	Discard	Discard	23.6183	NA	NA	17.29	16.4685	NA	NA	17.86	17.283	NA	NA
Cyclin-dependent kinase 16	CDK16	NA	NA	NA	NA	NA	FALSE	NA	NA	NA	NA	NA	Discard	26.1879	25.8625	0.3254	NA	NA	FALSE	NA	NA	NA	NA	NA	FALSE	FALSE	Discard	6	NA	NA	NA	NA	FALSE	NA	NA	FALSE	Discard	Discard	23.1878	NA	NA	14.6876	16.4462	NA	NA	15.0821	16.7481	NA	NA
Cyclin-dependent kinase 2	CDK2	14.9718	15.9738	-1.00198	NA	NA	FALSE	NA	NA	NA	NA	NA	Discard	29.9928	30.3101	-0.317333	0.489845	0.832897	FALSE	-0.0172138	-0.0131233	-0.00968558	0.686674	FALSE	FALSE	FALSE	Discard	5	0.978078	NA	NA	NA	FALSE	NA	NA	FALSE	Discard	Discard	28.0148	14.9718	15.9738	22.6204	16.2343	NA	NA	15.3992	15.6976	NA	NA
Cyclin-dependent kinase 2-associated protein 1	CDK2AP1	NA	NA	NA	NA	NA	FALSE	NA	NA	NA	NA	NA	Discard	29.1153	29.1398	-0.0244999	0.929093	0.986422	FALSE	0.0118064	-0.0024468	-0.00129246	0.0916312	FALSE	FALSE	FALSE	Discard	6	NA	NA	NA	NA	FALSE	NA	NA	FALSE	Discard	Discard	29.4228	NA	NA	14.4866	16.698	NA	NA	17.4586	16.4009	NA	NA
Cyclin-dependent kinase 4	CDK4	17.1277	17.7339	-0.606147	NA	NA	FALSE	NA	NA	NA	NA	NA	Discard	30.7202	30.8932	-0.172955	0.690643	0.91752	FALSE	-0.0202658	-0.0114389	-0.00597674	0.423731	FALSE	FALSE	FALSE	Discard	3	1.60148	2.5684	NA	NA	FALSE	NA	NA	FALSE	Discard	Discard	28.9939	17.9171	18.1009	23.9569	16.239	17.3567	NA	25.6087	17.1911	13.8014	17.2404
Cyclin-dependent-like kinase 5	CDK5	16.0092	NA	NA	NA	NA	FALSE	NA	NA	NA	NA	NA	Discard	29.6054	29.1483	0.457103	0.0800174	0.443545	FALSE	-0.016386	0.0147519	0.0194342	1.37782	FALSE	FALSE	FALSE	Discard	5	NA	NA	NA	NA	FALSE	NA	NA	FALSE	Discard	Discard	27.1521	16.0092	NA	13.0355	15.9932	NA	NA	16.9911	16.8092	NA	NA
CDK5 regulatory subunit-associated protein 1	CDK5RAP1	13.0653	15.9485	-2.88318	NA	NA	FALSE	NA	NA	NA	NA	NA	Discard	26.6558	27.1303	-0.474561	0.0696516	0.423352	FALSE	0.00465164	-0.0217322	-0.0210943	1.49551	FALSE	FALSE	FALSE	Discard	6	NA	NA	NA	NA	FALSE	NA	NA	FALSE	Discard	Discard	24.0763	NA	17.4535	15.5488	16.6238	12.8546	12.0585	16.3772	15.9968	13.2492	12.5422
CDK5 regulatory subunit-associated protein 2	CDK5RAP2	11.6734	NA	NA	NA	NA	FALSE	NA	NA	NA	NA	NA	Discard	26.8147	27.0006	-0.18586	0.636608	0.898911	FALSE	0.0208313	0.000562446	-0.00593988	0.421117	FALSE	FALSE	FALSE	Discard	6	NA	NA	NA	NA	FALSE	NA	NA	FALSE	Discard	Discard	23.0968	11.6734	NA	13.494	17.4362	NA	NA	17.017	18.3516	NA	NA
CDK5 regulatory subunit-associated protein 3	CDK5RAP3	13.4119	14.0481	-0.636206	NA	NA	FALSE	NA	NA	NA	NA	NA	Discard	29.1733	29.5603	-0.387013	0.119563	0.502835	FALSE	0.0183697	-0.00975136	-0.0174233	1.23525	FALSE	FALSE	FALSE	Discard	5	NA	NA	NA	NA	FALSE	NA	NA	FALSE	Discard	Discard	26.8163	13.5893	14.1784	14.7946	14.7689	13.2095	13.2981	15.6809	14.3614	NA	14.4385
Cyclin-dependent kinase 6	CDK6	15.9056	15.6058	0.299759	NA	NA	FALSE	NA	NA	NA	NA	NA	Discard	28.5921	27.8671	0.724957	0.0343281	0.338242	FALSE	-0.00319262	0.0185455	0.0222317	1.57616	TRUE	FALSE	FALSE	Discard	5	NA	NA	NA	NA	FALSE	NA	NA	FALSE	Discard	Discard	26.1532	15.9056	15.6058	12.6466	15.8665	NA	NA	17.1242	17.593	NA	NA
Cyclin-dependent kinase 7	CDK7	NA	NA	NA	NA	NA	FALSE	NA	NA	NA	NA	NA	Discard	27.2812	27.8084	-0.527188	0.440033	0.797433	FALSE	-0.00746031	-0.0168341	-0.0109333	0.775136	FALSE	FALSE	FALSE	Discard	6	NA	NA	NA	NA	FALSE	NA	NA	FALSE	Discard	Discard	25.2547	NA	NA	14.0802	15.3368	NA	NA	15.9855	16.0176	NA	NA
Cyclin-dependent kinase 8;Cyclin-dependent kinase 19	CDK8;CDK19	14.5236	12.2696	2.25396	NA	NA	FALSE	NA	NA	NA	NA	NA	Discard	24.8504	NA	NA	NA	NA	FALSE	NA	NA	NA	NA	NA	FALSE	FALSE	Discard	6	NA	NA	NA	NA	FALSE	NA	NA	FALSE	Discard	Discard	22.8711	14.5236	12.2696	13.6177	17.3236	NA	NA	17.8577	19.0234	NA	NA
Cyclin-dependent kinase 9	CDK9	17.367	17.5048	-0.137843	NA	NA	FALSE	NA	NA	NA	NA	NA	Discard	27.9557	27.9121	0.0435844	0.778937	0.949196	FALSE	0.00924161	0.0122552	0.00497203	0.3525	FALSE	FALSE	TRUE	Keep	3	3.20391	4.77852	0.145463	0.460808	FALSE	0.0702343	0.109459	FALSE	Discard	Discard	25.7436	17.7627	17.5886	22.2765	24.1698	17.5197	17.6087	24.9968	16.3622	16.5628	17.2965
Threonylcarbamoyladenosine tRNA methylthiotransferase	CDKAL1	15.1185	14.6831	0.435438	NA	NA	FALSE	NA	NA	NA	NA	NA	Discard	29.2351	29.7389	-0.503782	0.0353937	0.342125	FALSE	0.0149704	-0.0180735	-0.022705	1.6097	TRUE	FALSE	FALSE	Discard	0	2.3045	2.35919	NA	NA	FALSE	NA	NA	FALSE	Discard	Discard	26.9648	14.7074	13.9155	20.7866	22.996	14.8974	15.2879	21.1142	24.3426	15.5937	14.5179
Cyclin-dependent kinase inhibitor 2A	CDKN2A.copy.1	NA	NA	NA	NA	NA	FALSE	NA	NA	NA	NA	NA	Discard	31.6916	32.0835	-0.391965	0.264664	0.663829	FALSE	-0.0136219	-0.0178721	-0.0150808	1.06917	FALSE	FALSE	FALSE	Discard	6	NA	NA	NA	NA	FALSE	NA	NA	FALSE	Discard	Discard	31.1212	NA	NA	16.232	15.0463	NA	NA	18.1012	18.2675	NA	NA
Tumor suppressor ARF	CDKN2A.copy.2	NA	NA	NA	NA	NA	FALSE	NA	NA	NA	NA	NA	Discard	27.3678	28.2508	-0.883067	0.111241	0.490795	FALSE	0.0150308	-0.0172741	-0.0202223	1.43369	FALSE	FALSE	FALSE	Discard	6	NA	NA	NA	NA	FALSE	NA	NA	FALSE	Discard	Discard	27.5236	NA	NA	15.0542	16.5505	NA	NA	15.7385	16.8976	NA	NA
CDKN2A-interacting protein	CDKN2AIP	14.3515	14.7727	-0.421198	NA	NA	FALSE	NA	NA	NA	NA	NA	Discard	26.9486	27.2998	-0.351147	0.0247002	0.302193	FALSE	0.00792409	-0.0210504	-0.022764	1.61389	TRUE	FALSE	FALSE	Discard	0	-0.600778	1.78154	NA	NA	FALSE	NA	NA	FALSE	Discard	Discard	24.204	14.8944	15.0531	23.6372	25.08	13.4707	14.1592	23.5876	23.6698	NA	14.9513
Cyclin-dependent kinase 4 inhibitor C	CDKN2C	NA	NA	NA	NA	NA	FALSE	NA	NA	NA	NA	NA	Discard	27.4751	26.8508	0.624235	0.00434436	0.210829	FALSE	-0.0118224	0.020906	0.02431	1.7235	TRUE	FALSE	FALSE	Discard	6	NA	NA	NA	NA	FALSE	NA	NA	FALSE	Discard	Discard	26.1547	NA	NA	16.6813	17.2794	NA	NA	14.7538	17.4394	NA	NA
Cerebellar degeneration-related protein 2	CDR2	NA	NA	NA	NA	NA	FALSE	NA	NA	NA	NA	NA	Discard	25.192	25.2188	-0.026774	NA	NA	FALSE	NA	NA	NA	NA	NA	FALSE	FALSE	Discard	6	NA	NA	NA	NA	FALSE	NA	NA	FALSE	Discard	Discard	24.3207	NA	NA	13.8197	15.2349	NA	NA	17.0388	18.6766	NA	NA
Phosphatidate cytidylyltransferase 2	CDS2	NA	NA	NA	NA	NA	FALSE	NA	NA	NA	NA	NA	Discard	29.0997	29.733	-0.633289	0.0424617	0.365874	FALSE	0.00177735	-0.0239948	-0.0231091	1.63836	TRUE	FALSE	FALSE	Discard	6	NA	NA	NA	NA	FALSE	NA	NA	FALSE	Discard	Discard	26.8186	NA	NA	14.7906	15.5545	NA	NA	16.7396	16.2558	NA	NA
DNA replication factor Cdt1	CDT1	NA	NA	NA	NA	NA	FALSE	NA	NA	NA	NA	NA	Discard	25.6441	26.0412	-0.397131	0.0119808	0.250275	FALSE	0.00255468	-0.0205314	-0.0230916	1.63712	TRUE	FALSE	FALSE	Discard	6	NA	NA	NA	NA	FALSE	NA	NA	FALSE	Discard	Discard	22.579	NA	NA	15.9939	17.2317	NA	NA	16.7482	17.7265	NA	NA
Protein CDV3 homolog	CDV3	NA	NA	NA	NA	NA	FALSE	NA	NA	NA	NA	NA	Discard	32.0966	31.8587	0.237918	0.417394	0.786486	FALSE	-0.0229186	0.0041799	0.0106807	0.757224	FALSE	FALSE	FALSE	Discard	5	NA	NA	NA	NA	FALSE	NA	NA	FALSE	Discard	Discard	30.4793	NA	NA	14.7458	14.077	NA	NA	16.8534	17.7974	NA	NA
Chromodomain Y-like protein	CDYL	13.2305	13.4735	-0.242994	NA	NA	FALSE	NA	NA	NA	NA	NA	Discard	27.9042	27.8936	0.010607	0.855362	0.967254	FALSE	0.0151898	0.00246663	0.00248721	0.176335	FALSE	FALSE	FALSE	Discard	5	NA	3.3207	NA	NA	FALSE	NA	NA	FALSE	Discard	Discard	25.5162	13.2305	13.4735	13.2655	21.5126	NA	NA	15.6505	14.8308	NA	NA
CCAAT/enhancer-binding protein zeta	CEBPZ	12.9627	13.6523	-0.689613	NA	NA	FALSE	NA	NA	NA	NA	NA	Discard	32.6318	32.5592	0.0726637	0.677167	0.913096	FALSE	0.0182243	0.00895009	0.00624102	0.442467	FALSE	FALSE	FALSE	Discard	1	0.725516	3.48074	NA	NA	FALSE	NA	NA	FALSE	Discard	Discard	29.24	12.007	NA	20.5152	24.987	13.5326	13.7046	21.162	22.059	NA	13.5981
Cat eye syndrome critical region protein 2	CECR2	NA	NA	NA	NA	NA	FALSE	NA	NA	NA	NA	NA	Discard	26.4858	26.8047	-0.318823	0.305758	0.697788	FALSE	0.0207541	-0.009096	-0.013977	0.99092	FALSE	FALSE	FALSE	Discard	6	NA	NA	NA	NA	FALSE	NA	NA	FALSE	Discard	Discard	22.8821	NA	NA	17.168	16.5349	NA	NA	14.4374	15.424	NA	NA
Cat eye syndrome critical region protein 5	CECR5	NA	NA	NA	NA	NA	FALSE	NA	NA	NA	NA	NA	Discard	31.6633	32.0816	-0.418276	0.0382492	0.350544	FALSE	0.015958	-0.0174717	-0.022262	1.5783	TRUE	FALSE	FALSE	Discard	2	NA	NA	NA	NA	FALSE	NA	NA	FALSE	Discard	Discard	29.7059	NA	NA	26.3798	26.9786	NA	NA	25.8313	17.3384	NA	NA
CUGBP Elav-like family member 2	CELF2	NA	NA	NA	NA	NA	FALSE	NA	NA	NA	NA	NA	Discard	27.5456	27.4027	0.142889	0.591056	0.878597	FALSE	0.0189184	0.0133592	0.00809786	0.574111	FALSE	FALSE	FALSE	Discard	6	NA	NA	NA	NA	FALSE	NA	NA	FALSE	Discard	Discard	25.67	NA	NA	12.3462	17.0946	NA	NA	15.2009	16.8645	NA	NA
Cadherin EGF LAG seven-pass G-type receptor 2	CELSR2	NA	NA	NA	NA	NA	FALSE	NA	NA	NA	NA	NA	Discard	25.9769	25.8847	0.0922053	NA	NA	FALSE	NA	NA	NA	NA	NA	FALSE	FALSE	Discard	6	NA	NA	NA	NA	FALSE	NA	NA	FALSE	Discard	Discard	21.1501	NA	NA	15.6733	15.9938	NA	NA	15.7311	15.3395	NA	NA
Major centromere autoantigen B	CENPB	16.0798	14.8365	1.24329	NA	NA	FALSE	NA	NA	NA	NA	NA	Discard	28.361	28.667	-0.306009	0.324719	0.716611	FALSE	0.0195204	-0.00940313	-0.0128663	0.912179	FALSE	FALSE	TRUE	Keep	3	2.96616	1.46745	0.000351647	0.0366574	TRUE	0.121735	0.160083	FALSE	Discard	Discard	26.5182	15.1266	13.8421	20.6669	23.7344	16.5044	15.7828	22.1402	14.8173	16.2704	14.0281
Centromere protein C	CENPC	NA	NA	NA	NA	NA	FALSE	NA	NA	NA	NA	NA	Discard	28.4066	28.8427	-0.436052	0.373411	0.758219	FALSE	0.0199175	-0.00891026	-0.0120229	0.852382	FALSE	FALSE	FALSE	Discard	6	NA	NA	NA	NA	FALSE	NA	NA	FALSE	Discard	Discard	25.4665	NA	NA	14.5636	16.9517	NA	NA	16.098	16.1432	NA	NA
Kinesin-like protein;Centromere-associated protein E	CENPE	NA	NA	NA	NA	NA	FALSE	NA	NA	NA	NA	NA	Discard	27.6782	27.086	0.592168	NA	NA	FALSE	NA	NA	NA	NA	NA	FALSE	FALSE	Discard	6	NA	NA	NA	NA	FALSE	NA	NA	FALSE	Discard	Discard	21.5976	NA	NA	13.9473	15.4499	NA	NA	17.0246	17.0878	NA	NA
Centromere protein F	CENPF	13.3687	13.6975	-0.328773	NA	NA	FALSE	NA	NA	NA	NA	NA	Discard	30.3486	30.4502	-0.101544	0.971006	0.994307	FALSE	0.0218562	0.00460096	-0.000172238	0.0122111	FALSE	FALSE	TRUE	Keep	3	3.77838	4.80791	0.248146	0.571329	FALSE	0.0220325	0.0568478	FALSE	Discard	Discard	25.052	10.7164	12.098	18.3825	16.1502	14.2492	13.8112	19.2516	17.4658	NA	14.3647
Centromere protein H	CENPH	14.25	14.4201	-0.170118	NA	NA	FALSE	NA	NA	NA	NA	NA	Discard	28.1233	27.966	0.157271	0.200874	0.600075	FALSE	-0.0184043	0.00755817	0.0147644	1.04675	FALSE	FALSE	FALSE	Discard	6	NA	NA	NA	NA	FALSE	NA	NA	FALSE	Discard	Discard	26.0171	14.25	14.4201	13.3299	16.8936	NA	NA	13.4871	17.8533	NA	NA
Centromere protein Q	CENPQ	NA	NA	NA	NA	NA	FALSE	NA	NA	NA	NA	NA	Discard	26.5682	26.8002	-0.232035	NA	NA	FALSE	NA	NA	NA	NA	NA	FALSE	FALSE	Discard	6	NA	NA	NA	NA	FALSE	NA	NA	FALSE	Discard	Discard	24.6868	NA	NA	17.5361	16.7682	NA	NA	17.4065	17.8305	NA	NA
Centromere protein T	CENPT	NA	NA	NA	NA	NA	FALSE	NA	NA	NA	NA	NA	Discard	25.8464	25.1818	0.664536	NA	NA	FALSE	NA	NA	NA	NA	NA	FALSE	FALSE	Discard	6	NA	NA	NA	NA	FALSE	NA	NA	FALSE	Discard	Discard	23.1053	NA	NA	13.8117	15.1816	NA	NA	13.7147	17.5742	NA	NA
Centromere protein U	CENPU;MLF1IP	NA	NA	NA	NA	NA	FALSE	NA	NA	NA	NA	NA	Discard	27.1069	27.3365	-0.229646	0.708176	0.925383	FALSE	0.0173516	-0.00335601	-0.00410255	0.290857	FALSE	FALSE	FALSE	Discard	6	NA	NA	NA	NA	FALSE	NA	NA	FALSE	Discard	Discard	24.8581	NA	NA	15.2523	17.1799	NA	NA	15.0843	18.4373	NA	NA
Centromere protein V	CENPV	NA	NA	NA	NA	NA	FALSE	NA	NA	NA	NA	NA	Discard	30.7406	31.6807	-0.940069	0.0291765	0.31881	FALSE	0.0113222	-0.021354	-0.0221158	1.56793	TRUE	FALSE	FALSE	Discard	6	NA	NA	NA	NA	FALSE	NA	NA	FALSE	Discard	Discard	29.8833	NA	NA	14.4696	16.3115	NA	NA	17.1362	19.451	NA	NA
Centrosomal protein of 135 kDa	CEP135	NA	NA	NA	NA	NA	FALSE	NA	NA	NA	NA	NA	Discard	25.778	25.7858	-0.00773105	0.962357	0.992379	FALSE	0.0151572	0.00488844	0.00226161	0.160341	FALSE	FALSE	FALSE	Discard	6	NA	NA	NA	NA	FALSE	NA	NA	FALSE	Discard	Discard	22.4223	NA	NA	14.3438	16.028	NA	NA	16.4042	16.0256	NA	NA
Centrosomal protein of 170 kDa	CEP170	16.6458	15.401	1.24482	NA	NA	FALSE	NA	NA	NA	NA	NA	Discard	31.2841	31.2548	0.0292424	0.788706	0.951528	FALSE	-0.0195423	-0.0024213	0.00346873	0.245921	FALSE	FALSE	TRUE	Keep	0	2.30993	2.95611	0.297114	0.619644	FALSE	0.0710577	0.110326	FALSE	Discard	Discard	26.9648	16.9027	16.2341	24.3565	24.8359	16.333	15.056	22.176	23.4511	NA	14.1872
Centrosomal protein of 192 kDa	CEP192	12.3586	12.8092	-0.450597	NA	NA	FALSE	NA	NA	NA	NA	NA	Discard	23.7101	NA	NA	NA	NA	FALSE	NA	NA	NA	NA	NA	FALSE	FALSE	Discard	6	NA	NA	NA	NA	FALSE	NA	NA	FALSE	Discard	Discard	18.8541	12.6823	12.8092	14.1466	16.6467	11.9406	NA	15.6287	17.5821	NA	NA
Centrosome-associated protein CEP250	CEP250	NA	NA	NA	NA	NA	FALSE	NA	NA	NA	NA	NA	Discard	31.3404	31.5709	-0.230448	0.186243	0.585298	FALSE	0.00268264	-0.0107505	-0.0157681	1.1179	FALSE	FALSE	FALSE	Discard	6	NA	NA	NA	NA	FALSE	NA	NA	FALSE	Discard	Discard	25.5522	NA	NA	12.4006	16.8042	NA	NA	17.3642	16.7869	NA	NA
Centrosomal protein of 290 kDa	CEP290	17.728	14.3529	3.37512	NA	NA	FALSE	NA	NA	NA	NA	NA	Discard	25.7914	25.8063	-0.0149153	NA	NA	FALSE	NA	NA	NA	NA	NA	FALSE	FALSE	Discard	4	8.81752	5.38029	NA	NA	FALSE	NA	NA	FALSE	Discard	Discard	21.2468	19.2559	15.0747	19.065	14.9413	13.4025	12.8598	17.8553	17.1726	13.8177	14.3465
Centrosome-associated protein 350	CEP350	13.6135	11.9959	1.6176	NA	NA	FALSE	NA	NA	NA	NA	NA	Discard	29.2038	29.3421	-0.138268	0.434111	0.793852	FALSE	-0.0104993	-0.0164623	-0.0109468	0.776089	FALSE	FALSE	TRUE	Keep	6	NA	NA	NA	NA	FALSE	0.00279125	0.019028	TRUE	Discard	Discard	23.9797	NA	11.101	13.5507	16.0801	13.6135	12.354	14.6694	17.2575	NA	12.2352
Centrosomal protein of 41 kDa	CEP41	NA	NA	NA	NA	NA	FALSE	NA	NA	NA	NA	NA	Discard	26.694	26.6722	0.0217307	0.94534	0.989712	FALSE	0.00374677	-0.00172245	0.00103771	0.0735702	FALSE	FALSE	FALSE	Discard	6	NA	NA	NA	NA	FALSE	NA	NA	FALSE	Discard	Discard	24.3216	NA	NA	12.7781	16.5716	NA	NA	16.4591	15.4167	NA	NA
Centrosomal protein of 44 kDa	CEP44	15.7049	NA	NA	NA	NA	FALSE	NA	NA	NA	NA	NA	Discard	27.6758	27.0627	0.613047	0.200635	0.600075	FALSE	0.0131792	0.0176662	0.0171928	1.21891	FALSE	FALSE	FALSE	Discard	5	-0.00791937	NA	NA	NA	FALSE	NA	NA	FALSE	Discard	Discard	25.3217	15.7049	NA	24.3395	14.3144	NA	NA	17.1612	16.8982	NA	NA
Centrosomal protein of 55 kDa	CEP55	NA	NA	NA	NA	NA	FALSE	NA	NA	NA	NA	NA	Discard	28.5082	28.2716	0.236597	0.222401	0.62232	FALSE	-0.00557904	0.0183308	0.0160949	1.14107	FALSE	FALSE	FALSE	Discard	4	NA	NA	NA	NA	FALSE	NA	NA	FALSE	Discard	Discard	26.1315	NA	NA	22.3857	25.4283	NA	NA	15.8575	17.7328	NA	NA
Centrosomal protein of 78 kDa	CEP78	17.2428	16.5744	0.66841	NA	NA	FALSE	NA	NA	NA	NA	NA	Discard	25.42	26.3631	-0.94311	0.0762106	0.436002	FALSE	-0.00475228	-0.0225367	-0.0202421	1.4351	FALSE	TRUE	FALSE	Keep	5	1.192	NA	0.0793263	0.351302	FALSE	0.0474017	0.0874945	FALSE	Discard	Discard	23.1275	18.3393	17.1632	16.9405	15.3477	15.8999	NA	23.4887	15.2627	16.1454	15.5627
Centrosomal protein of 85 kDa	CEP85	NA	NA	NA	NA	NA	FALSE	NA	NA	NA	NA	NA	Discard	27.4735	27.6386	-0.165137	0.582573	0.875542	FALSE	-0.0156551	-0.0154999	-0.00799638	0.566916	FALSE	FALSE	FALSE	Discard	6	NA	NA	NA	NA	FALSE	NA	NA	FALSE	Discard	Discard	24.6679	NA	NA	14.4727	14.2976	NA	NA	14.9241	15.7299	NA	NA
Ceramide synthase 1	CERS1	NA	NA	NA	NA	NA	FALSE	NA	NA	NA	NA	NA	Discard	25.9283	26.5767	-0.648412	NA	NA	FALSE	-0.00333563	-0.0184544	-0.0191594	1.35834	FALSE	FALSE	FALSE	Discard	6	NA	NA	NA	NA	FALSE	NA	NA	FALSE	Discard	Discard	24.7785	NA	NA	14.1895	15.5778	NA	NA	17.1111	16.6034	NA	NA
Ceramide synthase 2	CERS2	16.0042	NA	NA	NA	NA	FALSE	NA	NA	NA	NA	NA	Discard	30.1315	30.177	-0.0454235	0.823449	0.960767	FALSE	-0.015613	-0.0123759	-0.00393568	0.279027	FALSE	FALSE	FALSE	Discard	6	NA	NA	NA	NA	FALSE	NA	NA	FALSE	Discard	Discard	28.2716	16.0042	NA	16.2755	17.1893	NA	NA	17.3568	18.9128	NA	NA
Ceramide synthase 6	CERS6	NA	NA	NA	NA	NA	FALSE	NA	NA	NA	NA	NA	Discard	27.052	27.1289	-0.0768746	0.955338	0.990864	FALSE	0.011629	-0.00304869	-0.00104153	0.0738413	FALSE	FALSE	FALSE	Discard	6	NA	NA	NA	NA	FALSE	NA	NA	FALSE	Discard	Discard	25.5174	NA	NA	16.1997	15.4723	NA	NA	16.8169	16.9419	NA	NA
Centrin-2	CETN2	NA	NA	NA	NA	NA	FALSE	NA	NA	NA	NA	NA	Discard	29.5805	30.1776	-0.597107	0.479577	0.825531	FALSE	0.0222925	-0.00204763	-0.00901592	0.639198	FALSE	FALSE	FALSE	Discard	6	NA	NA	NA	NA	FALSE	NA	NA	FALSE	Discard	Discard	28.9798	NA	NA	13.9321	15.9108	NA	NA	16.8242	17.3613	NA	NA
Cilia- and flagella-associated protein 20	CFAP20	NA	14.86	NA	NA	NA	FALSE	NA	NA	NA	NA	NA	Discard	28.0164	27.7393	0.277138	0.55468	0.861367	FALSE	0.0124688	0.0104406	0.00848671	0.601679	FALSE	FALSE	FALSE	Discard	6	NA	NA	NA	NA	FALSE	NA	NA	FALSE	Discard	Discard	26.5968	NA	NA	14.4844	16.4498	NA	14.4946	16.6265	16.5797	NA	15.1512
Cilia- and flagella-associated protein 36	CFAP36.copy.2	NA	NA	NA	NA	NA	FALSE	NA	NA	NA	NA	NA	Discard	28.3043	27.846	0.45828	0.238768	0.637408	FALSE	-0.00481748	0.0159153	0.0159492	1.13075	FALSE	FALSE	FALSE	Discard	6	NA	NA	NA	NA	FALSE	NA	NA	FALSE	Discard	Discard	26.0965	NA	NA	13.434	14.6386	NA	NA	13.8584	17.0887	NA	NA
Craniofacial development protein 1	CFDP1	NA	NA	NA	NA	NA	FALSE	NA	NA	NA	NA	NA	Discard	30.0739	29.6862	0.387673	0.210178	0.608711	FALSE	-0.0187551	0.00725015	0.0148472	1.05261	FALSE	FALSE	FALSE	Discard	6	NA	NA	NA	NA	FALSE	NA	NA	FALSE	Discard	Discard	28.4315	NA	NA	14.5975	16.1181	NA	NA	16.0691	16.7139	NA	NA
Cofilin-1	CFL1	19.3593	21.2113	-1.85195	NA	NA	FALSE	NA	NA	NA	NA	NA	Discard	34.9925	34.7663	0.226292	0.110508	0.4904	FALSE	-0.00518555	0.0217647	0.0198391	1.40653	FALSE	TRUE	TRUE	Keep	0	-2.47218	2.54995	0.113572	0.419608	FALSE	0.128016	0.165393	FALSE	Discard	Discard	33.3976	20.2917	21.3983	30.5627	29.3655	19.1702	18.8056	30.1998	29.4375	17.1385	21.9536
Cofilin-2	CFL2	NA	NA	NA	NA	NA	FALSE	NA	NA	NA	NA	NA	Discard	30.8419	30.1465	0.695482	0.0473073	0.377696	FALSE	0.00470147	0.0244464	0.0215327	1.5266	TRUE	FALSE	FALSE	Discard	4	NA	NA	NA	NA	FALSE	NA	NA	FALSE	Discard	Discard	29.2476	NA	NA	23.2099	16.6909	NA	NA	24.9503	16.6036	NA	NA
CGG triplet repeat-binding protein 1	CGGBP1	NA	NA	NA	NA	NA	FALSE	NA	NA	NA	NA	NA	Discard	30.8034	30.9685	-0.165124	0.333957	0.727948	FALSE	0.0144652	-0.0126117	-0.0125988	0.893211	FALSE	FALSE	FALSE	Discard	6	NA	NA	NA	NA	FALSE	NA	NA	FALSE	Discard	Discard	29.2895	NA	NA	13.6053	15.1141	NA	NA	18.2278	16.2701	NA	NA
Cingulin	CGN	19.0091	10.1561	8.85302	NA	NA	FALSE	NA	NA	NA	NA	NA	Discard	28.942	29.1589	-0.216962	0.23506	0.632706	FALSE	0.0202276	-0.00823455	-0.0146939	1.04175	FALSE	FALSE	FALSE	Discard	3	7.23066	-1.23548	NA	NA	FALSE	NA	NA	FALSE	Discard	Discard	24.7699	NA	NA	13.5198	21.8801	18.4472	NA	13.5611	23.876	19.4124	10.1561
Putative glutathione-specific gamma-glutamylcyclotransferase 2	CHAC2	NA	NA	NA	NA	NA	FALSE	NA	NA	NA	NA	NA	Discard	28.1342	26.9705	1.16372	0.0910224	0.459913	FALSE	0.00784645	0.0230784	0.0196765	1.395	FALSE	FALSE	FALSE	Discard	6	NA	NA	NA	NA	FALSE	NA	NA	FALSE	Discard	Discard	26.983	NA	NA	13.1711	16.2592	NA	NA	16.9222	15.1701	NA	NA
Chromatin assembly factor 1 subunit A	CHAF1A	NA	NA	NA	NA	NA	FALSE	NA	NA	NA	NA	NA	Discard	30.7543	31.0761	-0.321806	0.585167	0.875542	FALSE	0.0231644	-0.00130649	-0.00729553	0.517228	FALSE	FALSE	FALSE	Discard	6	NA	NA	NA	NA	FALSE	NA	NA	FALSE	Discard	Discard	27.9334	NA	NA	15.8521	15.9367	NA	NA	16.4136	16.5086	NA	NA
Chromatin assembly factor 1 subunit B	CHAF1B	14.3111	13.2149	1.09616	NA	NA	FALSE	NA	NA	NA	NA	NA	Discard	29.6942	29.7844	-0.0902087	0.977341	0.995801	FALSE	0.0220175	0.00730121	0.000313212	0.0222057	FALSE	FALSE	FALSE	Discard	4	0.450799	NA	NA	NA	FALSE	NA	NA	FALSE	Discard	Discard	27.4122	14.3111	13.8062	22.487	15.9974	NA	12.8389	23.1311	17.8526	NA	12.7468
Chromosome alignment-maintaining phosphoprotein 1	CHAMP1	NA	NA	NA	NA	NA	FALSE	NA	NA	NA	NA	NA	Discard	30.2416	31.064	-0.822369	0.225309	0.623757	FALSE	0.0197661	-0.0124372	-0.016408	1.16327	FALSE	FALSE	FALSE	Discard	6	NA	NA	NA	NA	FALSE	NA	NA	FALSE	Discard	Discard	27.054	NA	NA	14.7994	16.2804	NA	NA	14.5115	16.7273	NA	NA
Coiled-coil-helix-coiled-coil-helix domain-containing protein 1	CHCHD1	NA	NA	NA	NA	NA	FALSE	NA	NA	NA	NA	NA	Discard	28.3846	28.4874	-0.102793	0.58464	0.875542	FALSE	0.019559	0.00187384	-0.00671698	0.476211	FALSE	FALSE	FALSE	Discard	6	NA	NA	NA	NA	FALSE	NA	NA	FALSE	Discard	Discard	28.1731	NA	NA	13.2336	16.7407	NA	NA	17.3323	17.4949	NA	NA
MICOS complex subunit MIC19	CHCHD3	19.405	19.8586	-0.453653	NA	NA	FALSE	NA	NA	NA	NA	NA	Discard	32.1534	32.2175	-0.0641019	0.713309	0.926254	FALSE	-0.0111775	-0.0138184	-0.00589201	0.417724	FALSE	TRUE	TRUE	Keep	0	-1.32325	0.376386	0.106931	0.414292	FALSE	0.339185	0.366966	FALSE	Discard	Discard	30.2082	19.2563	19.6531	28.8715	30.456	19.9589	19.7799	29.5129	30.941	18.7381	20.1046
Coiled-coil-helix-coiled-coil-helix domain-containing protein 5	CHCHD5	NA	NA	NA	NA	NA	FALSE	NA	NA	NA	NA	NA	Discard	28.5971	29.0169	-0.419823	0.0598415	0.402483	FALSE	0.0135451	-0.0134771	-0.0199203	1.41228	FALSE	FALSE	FALSE	Discard	6	NA	NA	NA	NA	FALSE	NA	NA	FALSE	Discard	Discard	28.1125	NA	NA	17.1012	15.587	NA	NA	16.2068	18.3727	NA	NA
MICOS complex subunit MIC25	CHCHD6	NA	NA	NA	NA	NA	FALSE	NA	NA	NA	NA	NA	Discard	29.6752	29.9199	-0.244719	0.019571	0.28146	FALSE	0.0145763	-0.016553	-0.022316	1.58213	TRUE	FALSE	FALSE	Discard	6	NA	NA	NA	NA	FALSE	NA	NA	FALSE	Discard	Discard	28.1915	NA	NA	14.683	14.8461	NA	NA	16.2242	16.1654	NA	NA
Chromodomain-helicase-DNA-binding protein 1	CHD1	NA	NA	NA	NA	NA	FALSE	NA	NA	NA	NA	NA	Discard	30.6352	30.7462	-0.110963	0.878632	0.975428	FALSE	0.0227241	0.00546475	-0.00151522	0.107424	FALSE	FALSE	FALSE	Discard	6	NA	NA	NA	NA	FALSE	NA	NA	FALSE	Discard	Discard	26.4429	NA	NA	14.0592	17.0205	NA	NA	14.2996	16.3779	NA	NA
Chromodomain-helicase-DNA-binding protein 1-like	CHD1L	NA	NA	NA	NA	NA	FALSE	NA	NA	NA	NA	NA	Discard	29.6818	29.7441	-0.0623851	0.723625	0.930477	FALSE	0.019356	-0.000481359	-0.00482593	0.342142	FALSE	FALSE	FALSE	Discard	6	NA	NA	NA	NA	FALSE	NA	NA	FALSE	Discard	Discard	26.4149	NA	NA	16.5795	15.6653	NA	NA	17.8206	18.2537	NA	NA
Chromodomain-helicase-DNA-binding protein 2	CHD2	NA	NA	NA	NA	NA	FALSE	NA	NA	NA	NA	NA	Discard	25.4118	25.26	0.151745	0.544193	0.854137	FALSE	0.0186832	0.0142251	0.00908017	0.643753	FALSE	FALSE	FALSE	Discard	6	NA	NA	NA	NA	FALSE	NA	NA	FALSE	Discard	Discard	21.5529	NA	NA	13.0052	15.6506	NA	NA	13.8648	18.0535	NA	NA
	CHD3.copy.1	NA	NA	NA	NA	NA	FALSE	NA	NA	NA	NA	NA	Discard	26.95	26.7317	0.218278	0.3532	0.744822	FALSE	-0.00118883	0.0152654	0.0125508	0.889806	FALSE	FALSE	FALSE	Discard	6	NA	NA	NA	NA	FALSE	NA	NA	FALSE	Discard	Discard	24.1984	NA	NA	11.6217	17.835	NA	NA	16.6529	17.1147	NA	NA
Chromodomain-helicase-DNA-binding protein 3	CHD3.copy.2	13.1283	12.5625	0.565773	NA	NA	FALSE	NA	NA	NA	NA	NA	Discard	28.4475	28.3939	0.0536916	0.70189	0.923311	FALSE	0.0197934	0.0113511	0.0059298	0.420403	FALSE	FALSE	FALSE	Discard	4	-0.443571	1.27917	NA	NA	FALSE	NA	NA	FALSE	Discard	Discard	24.1817	13.1283	13.4883	22.1985	23.5689	NA	NA	16.2556	18.0718	NA	9.24397
Chromodomain-helicase-DNA-binding protein 4	CHD4	15.2482	13.8905	1.35768	NA	NA	FALSE	NA	NA	NA	NA	NA	Discard	33.8268	33.8669	-0.0401211	0.972284	0.995204	FALSE	0.0202338	0.00272625	-0.000327661	0.0232301	FALSE	FALSE	FALSE	Discard	4	2.05153	1.81124	NA	NA	FALSE	NA	NA	FALSE	Discard	Discard	29.5249	15.2482	13.8905	21.8234	23.439	NA	NA	14.9822	18.0955	NA	NA
Chromodomain-helicase-DNA-binding protein 6	CHD6	15.9653	14.9881	0.977282	NA	NA	FALSE	NA	NA	NA	NA	NA	Discard	NA	24.2326	NA	NA	NA	FALSE	NA	NA	NA	NA	NA	TRUE	TRUE	Keep	6	NA	NA	0.00151768	0.0584032	FALSE	0.000321345	0.00693635	TRUE	Discard	Discard	17.776	15.8828	15.248	13.284	16.7465	15.9749	14.3607	14.4086	18.4695	16.0343	15.1962
Chromodomain-helicase-DNA-binding protein 7	CHD7	NA	NA	NA	NA	NA	FALSE	NA	NA	NA	NA	NA	Discard	29.7516	29.9125	-0.16082	0.713052	0.926254	FALSE	0.0194252	-0.00297362	-0.00511509	0.362642	FALSE	FALSE	FALSE	Discard	6	NA	NA	NA	NA	FALSE	NA	NA	FALSE	Discard	Discard	24.8465	NA	NA	15.7377	15.0708	NA	NA	15.3757	18.2014	NA	NA
Chromodomain-helicase-DNA-binding protein 8	CHD8	NA	NA	NA	NA	NA	FALSE	NA	NA	NA	NA	NA	Discard	29.3501	29.5265	-0.176445	0.173218	0.572093	FALSE	-0.00812686	-0.0175963	-0.0162541	1.15236	FALSE	FALSE	FALSE	Discard	6	NA	NA	NA	NA	FALSE	NA	NA	FALSE	Discard	Discard	24.8261	NA	NA	16.5956	16.0227	NA	NA	17.5538	17.5999	NA	NA
Choline dehydrogenase, mitochondrial	CHDH	NA	NA	NA	NA	NA	FALSE	NA	NA	NA	NA	NA	Discard	27.7623	28.202	-0.439725	0.0285767	0.314343	FALSE	0.00547381	-0.0239943	-0.0240951	1.70826	TRUE	FALSE	FALSE	Discard	6	NA	NA	NA	NA	FALSE	NA	NA	FALSE	Discard	Discard	25.201	NA	NA	14.7845	17.2344	NA	NA	18.8649	16.092	NA	NA
Serine/threonine-protein kinase Chk1	CHEK1	17.435	16.1641	1.27096	NA	NA	FALSE	NA	NA	NA	NA	NA	Discard	26.9595	26.879	0.0805105	0.540816	0.853126	FALSE	-0.00951148	0.00427853	0.00872924	0.618874	FALSE	FALSE	TRUE	Keep	1	3.14451	3.76792	0.0706839	0.326043	FALSE	0.0181491	0.0514511	FALSE	Discard	Discard	24.363	17.569	15.5585	21.7837	22.5803	16.5421	16.3599	24.6099	23.0444	17.8831	16.424
Serine/threonine-protein kinase Chk2	CHEK2	14.3128	NA	NA	NA	NA	FALSE	NA	NA	NA	NA	NA	Discard	28.6251	27.4268	1.19831	0.000167776	0.0797662	FALSE	-0.00782688	0.0232109	0.0252616	1.79096	TRUE	FALSE	FALSE	Discard	6	NA	NA	NA	NA	FALSE	NA	NA	FALSE	Discard	Discard	25.842	14.3128	NA	15.4323	18.295	NA	NA	16.3228	15.4282	NA	NA
Calcium homeostasis endoplasmic reticulum protein	CHERP	12.5889	11.8296	0.759212	NA	NA	FALSE	NA	NA	NA	NA	NA	Discard	32.1185	32.3168	-0.198277	0.226222	0.624888	FALSE	0.0164189	-0.00623324	-0.0144918	1.02742	FALSE	FALSE	FALSE	Discard	6	NA	NA	NA	NA	FALSE	NA	NA	FALSE	Discard	Discard	29.2993	12.5889	11.8296	16.1926	15.5646	NA	NA	16.8621	16.3377	NA	NA
Chitinase domain-containing protein 1	CHID1	NA	NA	NA	NA	NA	FALSE	NA	NA	NA	NA	NA	Discard	28.5995	28.3375	0.262032	0.374806	0.759121	FALSE	0.0132964	0.0166183	0.0125322	0.888488	FALSE	FALSE	FALSE	Discard	6	NA	NA	NA	NA	FALSE	NA	NA	FALSE	Discard	Discard	26.4771	NA	NA	14.0773	15.0004	NA	NA	14.0275	17.0574	NA	NA
Rab proteins geranylgeranyltransferase component A 1	CHM	NA	NA	NA	NA	NA	FALSE	NA	NA	NA	NA	NA	Discard	26.3916	26.4616	-0.0700595	NA	NA	FALSE	-0.0166434	-0.00534639	-0.00768953	0.545162	FALSE	FALSE	FALSE	Discard	6	NA	NA	NA	NA	FALSE	NA	NA	FALSE	Discard	Discard	23.6961	NA	NA	14.0877	16.3792	NA	NA	15.5036	18.8654	NA	NA
Rab proteins geranylgeranyltransferase component A 2	CHML	NA	NA	NA	NA	NA	FALSE	NA	NA	NA	NA	NA	Discard	26.7847	25.9142	0.87052	0.0112827	0.250275	FALSE	-0.00536257	0.0232187	0.0236879	1.67939	TRUE	FALSE	FALSE	Discard	6	NA	NA	NA	NA	FALSE	NA	NA	FALSE	Discard	Discard	23.5696	NA	NA	14.6555	17.2002	NA	NA	16.5005	17.6564	NA	NA
Charged multivesicular body protein 1a	CHMP1A	NA	NA	NA	NA	NA	FALSE	NA	NA	NA	NA	NA	Discard	28.7499	28.5517	0.198147	0.651356	0.903805	FALSE	0.0146021	0.0149116	0.00702976	0.498386	FALSE	FALSE	FALSE	Discard	6	NA	NA	NA	NA	FALSE	NA	NA	FALSE	Discard	Discard	27.666	NA	NA	14.3588	17.095	NA	NA	14.6129	18.6646	NA	NA
Charged multivesicular body protein 2a	CHMP2A	NA	NA	NA	NA	NA	FALSE	NA	NA	NA	NA	NA	Discard	28.5727	27.9556	0.61708	0.0704047	0.423352	FALSE	-0.0101907	0.0157716	0.02177	1.54342	TRUE	FALSE	FALSE	Discard	6	NA	NA	NA	NA	FALSE	NA	NA	FALSE	Discard	Discard	26.5606	NA	NA	13.7555	15.5978	NA	NA	17.2635	17.7387	NA	NA
Charged multivesicular body protein 2b	CHMP2B	NA	NA	NA	NA	NA	FALSE	NA	NA	NA	NA	NA	Discard	28.3397	28.9177	-0.577948	0.0454148	0.373428	FALSE	0.00164507	-0.0173441	-0.0208135	1.47561	FALSE	FALSE	FALSE	Discard	6	NA	NA	NA	NA	FALSE	NA	NA	FALSE	Discard	Discard	27.8062	NA	NA	15.9655	17.5338	NA	NA	16.6705	17.0029	NA	NA
Charged multivesicular body protein 3	CHMP3	NA	NA	NA	NA	NA	FALSE	NA	NA	NA	NA	NA	Discard	27.0825	26.8522	0.230254	0.926212	0.986422	FALSE	-0.00534918	0.00606624	0.00169465	0.120145	FALSE	FALSE	FALSE	Discard	6	NA	NA	NA	NA	FALSE	NA	NA	FALSE	Discard	Discard	26.0044	NA	NA	12.3245	16.2897	NA	NA	14.2635	17.0805	NA	NA
Charged multivesicular body protein 4a	CHMP4A	NA	NA	NA	NA	NA	FALSE	NA	NA	NA	NA	NA	Discard	NA	25.3659	NA	NA	NA	FALSE	NA	NA	NA	NA	NA	FALSE	FALSE	Discard	6	NA	NA	NA	NA	FALSE	NA	NA	FALSE	Discard	Discard	24.5598	NA	NA	13.6268	16.5614	NA	NA	16.5604	16.6641	NA	NA
Transmembrane 9 superfamily member 1	CHMP4A;TM9SF1	NA	NA	NA	NA	NA	FALSE	NA	NA	NA	NA	NA	Discard	29.0405	29.3437	-0.303186	0.15977	0.565641	FALSE	-0.00491336	-0.0214534	-0.0173591	1.2307	FALSE	FALSE	FALSE	Discard	4	NA	NA	NA	NA	FALSE	NA	NA	FALSE	Discard	Discard	26.3061	NA	NA	12.6061	23.3046	NA	NA	16.5546	17.981	NA	NA
Charged multivesicular body protein 4b	CHMP4B	14.6217	16.8068	-2.1851	NA	NA	FALSE	NA	NA	NA	NA	NA	Discard	30.0106	30.1244	-0.113824	0.777581	0.949196	FALSE	-0.0157719	-0.00504953	-0.00410252	0.290854	FALSE	FALSE	TRUE	Keep	1	-3.54748	1.87163	NA	NA	FALSE	0.184167	0.219661	FALSE	Discard	Discard	28.3669	14.6217	17.2769	26.7958	27.3296	NA	15.8771	24.4302	27.2663	NA	16.9308
Charged multivesicular body protein 5	CHMP5	NA	NA	NA	NA	NA	FALSE	NA	NA	NA	NA	NA	Discard	30.8535	30.4814	0.372167	0.282788	0.680006	FALSE	-0.0221794	0.00710523	0.0138087	0.978993	FALSE	FALSE	FALSE	Discard	4	NA	NA	NA	NA	FALSE	NA	NA	FALSE	Discard	Discard	30.2876	NA	NA	22.285	16.7033	NA	NA	30.7355	15.5969	NA	NA
Charged multivesicular body protein 6	CHMP6	NA	NA	NA	NA	NA	FALSE	NA	NA	NA	NA	NA	Discard	27.101	27.6129	-0.511965	0.0797859	0.443255	FALSE	0.00362473	-0.0217791	-0.0199157	1.41196	FALSE	FALSE	FALSE	Discard	6	NA	NA	NA	NA	FALSE	NA	NA	FALSE	Discard	Discard	25.9116	NA	NA	14.7518	15.0951	NA	NA	16.6262	17.1472	NA	NA
Charged multivesicular body protein 7	CHMP7	NA	NA	NA	NA	NA	FALSE	NA	NA	NA	NA	NA	Discard	28.1247	27.8407	0.283958	0.4778	0.824876	FALSE	0.0110729	0.0173427	0.0102773	0.728623	FALSE	FALSE	FALSE	Discard	6	NA	NA	NA	NA	FALSE	NA	NA	FALSE	Discard	Discard	25.7301	NA	NA	15.9783	16.3383	NA	NA	16.116	18.5989	NA	NA
Cysteine and histidine-rich domain-containing protein 1	CHORDC1	22.1402	22.0567	0.08347	NA	NA	FALSE	NA	NA	NA	NA	NA	Discard	32.7274	32.5495	0.177893	0.175071	0.5739	FALSE	-0.0181462	0.0145018	0.0174456	1.23683	FALSE	TRUE	TRUE	Keep	3	4.89898	NA	0.029392	0.221846	FALSE	0.00324298	0.0207974	TRUE	Discard	Discard	30.663	21.8023	21.6208	25.6758	15.6248	21.7773	22.1971	24.8181	16.008	22.6574	22.2691
Calcineurin B homologous protein 1	CHP1	NA	NA	NA	NA	NA	FALSE	NA	NA	NA	NA	NA	Discard	28.781	28.8514	-0.0704817	0.904677	0.982574	FALSE	0.0205842	0.00582915	-0.000880834	0.0624481	FALSE	FALSE	FALSE	Discard	2	NA	NA	NA	NA	FALSE	NA	NA	FALSE	Discard	Discard	27.7915	NA	NA	25.3066	14.5292	NA	NA	25.8782	15.9493	NA	NA
Chromatin accessibility complex protein 1	CHRAC1	NA	NA	NA	NA	NA	FALSE	NA	NA	NA	NA	NA	Discard	29.2463	29.3744	-0.128101	0.412743	0.784163	FALSE	-0.00882858	-0.0178271	-0.0116989	0.829412	FALSE	FALSE	FALSE	Discard	6	NA	NA	NA	NA	FALSE	NA	NA	FALSE	Discard	Discard	28.4878	NA	NA	14.5534	15.7824	NA	NA	17.9678	17.2507	NA	NA
Chromosome transmission fidelity protein 18 homolog	CHTF18	NA	NA	NA	NA	NA	FALSE	NA	NA	NA	NA	NA	Discard	28.0564	28.4367	-0.380349	0.273949	0.671643	FALSE	-0.0119184	-0.0195295	-0.0144772	1.02639	FALSE	FALSE	FALSE	Discard	6	NA	NA	NA	NA	FALSE	NA	NA	FALSE	Discard	Discard	25.2254	NA	NA	12.9262	16.2889	NA	NA	14.9836	15.9186	NA	NA
Chromosome transmission fidelity protein 8 homolog isoform 2	CHTF8	NA	NA	NA	NA	NA	FALSE	NA	NA	NA	NA	NA	Discard	NA	25.5422	NA	NA	NA	FALSE	NA	NA	NA	NA	NA	FALSE	FALSE	Discard	6	NA	NA	NA	NA	FALSE	NA	NA	FALSE	Discard	Discard	22.0034	NA	NA	16.7646	16.6191	NA	NA	15.7314	15.8951	NA	NA
Chromatin target of PRMT1 protein	CHTOP	19.375	19.6395	-0.264492	NA	NA	FALSE	NA	NA	NA	NA	NA	Discard	31.7673	31.7376	0.029709	0.812897	0.957968	FALSE	0.0200624	0.00781619	0.00348261	0.246905	FALSE	FALSE	TRUE	Keep	0	1.5801	3.01844	0.942509	0.985357	FALSE	0.0447445	0.0851589	FALSE	Discard	Discard	30.9845	19.7334	19.9759	27.0282	29.0392	20.0825	19.2532	26.1926	28.4384	15.8178	19.5988
Inhibitor of nuclear factor kappa-B kinase subunit alpha	CHUK	18.3404	18.368	-0.0275256	NA	NA	FALSE	NA	NA	NA	NA	NA	Discard	27.1612	27.0427	0.11845	0.237959	0.63739	FALSE	-0.00865579	0.0117747	0.0146943	1.04177	FALSE	TRUE	TRUE	Keep	3	4.92784	5.8467	0.0290388	0.221846	FALSE	0.064943	0.104881	FALSE	Discard	Discard	24.1731	18.895	19.2026	22.1136	24.7156	17.4389	17.7864	22.8335	18.0293	18.3346	17.5012
Probable cytosolic iron-sulfur protein assembly protein CIAO1	CIAO1	19.323	11.7972	7.52575	NA	NA	FALSE	NA	NA	NA	NA	NA	Discard	29.8434	29.6622	0.181204	0.508469	0.841217	FALSE	-0.0205397	0.00599093	0.00915842	0.649301	FALSE	FALSE	FALSE	Discard	3	2.22916	NA	NA	NA	FALSE	NA	NA	FALSE	Discard	Discard	27.745	15.8108	NA	18.2417	16.9061	13.9347	11.7972	21.4458	16.2345	20.8533	NA
Anamorsin	CIAPIN1	15.8611	16.1178	-0.256724	NA	NA	FALSE	NA	NA	NA	NA	NA	Discard	31.95	31.7207	0.229339	0.298409	0.693159	FALSE	-0.0220539	0.00766962	0.0136631	0.968667	FALSE	FALSE	FALSE	Discard	4	-0.739687	NA	NA	NA	FALSE	NA	NA	FALSE	Discard	Discard	29.48	15.8611	16.1178	25.2275	17.3056	NA	NA	26.2181	18.3848	NA	NA
Protein capicua homolog	CIC	NA	NA	NA	NA	NA	FALSE	NA	NA	NA	NA	NA	Discard	NA	25.6498	NA	NA	NA	FALSE	NA	NA	NA	NA	NA	FALSE	FALSE	Discard	6	NA	NA	NA	NA	FALSE	NA	NA	FALSE	Discard	Discard	21.1895	NA	NA	15.1736	15.3486	NA	NA	15.9529	17.0332	NA	NA
Cyclin-dependent kinase 2-interacting protein	CINP	NA	NA	NA	NA	NA	FALSE	NA	NA	NA	NA	NA	Discard	26.594	25.9045	0.689554	0.160916	0.565641	FALSE	-0.0161615	0.0159193	0.0208747	1.47995	FALSE	FALSE	FALSE	Discard	6	NA	NA	NA	NA	FALSE	NA	NA	FALSE	Discard	Discard	24.5012	NA	NA	16.7668	15.4241	NA	NA	15.193	19.1649	NA	NA
Corepressor interacting with RBPJ 1	CIR1	NA	NA	NA	NA	NA	FALSE	NA	NA	NA	NA	NA	Discard	27.4025	26.7477	0.654752	0.156323	0.563996	FALSE	0.00356823	0.0154109	0.0173743	1.23178	FALSE	FALSE	FALSE	Discard	6	NA	NA	NA	NA	FALSE	NA	NA	FALSE	Discard	Discard	25.032	NA	NA	12.8738	15.5518	NA	NA	17.5368	18.0467	NA	NA
Cold-inducible RNA-binding protein	CIRBP	NA	NA	NA	NA	NA	FALSE	NA	NA	NA	NA	NA	Discard	31.8747	32.5765	-0.701738	0.0852477	0.451794	FALSE	0.0145356	-0.0182434	-0.01989	1.41013	FALSE	FALSE	FALSE	Discard	2	NA	NA	NA	NA	FALSE	NA	NA	FALSE	Discard	Discard	30.8774	NA	NA	24.1138	25.6393	NA	NA	24.7531	26.633	NA	NA
Cirhin	CIRH1A	NA	NA	NA	NA	NA	FALSE	NA	NA	NA	NA	NA	Discard	30.9866	30.7763	0.210298	0.467906	0.817733	FALSE	0.0168594	0.0133611	0.0104623	0.741744	FALSE	FALSE	FALSE	Discard	6	NA	NA	NA	NA	FALSE	NA	NA	FALSE	Discard	Discard	28.2324	NA	NA	13.7391	17.4183	NA	NA	16.0535	17.7884	NA	NA
CDGSH iron-sulfur domain-containing protein 1	CISD1	17.16	17.8724	-0.712375	NA	NA	FALSE	NA	NA	NA	NA	NA	Discard	30.3369	29.7107	0.626141	0.00861095	0.249264	FALSE	-0.0055656	0.0198447	0.0235429	1.66911	TRUE	FALSE	FALSE	Discard	5	-1.29959	NA	NA	NA	FALSE	NA	NA	FALSE	Discard	Discard	29.7438	17.16	18.0516	27.0863	15.9424	NA	NA	20.3378	17.0297	NA	17.6678
CDGSH iron-sulfur domain-containing protein 2	CISD2	NA	NA	NA	NA	NA	FALSE	NA	NA	NA	NA	NA	Discard	31.2612	31.4879	-0.22674	0.138238	0.539556	FALSE	0.019733	-0.0118384	-0.0179001	1.26906	FALSE	FALSE	FALSE	Discard	6	NA	NA	NA	NA	FALSE	NA	NA	FALSE	Discard	Discard	30.3437	NA	NA	18.4405	16.1147	NA	NA	17.3423	17.1226	NA	NA
Cip1-interacting zinc finger protein	CIZ1	13.9984	13.2577	0.74077	NA	NA	FALSE	NA	NA	NA	NA	NA	Discard	30.9134	30.9953	-0.0818108	0.786939	0.951378	FALSE	0.0154524	-0.00401351	-0.00383995	0.272239	FALSE	FALSE	FALSE	Discard	2	1.24694	1.14742	NA	NA	FALSE	NA	NA	FALSE	Discard	Discard	27.9346	13.7376	13.2577	21.1173	23.47	14.2193	NA	22.4944	21.9724	NA	NA
Cytoskeleton-associated protein 2	CKAP2	14.7261	14.6966	0.0295074	NA	NA	FALSE	NA	NA	NA	NA	NA	Discard	30.5057	30.5388	-0.0330866	0.650969	0.903805	FALSE	0.0132752	-0.00593775	-0.0064857	0.459814	FALSE	FALSE	FALSE	Discard	2	0.988759	0.785243	NA	NA	FALSE	NA	NA	FALSE	Discard	Discard	27.5442	14.7261	15.5072	22.364	25.4987	NA	14.357	24.6291	25.5376	NA	13.563
Cytoskeleton-associated protein 4	CKAP4	19.6995	20.2155	-0.516	NA	NA	FALSE	NA	NA	NA	NA	NA	Discard	34.3664	34.3976	-0.0311678	0.908733	0.982574	FALSE	0.0219795	0.00692118	-0.000910891	0.0645791	FALSE	TRUE	TRUE	Keep	0	-0.175719	1.6055	0.606748	0.839963	FALSE	0.0404894	0.0812695	FALSE	Discard	Discard	31.0587	20.1171	20.3551	28.5367	30.0165	19.8126	19.3993	28.204	29.8486	18.9206	20.6275
Cytoskeleton-associated protein 5	CKAP5	15.8442	14.6731	1.17105	NA	NA	FALSE	NA	NA	NA	NA	NA	Discard	33.4208	33.1724	0.248424	0.0283815	0.314343	FALSE	-0.00297319	0.0246147	0.0235312	1.66828	TRUE	TRUE	FALSE	Keep	0	0.263097	1.24143	0.643152	0.858856	FALSE	0.990981	0.994352	FALSE	Discard	Discard	28.5739	15.6877	15.078	22.9958	23.7828	16.4328	14.2469	25.3436	27.2203	15.1047	14.5713
Creatine kinase B-type	CKB	19.8328	20.9621	-1.12925	NA	NA	FALSE	NA	NA	NA	NA	NA	Discard	37.0178	36.9199	0.0978728	0.585463	0.875542	FALSE	-0.0116396	0.00918799	0.00761401	0.539807	FALSE	TRUE	TRUE	Keep	0	-2.11247	3.05154	0.0771838	0.344942	FALSE	0.0723171	0.111499	FALSE	Discard	Discard	34.7209	20.1243	21.7232	30.6514	28.8838	19.8305	19.7192	30.0205	30.2242	19.4702	20.782
Creatine kinase U-type, mitochondrial	CKMT1A;CKMT1B	NA	16.2171	NA	NA	NA	FALSE	NA	NA	NA	NA	NA	Discard	33.1296	33.5615	-0.431847	0.0270043	0.309424	FALSE	-0.00102889	-0.022115	-0.0231071	1.63822	TRUE	FALSE	FALSE	Discard	3	NA	4.21251	NA	NA	FALSE	NA	NA	FALSE	Discard	Discard	31.1759	NA	16.0334	24.9247	23.1806	NA	NA	25.722	15.4069	NA	16.38
	CLASP2.copy.2	13.9222	13.7156	0.206608	NA	NA	FALSE	NA	NA	NA	NA	NA	Discard	30.9667	31.1723	-0.205629	0.04538	0.373428	FALSE	0.00590446	-0.0175805	-0.0210351	1.49132	FALSE	FALSE	FALSE	Discard	1	0.73551	1.90757	NA	NA	FALSE	NA	NA	FALSE	Discard	Discard	26.7343	13.9222	13.7156	21.8134	23.1678	NA	NA	21.8551	22.4205	NA	NA
Chloride channel CLIC-like protein 1	CLCC1	12.6512	13.507	-0.855873	NA	NA	FALSE	NA	NA	NA	NA	NA	Discard	29.1399	29.6984	-0.558564	0.0699398	0.423352	FALSE	0.0129528	-0.0141736	-0.0198883	1.41001	FALSE	FALSE	FALSE	Discard	4	-0.81746	NA	NA	NA	FALSE	NA	NA	FALSE	Discard	Discard	26.6458	12.6512	13.507	22.0953	16.7995	NA	NA	24.0931	18.2847	NA	NA
H(+)/Cl(-) exchange transporter 7	CLCN7	NA	NA	NA	NA	NA	FALSE	NA	NA	NA	NA	NA	Discard	26.8845	26.6653	0.219213	NA	NA	FALSE	NA	NA	NA	NA	NA	FALSE	FALSE	Discard	6	NA	NA	NA	NA	FALSE	NA	NA	FALSE	Discard	Discard	24.3679	NA	NA	16.0604	15.7607	NA	NA	17.3061	16.0409	NA	NA
Calmegin	CLGN	NA	NA	NA	NA	NA	FALSE	NA	NA	NA	NA	NA	Discard	27.5144	27.9769	-0.462498	0.160176	0.565641	FALSE	0.0192377	-0.00862716	-0.0162076	1.14906	FALSE	FALSE	FALSE	Discard	6	NA	NA	NA	NA	FALSE	NA	NA	FALSE	Discard	Discard	24.9945	NA	NA	11.5394	15.2591	NA	NA	14.5319	17.3369	NA	NA
Chloride intracellular channel protein 1	CLIC1	15.6581	17.9377	-2.27955	NA	NA	FALSE	NA	NA	NA	NA	NA	Discard	33.4487	32.4602	0.988511	0.0135246	0.260954	FALSE	-0.0107139	0.0219838	0.0239515	1.69808	TRUE	FALSE	FALSE	Discard	1	-3.76022	4.07739	NA	NA	FALSE	NA	NA	FALSE	Discard	Discard	31.1141	16.429	14.2499	27.9939	25.3332	14.2283	13.2727	26.9304	26.2098	15.5418	19.4652
Chloride intracellular channel protein 4	CLIC4	16.304	16.2784	0.0255779	NA	NA	FALSE	NA	NA	NA	NA	NA	Discard	32.4351	31.7943	0.640775	0.00693071	0.228714	FALSE	-0.00121982	0.0228808	0.024096	1.70832	TRUE	FALSE	FALSE	Discard	4	-1.78922	NA	NA	NA	FALSE	NA	NA	FALSE	Discard	Discard	30.4579	16.304	16.2784	26.7199	15.5426	NA	NA	18.0822	16.2706	NA	NA
Clathrin interactor 1	CLINT1	18.1345	15.7675	2.367	NA	NA	FALSE	NA	NA	NA	NA	NA	Discard	31.7949	31.5223	0.272638	0.0262213	0.308268	FALSE	-0.002995	0.0229454	0.0238146	1.68837	TRUE	FALSE	FALSE	Discard	0	1.42958	2.19267	NA	NA	FALSE	NA	NA	FALSE	Discard	Discard	29.3314	17.0813	16.1009	25.0811	24.3811	16.7219	15.2401	23.7125	25.6031	19.2338	15.8327
CAP-Gly domain-containing linker protein 1	CLIP1	NA	NA	NA	NA	NA	FALSE	NA	NA	NA	NA	NA	Discard	28.9906	28.3495	0.641105	0.0968039	0.469324	FALSE	-0.0016434	0.0219085	0.0204236	1.44796	FALSE	FALSE	FALSE	Discard	6	NA	NA	NA	NA	FALSE	NA	NA	FALSE	Discard	Discard	24.3663	NA	NA	13.4034	16.3612	NA	NA	19.4366	16.4422	NA	NA
Ceroid-lipofuscinosis neuronal protein 5	CLN5	NA	NA	NA	NA	NA	FALSE	NA	NA	NA	NA	NA	Discard	27.5035	28.4062	-0.902657	0.011839	0.250275	FALSE	-0.00192666	-0.0240442	-0.0233701	1.65686	TRUE	FALSE	FALSE	Discard	6	NA	NA	NA	NA	FALSE	NA	NA	FALSE	Discard	Discard	25.6445	NA	NA	13.1495	16.1398	NA	NA	17.6975	17.0019	NA	NA
Methylosome subunit pICln	CLNS1A	NA	15.7528	NA	NA	NA	FALSE	NA	NA	NA	NA	NA	Discard	31.5413	31.6003	-0.0589288	0.806711	0.955381	FALSE	-0.0160588	-0.00490989	-0.00313961	0.222588	FALSE	FALSE	FALSE	Discard	3	NA	2.01641	NA	NA	FALSE	NA	NA	FALSE	Discard	Discard	30.7653	NA	16.5008	25.1221	15.3341	NA	NA	27.1617	17.313	NA	14.1113
Polyribonucleotide 5-hydroxyl-kinase Clp1	CLP1	NA	NA	NA	NA	NA	FALSE	NA	NA	NA	NA	NA	Discard	27.2797	27.3237	-0.0439495	0.528335	0.84929	FALSE	0.0126437	0.000145707	-0.0075775	0.537219	FALSE	FALSE	FALSE	Discard	6	NA	NA	NA	NA	FALSE	NA	NA	FALSE	Discard	Discard	24.8943	NA	NA	17.0027	17.3637	NA	NA	15.6401	14.5415	NA	NA
Caseinolytic peptidase B protein homolog	CLPB.copy.2	16.1427	16.6641	-0.521306	NA	NA	FALSE	NA	NA	NA	NA	NA	Discard	31.0139	31.3527	-0.338853	0.0426366	0.365874	FALSE	0.00744987	-0.0206187	-0.023331	1.65409	TRUE	FALSE	FALSE	Discard	2	2.14866	1.7686	NA	NA	FALSE	NA	NA	FALSE	Discard	Discard	27.9908	16.1427	16.6641	22.6208	26.2552	NA	NA	24.3304	27.8288	NA	NA
ATP-dependent Clp protease proteolytic subunit, mitochondrial;ATP-dependent Clp protease proteolytic subunit	CLPP	NA	14.7683	NA	NA	NA	FALSE	NA	NA	NA	NA	NA	Discard	31.5762	31.2768	0.29941	0.0558206	0.395296	FALSE	-0.0157912	0.0166348	0.0215032	1.52451	TRUE	FALSE	FALSE	Discard	4	NA	1.94514	NA	NA	FALSE	NA	NA	FALSE	Discard	Discard	29.2635	NA	14.7683	23.1663	24.1829	NA	NA	15.6614	17.2987	NA	NA
Cleft lip and palate transmembrane protein 1	CLPTM1	14.3898	14.5666	-0.176801	NA	NA	FALSE	NA	NA	NA	NA	NA	Discard	29.6703	29.865	-0.194638	0.256894	0.655305	FALSE	-0.000120108	-0.0199824	-0.0156238	1.10767	FALSE	FALSE	FALSE	Discard	1	-0.924189	1.85388	NA	NA	FALSE	NA	NA	FALSE	Discard	Discard	26.9549	14.0964	15.2721	24.0969	24.7779	14.6336	13.1297	23.9963	25.6296	NA	NA
Cleft lip and palate transmembrane protein 1-like protein	CLPTM1L	NA	NA	NA	NA	NA	FALSE	NA	NA	NA	NA	NA	Discard	28.4601	28.2079	0.252121	0.544232	0.854137	FALSE	0.0173476	0.0138266	0.00867086	0.614735	FALSE	FALSE	FALSE	Discard	6	NA	NA	NA	NA	FALSE	NA	NA	FALSE	Discard	Discard	25.8598	NA	NA	11.2735	14.1546	NA	NA	13.0088	17.5929	NA	NA
ATP-dependent Clp protease ATP-binding subunit clpX-like, mitochondrial	CLPX	15.7442	16.1472	-0.402997	NA	NA	FALSE	NA	NA	NA	NA	NA	Discard	31.9413	31.9683	-0.026953	0.798363	0.953712	FALSE	-0.0152531	-0.0122546	-0.00428501	0.303792	FALSE	FALSE	TRUE	Keep	0	-1.03893	0.614503	0.320071	0.635747	FALSE	0.539934	0.56019	FALSE	Discard	Discard	28.588	16.6986	16.6806	25.2289	26.5776	15.3292	15.4711	25.8941	27.6929	14.0648	16.0375
Claspin	CLSPN	NA	NA	NA	NA	NA	FALSE	NA	NA	NA	NA	NA	Discard	25.5252	25.5482	-0.0230099	0.996885	0.999932	FALSE	0.0210609	0.00777698	0.000437577	0.0310227	FALSE	FALSE	FALSE	Discard	6	NA	NA	NA	NA	FALSE	NA	NA	FALSE	Discard	Discard	22.1768	NA	NA	18.0969	18.6703	NA	NA	15.7548	14.7811	NA	NA
Calsyntenin-3	CLSTN3	NA	NA	NA	NA	NA	FALSE	NA	NA	NA	NA	NA	Discard	NA	24.9167	NA	NA	NA	FALSE	NA	NA	NA	NA	NA	FALSE	FALSE	Discard	6	NA	NA	NA	NA	FALSE	NA	NA	FALSE	Discard	Discard	20.2534	NA	NA	14.0379	16.1116	NA	NA	15.1805	18.7142	NA	NA
Clathrin light chain A	CLTA	NA	19.1572	NA	NA	NA	FALSE	NA	NA	NA	NA	NA	Discard	31.2399	31.3197	-0.0797121	0.853675	0.966756	FALSE	0.0205071	0.00613758	-0.0016192	0.114796	FALSE	FALSE	FALSE	Discard	2	NA	0.971244	NA	NA	FALSE	NA	NA	FALSE	Discard	Discard	30.5548	NA	19.1572	27.7798	29.5457	NA	NA	26.1766	29.6291	NA	NA
Clathrin light chain B	CLTB	18.027	17.0272	0.999802	NA	NA	FALSE	NA	NA	NA	NA	NA	Discard	32.1395	31.2947	0.844817	0.0799877	0.443545	FALSE	0.00788845	0.0235348	0.0201235	1.42669	FALSE	FALSE	FALSE	Discard	0	-1.4987	0.345599	NA	NA	FALSE	NA	NA	FALSE	Discard	Discard	30.5222	18.027	17.9576	28.1524	28.0156	NA	NA	28.0808	28.3427	NA	13.6201
Clathrin heavy chain;Clathrin heavy chain 1	CLTC	18.5254	18.7439	-0.218499	NA	NA	FALSE	NA	NA	NA	NA	NA	Discard	35.5502	35.5648	-0.0145501	0.901139	0.982176	FALSE	-0.0135428	-0.00145175	-0.00172363	0.122199	FALSE	TRUE	TRUE	Keep	0	-0.586362	1.90659	0.44631	0.743564	FALSE	0.100641	0.138089	FALSE	Discard	Discard	31.043	18.8557	19.1678	27.3176	27.6799	17.9092	17.6322	27.5615	28.8081	18.6502	19.0018
	CLUH.copy.1	12.6383	11.6057	1.03262	NA	NA	FALSE	NA	NA	NA	NA	NA	Discard	27.6183	27.6239	-0.00552334	0.838019	0.960767	FALSE	-0.0224022	-0.00449042	0.0022231	0.15761	FALSE	FALSE	FALSE	Discard	4	1.28371	-0.304846	NA	NA	FALSE	NA	NA	FALSE	Discard	Discard	23.4821	12.6383	12.1048	19.9813	23.7694	NA	NA	14.025	17.8446	NA	10.8364
Clustered mitochondria protein homolog	CLUH.copy.2	15.2851	15.1548	0.130396	NA	NA	FALSE	NA	NA	NA	NA	NA	Discard	31.7482	31.438	0.31023	0.0451117	0.373428	FALSE	-0.0138695	0.0197626	0.021888	1.55178	TRUE	FALSE	FALSE	Discard	1	0.63351	4.75469	NA	NA	FALSE	NA	NA	FALSE	Discard	Discard	27.7765	13.0316	12.9206	22.0677	18.7185	15.7826	15.6171	22.8643	24.6966	15.7483	15.6501
Citrate lyase subunit beta-like protein, mitochondrial	CLYBL	NA	NA	NA	NA	NA	FALSE	NA	NA	NA	NA	NA	Discard	26.8962	27.5129	-0.61671	0.199787	0.600075	FALSE	0.0144737	-0.01359	-0.0172929	1.22601	FALSE	FALSE	FALSE	Discard	6	NA	NA	NA	NA	FALSE	NA	NA	FALSE	Discard	Discard	24.8495	NA	NA	12.4254	16.5079	NA	NA	14.4687	17.8093	NA	NA
N-acylneuraminate cytidylyltransferase	CMAS	13.2603	13.1628	0.0975108	NA	NA	FALSE	NA	NA	NA	NA	NA	Discard	29.7529	29.739	0.0139189	0.895924	0.980048	FALSE	0.0203495	0.0100149	0.00245543	0.174082	FALSE	FALSE	FALSE	Discard	3	0.293486	1.09519	NA	NA	FALSE	NA	NA	FALSE	Discard	Discard	27.3763	14.1553	13.6656	21.564	23.9302	11.7281	NA	24.2369	17.7861	12.9289	12.3845
Carboxymethylenebutenolidase homolog	CMBL	NA	NA	NA	NA	NA	FALSE	NA	NA	NA	NA	NA	Discard	27.384	26.7534	0.630632	0.70089	0.923311	FALSE	-0.00333137	0.0110518	0.00604317	0.42844	FALSE	FALSE	FALSE	Discard	6	NA	NA	NA	NA	FALSE	NA	NA	FALSE	Discard	Discard	25.3818	NA	NA	13.0933	16.5406	NA	NA	19.1204	14.971	NA	NA
COX assembly mitochondrial protein homolog	CMC1	NA	15.8177	NA	NA	NA	FALSE	NA	NA	NA	NA	NA	Discard	28.7475	29.3925	-0.645049	0.114168	0.494899	FALSE	0.0174276	-0.0104683	-0.0177443	1.25801	FALSE	FALSE	FALSE	Discard	3	NA	0.58891	NA	NA	FALSE	NA	NA	FALSE	Discard	Discard	29.4374	NA	16.5216	27.4187	27.2924	NA	NA	32.2701	17.8596	NA	14.3877
COX assembly mitochondrial protein 2 homolog	CMC2	NA	NA	NA	NA	NA	FALSE	NA	NA	NA	NA	NA	Discard	28.3472	28.798	-0.450846	0.585405	0.875542	FALSE	0.0214639	-0.00293775	-0.00739286	0.524129	FALSE	FALSE	FALSE	Discard	6	NA	NA	NA	NA	FALSE	NA	NA	FALSE	Discard	Discard	28.7427	NA	NA	13.6018	14.6911	NA	NA	16.4071	16.8675	NA	NA
Cx9C motif-containing protein 4	CMC4	NA	NA	NA	NA	NA	FALSE	NA	NA	NA	NA	NA	Discard	28.0218	27.8764	0.145418	0.713169	0.926254	FALSE	0.0188785	0.0126874	0.00553712	0.392563	FALSE	FALSE	FALSE	Discard	6	NA	NA	NA	NA	FALSE	NA	NA	FALSE	Discard	Discard	27.856	NA	NA	14.2311	17.0069	NA	NA	15.4082	17.3734	NA	NA
C-Maf-inducing protein	CMIP	NA	NA	NA	NA	NA	FALSE	NA	NA	NA	NA	NA	Discard	26.2375	26.2015	0.0359383	NA	NA	FALSE	NA	NA	NA	NA	NA	FALSE	FALSE	Discard	6	NA	NA	NA	NA	FALSE	NA	NA	FALSE	Discard	Discard	22.9937	NA	NA	14.7442	16.8613	NA	NA	16.4046	18.7069	NA	NA
UMP-CMP kinase	CMPK1	NA	17.1909	NA	NA	NA	FALSE	NA	NA	NA	NA	NA	Discard	30.5702	30.37	0.200236	0.466869	0.816608	FALSE	0.013194	0.0176738	0.0104101	0.738038	FALSE	FALSE	FALSE	Discard	6	NA	NA	NA	NA	FALSE	NA	NA	FALSE	Discard	Discard	29.2487	NA	NA	16.8468	15.6833	NA	NA	18.6374	16.0744	NA	17.1909
Protein CMSS1	CMSS1	15.6754	15.5252	0.150279	NA	NA	FALSE	NA	NA	NA	NA	NA	Discard	30.135	30.0794	0.0556056	0.725391	0.930792	FALSE	0.019126	0.00859597	0.00534034	0.378612	FALSE	FALSE	FALSE	Discard	6	NA	NA	NA	NA	FALSE	NA	NA	FALSE	Discard	Discard	29.0672	15.6754	15.5252	14.657	15.9065	NA	NA	16.6522	16.5623	NA	NA
Cap-specific mRNA (nucleoside-2-O-)-methyltransferase 1	CMTR1	14.3133	13.4197	0.893619	NA	NA	FALSE	NA	NA	NA	NA	NA	Discard	29.2318	28.4368	0.79503	0.0410094	0.360349	FALSE	-0.000830004	0.0251208	0.023408	1.65955	TRUE	FALSE	FALSE	Discard	3	1.87602	2.94695	NA	NA	FALSE	NA	NA	FALSE	Discard	Discard	25.7155	14.9713	14.5719	21.722	22.9847	13.0689	11.694	23.283	18.9422	NA	12.3457
Cellular nucleic acid-binding protein	CNBP	17.7714	17.4699	0.301502	NA	NA	FALSE	NA	NA	NA	NA	NA	Discard	33.4407	33.3704	0.0703213	0.314192	0.704052	FALSE	-0.0187826	0.01069	0.0137205	0.972736	FALSE	FALSE	FALSE	Discard	0	0.600587	2.98196	NA	NA	FALSE	NA	NA	FALSE	Discard	Discard	31.7433	17.1643	17.3928	25.3461	25.0871	18.1974	NA	26.2371	26.7879	NA	17.5432
Cytosolic non-specific dipeptidase	CNDP2	12.9883	13.7961	-0.80777	NA	NA	FALSE	NA	NA	NA	NA	NA	Discard	30.8236	30.295	0.528559	0.0161209	0.270503	FALSE	-0.0079305	0.0227722	0.0247071	1.75165	TRUE	FALSE	FALSE	Discard	4	-3.36106	NA	NA	NA	FALSE	NA	NA	FALSE	Discard	Discard	28.0063	12.9883	13.7961	24.976	16.6337	NA	NA	26.5194	16.4388	NA	NA
Calponin;Calponin-2	CNN2	NA	NA	NA	NA	NA	FALSE	NA	NA	NA	NA	NA	Discard	29.0784	29.1231	-0.0446874	0.753167	0.941114	FALSE	0.00606727	0.00400944	-0.0036368	0.257836	FALSE	FALSE	FALSE	Discard	6	NA	NA	NA	NA	FALSE	NA	NA	FALSE	Discard	Discard	27.4943	NA	NA	14.7165	16.8573	NA	NA	15.9075	17.8311	NA	NA
Calponin-3;Calponin	CNN3	15.6376	15.7444	-0.106817	NA	NA	FALSE	NA	NA	NA	NA	NA	Discard	31.867	31.257	0.610023	0.032597	0.333838	FALSE	-0.0150877	0.0184855	0.0230968	1.63749	TRUE	FALSE	FALSE	Discard	1	-0.465085	3.12554	NA	NA	FALSE	NA	NA	FALSE	Discard	Discard	29.9855	16.4351	16.8025	25.643	24.8987	14.9909	13.9855	23.3416	22.8477	14.9551	15.0601
Metal transporter CNNM2	CNNM2	NA	NA	NA	NA	NA	FALSE	NA	NA	NA	NA	NA	Discard	25.6024	NA	NA	NA	NA	FALSE	NA	NA	NA	NA	NA	FALSE	FALSE	Discard	6	NA	NA	NA	NA	FALSE	NA	NA	FALSE	Discard	Discard	20.9249	NA	NA	12.8357	16.7451	NA	NA	15.7458	18.3403	NA	NA
Metal transporter CNNM3	CNNM3	12.0076	NA	NA	NA	NA	FALSE	NA	NA	NA	NA	NA	Discard	28.0691	27.8279	0.241219	0.393048	0.771191	FALSE	0.0132539	0.0146812	0.0123748	0.877332	FALSE	FALSE	FALSE	Discard	6	NA	NA	NA	NA	FALSE	NA	NA	FALSE	Discard	Discard	25.0657	12.0076	NA	13.2515	15.9486	NA	NA	16.8416	16.8791	NA	NA
Metal transporter CNNM4	CNNM4	NA	NA	NA	NA	NA	FALSE	NA	NA	NA	NA	NA	Discard	27.0992	27.1441	-0.0449515	0.900759	0.982176	FALSE	-0.0196652	-0.0107146	-0.00247375	0.17538	FALSE	FALSE	FALSE	Discard	6	NA	NA	NA	NA	FALSE	NA	NA	FALSE	Discard	Discard	23.6998	NA	NA	13.5706	14.1206	NA	NA	18.0799	17.7087	NA	NA
CCR4-NOT transcription complex subunit 1	CNOT1	15.1062	14.6252	0.480941	NA	NA	FALSE	NA	NA	NA	NA	NA	Discard	31.61	31.6236	-0.0136248	0.991911	0.998974	FALSE	-0.0219425	-0.00539006	-0.000178529	0.0126571	FALSE	FALSE	FALSE	Discard	0	1.12024	1.64805	NA	NA	FALSE	NA	NA	FALSE	Discard	Discard	26.8409	15.7192	15.5797	22.9452	24.7387	15.1409	13.6207	22.1788	23.8649	13.9417	13.798
CCR4-NOT transcription complex subunit 10	CNOT10	15.1645	16.6412	-1.47675	NA	NA	FALSE	NA	NA	NA	NA	NA	Discard	27.7971	27.7148	0.0822681	0.608304	0.885527	FALSE	-0.00378951	0.0114345	0.00730034	0.517569	FALSE	FALSE	TRUE	Keep	3	NA	2.3823	0.247487	0.571326	FALSE	0.0199804	0.0537465	FALSE	Discard	Discard	24.585	13.6671	15.5243	16.0304	25.2063	15.8833	17.0935	15.9084	26.307	NA	16.8686
CCR4-NOT transcription complex subunit 11	CNOT11	16.088	15.723	0.36497	NA	NA	FALSE	NA	NA	NA	NA	NA	Discard	28.2194	28.343	-0.123679	0.586551	0.875961	FALSE	0.000253059	-0.000934591	-0.00682896	0.48415	FALSE	FALSE	TRUE	Keep	1	1.67391	2.7494	0.53424	0.802071	FALSE	0.249146	0.282323	FALSE	Discard	Discard	25.657	16.7114	16.8667	23.0901	24.7675	14.9659	14.2585	23.0407	25.8393	NA	14.4993
CCR4-NOT transcription complex subunit 2	CNOT2	16.1315	16.5148	-0.383364	NA	NA	FALSE	NA	NA	NA	NA	NA	Discard	29.103	29.1721	-0.0691505	0.980852	0.996643	FALSE	-0.022393	-0.0067016	-0.000254095	0.0180145	FALSE	FALSE	FALSE	Discard	3	0.435301	2.05916	NA	NA	FALSE	NA	NA	FALSE	Discard	Discard	26.9078	15.7515	NA	24.0063	17.6828	15.6192	16.2758	25.1212	26.0518	16.7454	16.7198
CCR4-NOT transcription complex subunit 3	CNOT3	14.665	14.376	0.289042	NA	NA	FALSE	NA	NA	NA	NA	NA	Discard	28.6804	28.4217	0.25871	0.0324062	0.333494	FALSE	0.00187403	0.0229619	0.0221635	1.57132	TRUE	FALSE	FALSE	Discard	0	0.515942	1.48099	NA	NA	FALSE	NA	NA	FALSE	Discard	Discard	26.4129	14.6292	14.0554	22.947	24.6043	14.6999	NA	22.7838	23.997	NA	14.6381
CCR4-NOT transcription complex subunit 4	CNOT4	NA	NA	NA	NA	NA	FALSE	NA	NA	NA	NA	NA	Discard	27.523	27.1042	0.418758	0.174535	0.5739	FALSE	-0.00347539	0.0168618	0.0170166	1.20642	FALSE	FALSE	FALSE	Discard	6	NA	NA	NA	NA	FALSE	NA	NA	FALSE	Discard	Discard	24.9715	NA	NA	14.977	15.3494	NA	NA	15.7402	17.6187	NA	NA
CCR4-NOT transcription complex subunit 7	CNOT7	NA	NA	NA	NA	NA	FALSE	NA	NA	NA	NA	NA	Discard	27.2812	26.6328	0.64849	0.380883	0.765282	FALSE	0.00607365	0.0213394	0.0189659	1.34462	FALSE	FALSE	FALSE	Discard	6	NA	NA	NA	NA	FALSE	NA	NA	FALSE	Discard	Discard	25.1815	NA	NA	14.9627	15.9928	NA	NA	16.5874	17.7685	NA	NA
2,3-cyclic-nucleotide 3-phosphodiesterase	CNP	15.9635	15.7952	0.168297	NA	NA	FALSE	NA	NA	NA	NA	NA	Discard	31.5179	31.7423	-0.224438	0.301769	0.693833	FALSE	0.0198431	-0.00620228	-0.0129554	0.918492	FALSE	FALSE	FALSE	Discard	3	1.53796	4.37884	NA	NA	FALSE	NA	NA	FALSE	Discard	Discard	29.0189	17.474	17.1799	24.4212	24.1608	11.6104	11.3561	26.0165	15.9385	12.6719	14.2511
Protein canopy homolog 2	CNPY2	NA	NA	NA	NA	NA	FALSE	NA	NA	NA	NA	NA	Discard	31.9304	32.2252	-0.294776	0.226886	0.625695	FALSE	0.0178509	-0.00593496	-0.0143507	1.01741	FALSE	FALSE	FALSE	Discard	4	NA	NA	NA	NA	FALSE	NA	NA	FALSE	Discard	Discard	30.8062	NA	NA	24.073	16.9352	NA	NA	26.0634	15.9448	NA	NA
Protein canopy homolog 3	CNPY3	NA	NA	NA	NA	NA	FALSE	NA	NA	NA	NA	NA	Discard	28.514	28.9475	-0.43343	0.0942513	0.466544	FALSE	0.00331691	-0.0154344	-0.0196853	1.39562	FALSE	FALSE	FALSE	Discard	6	NA	NA	NA	NA	FALSE	NA	NA	FALSE	Discard	Discard	26.9119	NA	NA	15.1791	16.0376	NA	NA	16.7675	16.2356	NA	NA
Contactin-1	CNTN1	NA	NA	NA	NA	NA	FALSE	NA	NA	NA	NA	NA	Discard	25.6504	25.2149	0.435471	0.0575521	0.397434	FALSE	0.00484446	0.022993	0.0220787	1.56531	TRUE	FALSE	FALSE	Discard	6	NA	NA	NA	NA	FALSE	NA	NA	FALSE	Discard	Discard	22.0281	NA	NA	15.4529	15.7638	NA	NA	13.0287	17.7953	NA	NA
Cytochrome c oxidase assembly factor 3 homolog, mitochondrial	COA3	NA	NA	NA	NA	NA	FALSE	NA	NA	NA	NA	NA	Discard	30.1524	29.6277	0.524706	0.0755356	0.435275	FALSE	-0.012396	0.0191543	0.0214687	1.52206	TRUE	FALSE	FALSE	Discard	5	NA	NA	NA	NA	FALSE	NA	NA	FALSE	Discard	Discard	29.3761	NA	NA	14.9827	15.6211	NA	NA	27.7774	17.502	NA	NA
Cytochrome c oxidase assembly factor 4 homolog, mitochondrial	COA4	NA	NA	NA	NA	NA	FALSE	NA	NA	NA	NA	NA	Discard	30.0253	30.701	-0.675717	0.0237654	0.302193	FALSE	0.00622374	-0.0227365	-0.024514	1.73796	TRUE	FALSE	FALSE	Discard	6	NA	NA	NA	NA	FALSE	NA	NA	FALSE	Discard	Discard	29.9969	NA	NA	13.1051	16.4497	NA	NA	16.5965	17.8286	NA	NA
Cytochrome c oxidase assembly factor 6 homolog	COA6	NA	NA	NA	NA	NA	FALSE	NA	NA	NA	NA	NA	Discard	30.655	30.9596	-0.304582	0.0620387	0.408414	FALSE	-0.00230984	-0.0201929	-0.0212092	1.50366	TRUE	FALSE	FALSE	Discard	6	NA	NA	NA	NA	FALSE	NA	NA	FALSE	Discard	Discard	29.8269	NA	NA	13.5761	16.4675	NA	NA	17.5279	18.0264	NA	NA
Cytochrome c oxidase assembly factor 7	COA7	NA	NA	NA	NA	NA	FALSE	NA	NA	NA	NA	NA	Discard	31.3072	31.6094	-0.302236	0.0246278	0.302193	FALSE	0.00883556	-0.0200948	-0.0235532	1.66984	TRUE	FALSE	FALSE	Discard	6	NA	NA	NA	NA	FALSE	NA	NA	FALSE	Discard	Discard	29.405	NA	NA	12.0099	15.3623	NA	NA	16.6569	17.6255	NA	NA
Bifunctional coenzyme A synthase;Phosphopantetheine adenylyltransferase;Dephospho-CoA kinase	COASY	NA	13.2146	NA	NA	NA	FALSE	NA	NA	NA	NA	NA	Discard	29.6644	29.4347	0.22973	0.174772	0.5739	FALSE	-0.00718885	0.0185932	0.0176232	1.24942	FALSE	FALSE	FALSE	Discard	4	NA	NA	NA	NA	FALSE	NA	NA	FALSE	Discard	Discard	26.8853	NA	13.2146	21.0958	17.7152	NA	NA	24.1035	16.483	NA	NA
Cordon-bleu protein-like 1	COBLL1	NA	NA	NA	NA	NA	FALSE	NA	NA	NA	NA	NA	Discard	27.1217	27.3291	-0.207401	0.653859	0.904837	FALSE	-0.0193091	-0.0137788	-0.00674346	0.478088	FALSE	FALSE	FALSE	Discard	6	NA	NA	NA	NA	FALSE	NA	NA	FALSE	Discard	Discard	23.2808	NA	NA	15.1369	16.4116	NA	NA	15.6221	18.4183	NA	NA
Conserved oligomeric Golgi complex subunit 1	COG1	12.394	12.7473	-0.353294	NA	NA	FALSE	NA	NA	NA	NA	NA	Discard	27.0766	27.3355	-0.258917	0.427368	0.790734	FALSE	-0.0158409	-0.0137823	-0.0114231	0.809856	FALSE	FALSE	FALSE	Discard	3	-0.131173	NA	NA	NA	FALSE	NA	NA	FALSE	Discard	Discard	23.7453	12.394	12.7473	21.1518	15.8772	NA	NA	23.5697	16.4725	NA	NA
Conserved oligomeric Golgi complex subunit 2	COG2	NA	NA	NA	NA	NA	FALSE	NA	NA	NA	NA	NA	Discard	27.4509	28.2943	-0.843481	0.00639377	0.228714	FALSE	-0.000342388	-0.0238355	-0.0242204	1.71715	TRUE	FALSE	FALSE	Discard	6	NA	NA	NA	NA	FALSE	NA	NA	FALSE	Discard	Discard	24.492	NA	NA	16.4171	14.803	NA	NA	16.7419	17.5514	NA	NA
Conserved oligomeric Golgi complex subunit 3	COG3	13.6956	12.6021	1.0935	NA	NA	FALSE	NA	NA	NA	NA	NA	Discard	28.0846	28.5085	-0.423821	0.00627901	0.228714	FALSE	0.00539882	-0.0204698	-0.023855	1.69124	TRUE	FALSE	FALSE	Discard	6	NA	NA	NA	NA	FALSE	NA	NA	FALSE	Discard	Discard	24.8084	NA	NA	13.5337	16.1964	13.2017	NA	16.4806	17.5403	14.0628	12.6021
Conserved oligomeric Golgi complex subunit 4	COG4	NA	NA	NA	NA	NA	FALSE	NA	NA	NA	NA	NA	Discard	27.1418	27.786	-0.644273	0.0807203	0.444951	FALSE	-0.00453605	-0.0180122	-0.0197795	1.4023	FALSE	FALSE	FALSE	Discard	6	NA	NA	NA	NA	FALSE	NA	NA	FALSE	Discard	Discard	24.2596	NA	NA	14.6787	15.8883	NA	NA	15.3989	17.3682	NA	NA
Conserved oligomeric Golgi complex subunit 5	COG5.copy.1	NA	NA	NA	NA	NA	FALSE	NA	NA	NA	NA	NA	Discard	27.7451	27.7839	-0.038765	0.963566	0.992379	FALSE	-0.0112979	0.00124787	-0.000523733	0.0371309	FALSE	FALSE	FALSE	Discard	6	NA	NA	NA	NA	FALSE	NA	NA	FALSE	Discard	Discard	24.2112	NA	NA	14.6041	15.1782	NA	NA	15.3155	17.1008	NA	NA
Conserved oligomeric Golgi complex subunit 6	COG6	NA	NA	NA	NA	NA	FALSE	NA	NA	NA	NA	NA	Discard	26.8077	26.5955	0.212173	NA	NA	FALSE	NA	NA	NA	NA	NA	FALSE	FALSE	Discard	6	NA	NA	NA	NA	FALSE	NA	NA	FALSE	Discard	Discard	23.1546	NA	NA	15.0333	18.1505	NA	NA	17.8002	16.6897	NA	NA
Conserved oligomeric Golgi complex subunit 7	COG7	12.3853	12.7613	-0.375999	NA	NA	FALSE	NA	NA	NA	NA	NA	Discard	28.0308	28.1653	-0.134441	0.48323	0.827373	FALSE	0.00774741	-0.00163981	-0.00939403	0.666005	FALSE	FALSE	FALSE	Discard	3	0.398245	1.71048	NA	NA	FALSE	NA	NA	FALSE	Discard	Discard	24.8003	12.3853	12.7613	20.6137	22.4106	NA	NA	21.2265	17.3523	NA	NA
Coilin	COIL	NA	NA	NA	NA	NA	FALSE	NA	NA	NA	NA	NA	Discard	30.9518	30.7936	0.158245	0.513355	0.843963	FALSE	0.016105	0.0110701	0.00923303	0.65459	FALSE	FALSE	FALSE	Discard	6	NA	NA	NA	NA	FALSE	NA	NA	FALSE	Discard	Discard	28.3872	NA	NA	12.7606	16.8854	NA	NA	18.2423	16.9541	NA	NA
Collagen alpha-1(XVIII) chain;Endostatin	COL18A1	NA	NA	NA	NA	NA	FALSE	NA	NA	NA	NA	NA	Discard	26.6168	27.2916	-0.674836	0.0229956	0.297201	FALSE	0.0148784	-0.0176461	-0.0222559	1.57787	TRUE	FALSE	FALSE	Discard	6	NA	NA	NA	NA	FALSE	NA	NA	FALSE	Discard	Discard	23.5837	NA	NA	15.5791	16.6324	NA	NA	18.6692	16.725	NA	NA
Collagen type IV alpha-3-binding protein	COL4A3BP	NA	NA	NA	NA	NA	FALSE	NA	NA	NA	NA	NA	Discard	27.9932	27.6636	0.329625	0.187413	0.586808	FALSE	0.00362702	0.0215198	0.0170162	1.20639	FALSE	FALSE	FALSE	Discard	6	NA	NA	NA	NA	FALSE	NA	NA	FALSE	Discard	Discard	24.6403	NA	NA	14.8813	16.1858	NA	NA	16.0025	17.5516	NA	NA
Collagen alpha-1(VI) chain	COL6A1	NA	12.8809	NA	NA	NA	FALSE	NA	NA	NA	NA	NA	Discard	27.5279	28.9779	-1.45	0.000221848	0.0797662	FALSE	0.0079039	-0.0224051	-0.0252623	1.79101	TRUE	FALSE	FALSE	Discard	4	NA	NA	NA	NA	FALSE	NA	NA	FALSE	Discard	Discard	25.0758	NA	12.8809	20.3408	16.3915	NA	NA	20.9206	16.7624	NA	NA
Procollagen galactosyltransferase 1	COLGALT1	16.4709	16.2174	0.253485	NA	NA	FALSE	NA	NA	NA	NA	NA	Discard	30.8079	31.1271	-0.319224	0.0101154	0.250275	FALSE	0.00541495	-0.0231256	-0.0249083	1.76592	TRUE	FALSE	TRUE	Keep	0	-1.77592	-1.13504	0.0135558	0.154821	FALSE	0.168368	0.205242	FALSE	Discard	Discard	28.0715	15.8525	16.8867	26.1509	28.5888	16.3979	15.3228	26.8636	29.0114	16.9542	16.0196
COMM domain-containing protein 1	COMMD1	14.8914	15.2961	-0.404735	NA	NA	FALSE	NA	NA	NA	NA	NA	Discard	28.5592	27.8201	0.739071	0.243862	0.640381	FALSE	0.0137198	0.0199949	0.0157436	1.11616	FALSE	FALSE	FALSE	Discard	4	-1.17084	NA	NA	NA	FALSE	NA	NA	FALSE	Discard	Discard	27.807	14.8914	15.2961	24.6889	14.7767	NA	NA	26.8965	16.2448	NA	NA
COMM domain-containing protein 10	COMMD10	NA	NA	NA	NA	NA	FALSE	NA	NA	NA	NA	NA	Discard	25.8679	25.8475	0.0203567	0.909155	0.982574	FALSE	-0.0181818	-0.00394527	0.00137276	0.0973237	FALSE	FALSE	FALSE	Discard	6	NA	NA	NA	NA	FALSE	NA	NA	FALSE	Discard	Discard	24.3249	NA	NA	14.056	14.6667	NA	NA	17.0626	15.7778	NA	NA
COMM domain-containing protein 2	COMMD2	NA	NA	NA	NA	NA	FALSE	NA	NA	NA	NA	NA	Discard	28.2402	27.8717	0.368484	0.0538069	0.390336	FALSE	-0.00927817	0.0212935	0.0223298	1.58311	TRUE	FALSE	FALSE	Discard	6	NA	NA	NA	NA	FALSE	NA	NA	FALSE	Discard	Discard	26.8112	NA	NA	15.337	18.4035	NA	NA	16.5283	17.9062	NA	NA
	COMMD3-BMI1	NA	NA	NA	NA	NA	FALSE	NA	NA	NA	NA	NA	Discard	29.827	29.8017	0.0252849	0.565655	0.866598	FALSE	-0.00245945	0.00619761	0.00801397	0.568163	FALSE	FALSE	FALSE	Discard	6	NA	NA	NA	NA	FALSE	NA	NA	FALSE	Discard	Discard	27.3105	NA	NA	14.4308	15.9443	NA	NA	15.7191	17.08	NA	NA
COMM domain-containing protein 3	COMMD3;COMMD3-BMI1	NA	NA	NA	NA	NA	FALSE	NA	NA	NA	NA	NA	Discard	27.2886	26.9943	0.294247	0.398776	0.772326	FALSE	-0.00352311	0.0161112	0.00835717	0.592495	FALSE	FALSE	FALSE	Discard	6	NA	NA	NA	NA	FALSE	NA	NA	FALSE	Discard	Discard	26.003	NA	NA	15.297	16.7051	NA	NA	16.8714	16.2072	NA	NA
COMM domain-containing protein 4	COMMD4	NA	NA	NA	NA	NA	FALSE	NA	NA	NA	NA	NA	Discard	27.6178	27.6362	-0.0184441	0.986172	0.997456	FALSE	-0.00827843	0.00256335	0.000183347	0.0129987	FALSE	FALSE	FALSE	Discard	6	NA	NA	NA	NA	FALSE	NA	NA	FALSE	Discard	Discard	26.3079	NA	NA	14.703	16.0276	NA	NA	18.6293	17.4998	NA	NA
COMM domain-containing protein 5	COMMD5	NA	NA	NA	NA	NA	FALSE	NA	NA	NA	NA	NA	Discard	26.4781	26.32	0.158125	0.779553	0.949272	FALSE	0.0143365	0.013367	0.0105565	0.748417	FALSE	FALSE	FALSE	Discard	6	NA	NA	NA	NA	FALSE	NA	NA	FALSE	Discard	Discard	24.904	NA	NA	14.2472	17.0721	NA	NA	17.0367	16.8348	NA	NA
COMM domain-containing protein 6	COMMD6	NA	NA	NA	NA	NA	FALSE	NA	NA	NA	NA	NA	Discard	26.717	26.0122	0.704783	NA	NA	FALSE	NA	NA	NA	NA	NA	FALSE	FALSE	Discard	6	NA	NA	NA	NA	FALSE	NA	NA	FALSE	Discard	Discard	25.9057	NA	NA	13.7442	15.2976	NA	NA	16.8496	18.1232	NA	NA
COMM domain-containing protein 8	COMMD8	NA	NA	NA	NA	NA	FALSE	NA	NA	NA	NA	NA	Discard	28.427	27.7196	0.707347	0.132011	0.525284	FALSE	-0.00962387	0.0192264	0.0180368	1.27875	FALSE	FALSE	FALSE	Discard	6	NA	NA	NA	NA	FALSE	NA	NA	FALSE	Discard	Discard	27.2679	NA	NA	16.7952	17.1335	NA	NA	18.0209	15.5236	NA	NA
COMM domain-containing protein 9	COMMD9	NA	NA	NA	NA	NA	FALSE	NA	NA	NA	NA	NA	Discard	29.5142	29.7893	-0.275021	0.351345	0.744112	FALSE	-0.0134358	-0.0179548	-0.0128183	0.908777	FALSE	FALSE	FALSE	Discard	6	NA	NA	NA	NA	FALSE	NA	NA	FALSE	Discard	Discard	27.8674	NA	NA	15.3702	17.0867	NA	NA	15.101	17.4354	NA	NA
Catechol O-methyltransferase	COMT	NA	NA	NA	NA	NA	FALSE	NA	NA	NA	NA	NA	Discard	31.8663	31.9077	-0.0414604	0.907345	0.982574	FALSE	0.0194636	0.00385597	-0.0012524	0.0887908	FALSE	FALSE	FALSE	Discard	6	NA	NA	NA	NA	FALSE	NA	NA	FALSE	Discard	Discard	30.2212	NA	NA	15.3821	16.4656	NA	NA	13.4535	17.0128	NA	NA
Coatomer subunit beta	COPB1	16.6653	15.5563	1.109	NA	NA	FALSE	NA	NA	NA	NA	NA	Discard	33.4017	33.3115	0.0902442	0.603398	0.884958	FALSE	-0.022688	0.00186404	0.00706737	0.501053	FALSE	FALSE	FALSE	Discard	4	0.798529	6.2427	NA	NA	FALSE	NA	NA	FALSE	Discard	Discard	29.7211	16.6653	16.2073	24.4934	21.3243	NA	NA	19.0205	17.4828	NA	14.3377
Coatomer subunit beta	COPB2	17.2052	17.4101	-0.204856	NA	NA	FALSE	NA	NA	NA	NA	NA	Discard	32.6461	32.4751	0.170981	0.317196	0.70758	FALSE	-0.00553655	0.0173892	0.0142591	1.01092	FALSE	FALSE	TRUE	Keep	0	0.155743	3.65716	0.948237	0.985357	FALSE	0.0552323	0.0947298	FALSE	Discard	Discard	29.0483	17.3373	17.4615	25.4529	26.0654	17.3149	16.8285	25.5098	24.0382	16.9279	17.7835
Coatomer subunit epsilon	COPE	15.7149	15.7821	-0.0671521	NA	NA	FALSE	NA	NA	NA	NA	NA	Discard	31.4518	31.6006	-0.148838	0.661648	0.908504	FALSE	-0.0168644	-0.0145375	-0.00663613	0.470479	FALSE	FALSE	FALSE	Discard	2	NA	1.52331	NA	NA	FALSE	NA	NA	FALSE	Discard	Discard	29.6084	15.7149	13.9638	23.5599	25.6686	NA	14.9618	23.6957	25.6685	NA	16.8865
Coatomer subunit gamma-1	COPG1	15.6674	15.503	0.164382	NA	NA	FALSE	NA	NA	NA	NA	NA	Discard	32.7297	32.7565	-0.0268181	0.880826	0.975428	FALSE	-0.0151946	-0.00187302	-0.00183507	0.1301	FALSE	TRUE	FALSE	Keep	1	2.22536	1.82322	0.436307	0.742578	FALSE	0.0942586	0.132411	FALSE	Discard	Discard	29.0318	16.4159	16.4831	21.7949	23.8109	15.2459	14.5665	21.9465	24.5904	14.8644	14.5171
Coatomer subunit gamma-2	COPG2	NA	17.2626	NA	NA	NA	FALSE	NA	NA	NA	NA	NA	Discard	31.0352	31.1222	-0.0870128	0.651126	0.903805	FALSE	0.00901652	0.00244134	-0.00568994	0.403397	FALSE	FALSE	FALSE	Discard	6	NA	NA	NA	NA	FALSE	NA	NA	FALSE	Discard	Discard	27.6344	NA	17.2626	14.184	16.462	NA	NA	17.5606	17.6715	NA	NA
COP9 signalosome complex subunit 2	COPS2	NA	NA	NA	NA	NA	FALSE	NA	NA	NA	NA	NA	Discard	31.9796	31.6591	0.320489	0.131924	0.525284	FALSE	-0.00113015	0.0229582	0.0198132	1.40469	FALSE	FALSE	FALSE	Discard	6	NA	NA	NA	NA	FALSE	NA	NA	FALSE	Discard	Discard	29.5806	NA	NA	13.5455	16.7217	NA	NA	17.5363	20.3493	NA	NA
COP9 signalosome complex subunit 3	COPS3	14.589	14.7997	-0.210738	NA	NA	FALSE	NA	NA	NA	NA	NA	Discard	32.0158	31.989	0.02676	0.86285	0.971048	FALSE	-0.0127887	0.00397743	0.00262478	0.186088	FALSE	FALSE	FALSE	Discard	2	-0.21228	3.33656	NA	NA	FALSE	NA	NA	FALSE	Discard	Discard	29.5403	15.4111	15.6842	24.1776	23.7074	12.4811	NA	21.5506	17.9077	NA	12.1001
COP9 signalosome complex subunit 4	COPS4	17.29	17.3679	-0.0779657	NA	NA	FALSE	NA	NA	NA	NA	NA	Discard	31.9291	31.7409	0.188201	0.143028	0.547186	FALSE	-0.00774554	0.020188	0.0182897	1.29667	FALSE	FALSE	FALSE	Discard	0	0.557868	3.38555	NA	NA	FALSE	NA	NA	FALSE	Discard	Discard	29.2768	16.7654	17.3679	25.3301	25.3421	17.6738	NA	25.5284	25.6187	NA	NA
COP9 signalosome complex subunit 5	COPS5	14.8596	15.1735	-0.31395	NA	NA	FALSE	NA	NA	NA	NA	NA	Discard	30.012	30.0203	-0.00825543	0.873388	0.974162	FALSE	0.00544924	0.00563906	-0.00132352	0.0938332	FALSE	FALSE	FALSE	Discard	2	0.528176	2.52329	NA	NA	FALSE	NA	NA	FALSE	Discard	Discard	28.1358	14.8596	15.1735	22.9581	24.01	NA	NA	24.2677	17.471	NA	NA
COP9 signalosome complex subunit 6	COPS6	12.9366	14.8327	-1.89614	NA	NA	FALSE	NA	NA	NA	NA	NA	Discard	30.7188	30.4885	0.230245	0.450225	0.805717	FALSE	-0.021536	0.00633919	0.0104759	0.742705	FALSE	FALSE	FALSE	Discard	5	NA	NA	NA	NA	FALSE	NA	NA	FALSE	Discard	Discard	29.136	NA	15.6772	24.4957	17.8224	12.9366	NA	15.1853	17.6842	NA	12.5422
COP9 signalosome complex subunit 7a	COPS7A	NA	NA	NA	NA	NA	FALSE	NA	NA	NA	NA	NA	Discard	29.9264	30.087	-0.160616	0.31916	0.710042	FALSE	-0.0118512	-0.0195677	-0.0135036	0.957356	FALSE	FALSE	FALSE	Discard	6	NA	NA	NA	NA	FALSE	NA	NA	FALSE	Discard	Discard	28.0402	NA	NA	15.1492	16.5117	NA	NA	17.0394	15.8744	NA	NA
COP9 signalosome complex subunit 7b	COPS7B	17.4711	NA	NA	NA	NA	FALSE	NA	NA	NA	NA	NA	Discard	30.8376	30.4821	0.355491	0.220989	0.621178	FALSE	-0.0195888	0.01255	0.0165601	1.17405	FALSE	FALSE	FALSE	Discard	5	-0.558545	NA	NA	NA	FALSE	NA	NA	FALSE	Discard	Discard	29.1124	17.4711	NA	26.6563	16.3152	NA	NA	16.6734	17.0423	NA	NA
COP9 signalosome complex subunit 8	COPS8	16.3362	16.7926	-0.456404	NA	NA	FALSE	NA	NA	NA	NA	NA	Discard	30.6146	30.5759	0.0386576	0.90883	0.982574	FALSE	-0.0167263	-0.00814149	0.000795321	0.0563856	FALSE	FALSE	FALSE	Discard	3	-1.10153	1.55953	NA	NA	FALSE	NA	NA	FALSE	Discard	Discard	30.1045	16.3362	16.7926	26.0644	26.5928	NA	NA	27.747	15.9245	NA	NA
Coatomer subunit zeta-1	COPZ1	NA	NA	NA	NA	NA	FALSE	NA	NA	NA	NA	NA	Discard	31.8087	31.7933	0.0154101	0.855384	0.967254	FALSE	-0.016964	-0.0014989	0.00243843	0.172876	FALSE	FALSE	FALSE	Discard	6	NA	NA	NA	NA	FALSE	NA	NA	FALSE	Discard	Discard	31.1649	NA	NA	15.6899	16.4576	NA	NA	16.7267	16.2009	NA	NA
Ubiquinone biosynthesis O-methyltransferase, mitochondrial	COQ3	NA	NA	NA	NA	NA	FALSE	NA	NA	NA	NA	NA	Discard	27.5421	27.926	-0.383941	0.540883	0.853126	FALSE	-0.0157709	-0.0162767	-0.00893468	0.633438	FALSE	FALSE	FALSE	Discard	6	NA	NA	NA	NA	FALSE	NA	NA	FALSE	Discard	Discard	25.186	NA	NA	13.9813	16.3885	NA	NA	13.463	18.8777	NA	NA
2-methoxy-6-polyprenyl-1,4-benzoquinol methylase, mitochondrial	COQ5	NA	NA	NA	NA	NA	FALSE	NA	NA	NA	NA	NA	Discard	26.3751	26.626	-0.250914	0.435604	0.795074	FALSE	-0.00771332	-0.0155362	-0.0112934	0.800662	FALSE	FALSE	FALSE	Discard	6	NA	NA	NA	NA	FALSE	NA	NA	FALSE	Discard	Discard	23.882	NA	NA	15.9577	17.032	NA	NA	16.9361	17.3071	NA	NA
Ubiquinone biosynthesis monooxygenase COQ6, mitochondrial	COQ6	NA	NA	NA	NA	NA	FALSE	NA	NA	NA	NA	NA	Discard	29.1572	29.0822	0.0749433	0.661392	0.908504	FALSE	0.00389695	0.0066564	0.00615127	0.436104	FALSE	FALSE	FALSE	Discard	6	NA	NA	NA	NA	FALSE	NA	NA	FALSE	Discard	Discard	27.05	NA	NA	13.1514	15.6487	NA	NA	16.393	16.6611	NA	NA
5-demethoxyubiquinone hydroxylase, mitochondrial	COQ7	NA	NA	NA	NA	NA	FALSE	NA	NA	NA	NA	NA	Discard	26.2313	26.1277	0.10356	0.787443	0.951378	FALSE	0.00534096	0.0112627	0.00441989	0.313356	FALSE	FALSE	FALSE	Discard	6	NA	NA	NA	NA	FALSE	NA	NA	FALSE	Discard	Discard	24.8913	NA	NA	16.3771	16.3513	NA	NA	14.7106	15.7968	NA	NA
Ubiquinone biosynthesis protein COQ9, mitochondrial	COQ9	NA	13.1657	NA	NA	NA	FALSE	NA	NA	NA	NA	NA	Discard	29.5157	29.381	0.134777	0.145258	0.550558	FALSE	8.75574e-05	0.0197227	0.0178257	1.26379	FALSE	FALSE	FALSE	Discard	4	NA	NA	NA	NA	FALSE	NA	NA	FALSE	Discard	Discard	27.6197	NA	13.1657	22.3866	15.3391	NA	NA	21.0963	15.8496	NA	NA
Coronin-1B	CORO1B	13.3729	15.556	-2.18316	NA	NA	FALSE	NA	NA	NA	NA	NA	Discard	30.5738	30.4168	0.15707	0.363044	0.75268	FALSE	-0.00939769	0.0131318	0.011996	0.850474	FALSE	FALSE	FALSE	Discard	6	NA	NA	NA	NA	FALSE	NA	NA	FALSE	Discard	Discard	28.2566	13.3729	14.3158	15.557	15.4443	NA	NA	17.9076	17.6728	NA	16.2129
Coronin;Coronin-7	CORO7-PAM16;CORO7	15.9917	13.7278	2.26385	NA	NA	FALSE	NA	NA	NA	NA	NA	Discard	30.9193	30.8236	0.0957026	0.536338	0.853126	FALSE	0.0173611	0.0154434	0.00875044	0.620376	FALSE	TRUE	FALSE	Keep	1	0.55169	1.65405	0.738967	0.924241	FALSE	0.552989	0.573062	FALSE	Discard	Discard	27.7894	17.3408	15.1336	24.0013	25.3867	12.4954	11.0543	22.8079	21.5362	14.5328	11.3601
Coactosin-like protein	COTL1	NA	15.4669	NA	NA	NA	FALSE	NA	NA	NA	NA	NA	Discard	30.2389	29.783	0.455934	0.276087	0.672554	FALSE	0.00510818	0.0210122	0.0154484	1.09524	FALSE	FALSE	FALSE	Discard	3	NA	NA	NA	NA	FALSE	NA	NA	FALSE	Discard	Discard	28.9844	NA	15.4669	24.9118	16.5687	NA	NA	24.96	16.7371	NA	NA
Cytochrome c oxidase assembly protein COX11, mitochondrial	COX11	NA	NA	NA	NA	NA	FALSE	NA	NA	NA	NA	NA	Discard	28.1171	28.4445	-0.327366	0.430217	0.792346	FALSE	0.0208863	-0.00170528	-0.00968579	0.686689	FALSE	FALSE	FALSE	Discard	6	NA	NA	NA	NA	FALSE	NA	NA	FALSE	Discard	Discard	26.6174	NA	NA	15.0916	17.1721	NA	NA	17.0523	18.0188	NA	NA
Cytochrome c oxidase copper chaperone	COX17	NA	NA	NA	NA	NA	FALSE	NA	NA	NA	NA	NA	Discard	30.3836	31.0291	-0.645502	0.259147	0.658173	FALSE	-0.0132924	-0.0200855	-0.0147401	1.04502	FALSE	FALSE	FALSE	Discard	6	NA	NA	NA	NA	FALSE	NA	NA	FALSE	Discard	Discard	30.6505	NA	NA	15.6705	15.0497	NA	NA	18.4102	18.1988	NA	NA
Cytochrome c oxidase assembly protein COX19	COX19	NA	NA	NA	NA	NA	FALSE	NA	NA	NA	NA	NA	Discard	26.9584	27.1147	-0.156308	0.529909	0.850536	FALSE	0.0165221	0.00091471	-0.00742682	0.526536	FALSE	FALSE	FALSE	Discard	6	NA	NA	NA	NA	FALSE	NA	NA	FALSE	Discard	Discard	26.8265	NA	NA	15.7147	15.3703	NA	NA	16.1146	15.8667	NA	NA
Cytochrome c oxidase protein 20 homolog	COX20	NA	NA	NA	NA	NA	FALSE	NA	NA	NA	NA	NA	Discard	27.6367	27.3208	0.315955	0.27461	0.672134	FALSE	0.00694926	0.0189234	0.0142083	1.00732	FALSE	FALSE	FALSE	Discard	6	NA	NA	NA	NA	FALSE	NA	NA	FALSE	Discard	Discard	26.9657	NA	NA	13.6423	16.8575	NA	NA	16.7981	14.2188	NA	NA
Cytochrome c oxidase subunit 4 isoform 1, mitochondrial	COX4I1	16.5508	18.0141	-1.46335	NA	NA	FALSE	NA	NA	NA	NA	NA	Discard	32.8103	32.9628	-0.152574	0.191244	0.591403	FALSE	0.0180954	-0.0131494	-0.0173213	1.22802	FALSE	FALSE	FALSE	Discard	3	-1.98771	1.43194	NA	NA	FALSE	NA	NA	FALSE	Discard	Discard	31.5392	16.9513	18.5829	27.5657	27.9918	NA	12.7354	13.7336	23.9569	15.9945	18.5904
Cytochrome c oxidase subunit 5A, mitochondrial	COX5A	NA	NA	NA	NA	NA	FALSE	NA	NA	NA	NA	NA	Discard	33.4444	33.5364	-0.0920419	0.708526	0.925383	FALSE	0.02166	-0.000879072	-0.00510344	0.361817	FALSE	FALSE	FALSE	Discard	6	NA	NA	NA	NA	FALSE	NA	NA	FALSE	Discard	Discard	32.0993	NA	NA	13.7207	17.0559	NA	NA	17.5802	18.1968	NA	NA
Cytochrome c oxidase subunit 5B, mitochondrial	COX5B	13.8643	17.3328	-3.4685	NA	NA	FALSE	NA	NA	NA	NA	NA	Discard	32.553	32.5553	-0.00226479	0.942599	0.989712	FALSE	0.0136768	0.00741207	-0.000529747	0.0375572	FALSE	FALSE	FALSE	Discard	2	-4.74978	3.45509	NA	NA	FALSE	NA	NA	FALSE	Discard	Discard	31.7389	NA	18.3044	25.4099	26.209	13.8643	12.6545	27.395	18.2754	NA	NA
Cytochrome c oxidase subunit 6B1	COX6B1	NA	NA	NA	NA	NA	FALSE	NA	NA	NA	NA	NA	Discard	31.7373	31.6962	0.0411218	0.805289	0.955231	FALSE	0.0206138	0.0112096	0.00404478	0.286761	FALSE	FALSE	FALSE	Discard	6	NA	NA	NA	NA	FALSE	NA	NA	FALSE	Discard	Discard	31.2301	NA	NA	11.5045	14.9037	NA	NA	19.7428	17.6138	NA	NA
Cytochrome c oxidase subunit 6C	COX6C	17.7838	20.0605	-2.27677	NA	NA	FALSE	NA	NA	NA	NA	NA	Discard	31.0355	30.9906	0.0448913	0.804562	0.955064	FALSE	-0.0181963	-0.0036392	0.00247095	0.175182	FALSE	FALSE	FALSE	Discard	1	-1.52767	2.64106	NA	NA	FALSE	NA	NA	FALSE	Discard	Discard	31.1405	18.2433	20.3822	28.128	29.5809	17.6649	NA	30.865	27.9343	17.2774	19.646
Cytochrome c oxidase subunit 7A-related protein, mitochondrial	COX7A2L	16.1216	16.7475	-0.625906	NA	NA	FALSE	NA	NA	NA	NA	NA	Discard	29.3448	29.6095	-0.264664	0.794752	0.952758	FALSE	0.0221525	0.00449014	-0.00293591	0.208146	FALSE	FALSE	FALSE	Discard	4	-0.474231	1.26709	NA	NA	FALSE	NA	NA	FALSE	Discard	Discard	28.9141	16.1216	16.7475	25.2225	26.8401	NA	NA	18.9569	17.4877	NA	NA
Carboxypeptidase D	CPD	NA	NA	NA	NA	NA	FALSE	NA	NA	NA	NA	NA	Discard	30.6004	30.5437	0.0566934	0.175894	0.573989	FALSE	0.00737525	0.0147186	0.0161391	1.14421	FALSE	FALSE	FALSE	Discard	6	NA	NA	NA	NA	FALSE	NA	NA	FALSE	Discard	Discard	26.6461	NA	NA	14.4083	14.7347	NA	NA	17.565	15.9582	NA	NA
Copine-1	CPNE1	NA	NA	NA	NA	NA	FALSE	NA	NA	NA	NA	NA	Discard	30.5428	30.7463	-0.203445	0.567138	0.866981	FALSE	0.0228668	-0.00033994	-0.00730621	0.517985	FALSE	FALSE	FALSE	Discard	6	NA	NA	NA	NA	FALSE	NA	NA	FALSE	Discard	Discard	28.3798	NA	NA	13.3352	16.9333	NA	NA	16.5797	17.3813	NA	NA
Copine-2	CPNE2	NA	NA	NA	NA	NA	FALSE	NA	NA	NA	NA	NA	Discard	26.3106	26.402	-0.0913786	NA	NA	FALSE	0.00378591	-0.0165404	-0.00369945	0.262278	FALSE	FALSE	FALSE	Discard	6	NA	NA	NA	NA	FALSE	NA	NA	FALSE	Discard	Discard	23.8181	NA	NA	14.9312	15.0061	NA	NA	15.6399	16.9719	NA	NA
Copine-3	CPNE3	16.4716	16.7513	-0.279711	NA	NA	FALSE	NA	NA	NA	NA	NA	Discard	32.5592	32.6972	-0.137995	0.107684	0.485814	FALSE	0.0176683	-0.0107926	-0.0177603	1.25914	FALSE	FALSE	FALSE	Discard	1	0.537069	2.74824	NA	NA	FALSE	NA	NA	FALSE	Discard	Discard	29.835	16.255	16.7513	25.2013	25.3628	NA	NA	21.594	26.4953	16.6599	NA
Copine-8	CPNE8	NA	NA	NA	NA	NA	FALSE	NA	NA	NA	NA	NA	Discard	26.5805	26.8624	-0.281895	0.589164	0.87705	FALSE	0.0229354	-0.00165577	-0.0072718	0.515546	FALSE	FALSE	FALSE	Discard	6	NA	NA	NA	NA	FALSE	NA	NA	FALSE	Discard	Discard	23.8258	NA	NA	15.3952	15.7279	NA	NA	16.7172	16.2848	NA	NA
Oxygen-dependent coproporphyrinogen-III oxidase, mitochondrial	CPOX	15.1298	16.6913	-1.56151	NA	NA	FALSE	NA	NA	NA	NA	NA	Discard	32.2326	32.6908	-0.458225	0.00036905	0.0797662	FALSE	0.00816102	-0.0221676	-0.0251739	1.78474	TRUE	FALSE	FALSE	Discard	4	0.175701	NA	NA	NA	FALSE	NA	NA	FALSE	Discard	Discard	29.765	15.1298	16.5411	23.5808	15.7771	NA	16.8274	25.1084	18.1977	NA	NA
Carbamoyl-phosphate synthase [ammonia], mitochondrial	CPS1	NA	10.43	NA	NA	NA	FALSE	NA	NA	NA	NA	NA	Discard	28.0233	28.0786	-0.0553361	0.73829	0.936177	FALSE	-0.00221321	-0.00681886	-0.00483617	0.342868	FALSE	FALSE	FALSE	Discard	6	NA	NA	NA	NA	FALSE	NA	NA	FALSE	Discard	Discard	24.0246	NA	10.43	14.1567	16.7629	NA	NA	17.9934	16.9319	NA	NA
Cleavage and polyadenylation specificity factor subunit 2	CPSF2	NA	13.5423	NA	NA	NA	FALSE	NA	NA	NA	NA	NA	Discard	31.4097	31.5696	-0.15993	0.621966	0.891134	FALSE	0.0227034	-0.000529948	-0.00655928	0.465031	FALSE	FALSE	FALSE	Discard	4	NA	2.48786	NA	NA	FALSE	NA	NA	FALSE	Discard	Discard	28.1835	NA	13.5423	20.621	22.4141	NA	NA	17.5612	15.8909	NA	NA
Cleavage and polyadenylation specificity factor subunit 3	CPSF3	15.7604	15.3185	0.441913	NA	NA	FALSE	NA	NA	NA	NA	NA	Discard	31.335	31.3706	-0.0355607	0.803944	0.955009	FALSE	-0.0154561	-0.0117804	-0.0039731	0.281679	FALSE	FALSE	FALSE	Discard	0	1.61475	3.06628	NA	NA	FALSE	NA	NA	FALSE	Discard	Discard	27.9802	15.7771	14.3797	21.8264	22.1801	15.5635	NA	22.8434	25.8319	15.9186	15.8824
Integrator complex subunit 11	CPSF3L	NA	NA	NA	NA	NA	FALSE	NA	NA	NA	NA	NA	Discard	26.4462	26.3819	0.0643704	0.813747	0.957968	FALSE	-0.00187532	0.00355649	0.00279908	0.198445	FALSE	FALSE	FALSE	Discard	6	NA	NA	NA	NA	FALSE	NA	NA	FALSE	Discard	Discard	23.5614	NA	NA	16.6384	15.1881	NA	NA	14.7994	16.779	NA	NA
Cleavage and polyadenylation specificity factor subunit 4	CPSF4.copy.2	13.3494	14.2758	-0.926393	NA	NA	FALSE	NA	NA	NA	NA	NA	Discard	29.3475	29.5467	-0.199189	0.265759	0.664829	FALSE	0.0112922	-0.0153396	-0.0141864	1.00577	FALSE	FALSE	FALSE	Discard	4	-0.262988	3.5098	NA	NA	FALSE	NA	NA	FALSE	Discard	Discard	27.7005	13.3494	14.2758	22.2391	22.1258	NA	NA	15.201	16.8204	NA	NA
Cleavage and polyadenylation specificity factor subunit 6	CPSF6	11.7455	12.6455	-0.900035	NA	NA	FALSE	NA	NA	NA	NA	NA	Discard	32.549	32.4448	0.10417	0.73976	0.936765	FALSE	0.00144572	0.0118871	0.00549426	0.389525	FALSE	FALSE	FALSE	Discard	1	-5.91736	-0.287738	NA	NA	FALSE	NA	NA	FALSE	Discard	Discard	30.638	11.7455	12.6455	26.2895	24.293	NA	NA	25.3312	24.3759	NA	NA
[truncated: 4,302 more rows]
[truncated: 169 more columns]

## Sheet: HCT_Proteome + Hsp90 IP data
Protein.names	Gene.names	WT.IP.average.iBAQ	KO14.IP.average.iBAQ	WT.vs.KO14.IPs.FC	WT.vs.KO14.IPs.p.value	WT.vs.KO14.IPs.adj.p.value	WT.vs.KO14.IPs.adj.pval.smaller.than.0.05	IP.PCA.first.component.loading	IP.PCA.second.component.loading	IP.OPLS.predictive.component	IP.OPLS.VIP.predicted	IP.OPLS.VIP.predicted.larger.than.1.5	Keep.for.IP.analysis	WT.proteome.average.LFQ	KO14.proteome.average.LFQ	WT.vs.KO14.proteome.FC	WT.vs.KO14.proteome.p.value	WT.vs.KO14.proteome.adj.p.value	WT.vs.KO14.proteome.adj.pval.smaller.than.0.05	Proteome.PCA.first.component.loading	Proteome.PCA.second.component.loading	Proteome.OPLS.predictive.component	Proteome.OPLS.VIP.predicted	Proteome.OPLS.VIP.predicted.larger.than.1.5	MS.MS.ID.all.rep.WT	MS.MS.ID.all.rep.KO14	MS.MS.ID.filter	WT.pos.vs.ctr.FC	KO14.pos.vs.ctr.FC	Imputations	WT.IPs.p.value	WT.IPs.adj.p.value	WT.IPs.adj.pval.smaller.than.0.05	KO.IPs.p.value	KO.IPs.adj.p.value	KO.IPs.adj.pval.smaller.than.0.05	WT.IPs.msms.pval0.05.fc3.interactor.validation	KO14.IPs.msms.pval0.05.fc3.interactor.validation	iBAQ	iBAQ.10449	iBAQ.10450	iBAQ.10451	iBAQ.10452	iBAQ.10453	iBAQ.10454	iBAQ.10455	iBAQ.10456	iBAQ.10457	iBAQ.10458
[truncated: 5,424 more rows]
[truncated: 169 more columns]
