# Supplementary material for: The Hsp70-Hsp90 co-chaperone Hop/Stip1 shifts the proteostatic balance from folding towards degradation
Source: Nat Commun. 2020 Nov 25;11:5975. doi: 10.1038/s41467-020-19783-w (PMC7688965; doi:10.1038/s41467-020-19783-w)
Supplement: Supplementary file 5 — Supplementary Data 3 [file 41467_2020_19783_MOESM5_ESM.xlsx]

## Sheet: proteinGroups_filtered_m1
iBAQ 9084 - C	iBAQ 9087 - C	iBAQ 9086 Mut	iBAQ 9089 Mut	AVG1	iBAQ 9088 Wt	iBAQ 9085 Wt	AVG2	Ratio avg2/avg1	Ratio normalized on STIP1 (Log2)	Ratio normalized on STIP1	Peptides	Razor + unique peptides	Unique peptides	Sequence coverage [%]	Unique + razor sequence coverage [%]	Unique sequence coverage [%]	Mol. weight [kDa]	Q-value	Score	Intensity	MS/MS Count	Peptides 9084	Peptides 9087	Peptides 9086	Peptides 9089	Peptides 9085	Peptides 9088	iBAQ (total)	id	Protein IDs	Majority protein IDs	Protein names	Gene names
0	0	0	0	0	4290900	6082400	5186650	#DIV/0!	#DIV/0!	#DIV/0!	8	2	2	10.3	2.4	2.4	58.264	0	33.911	259330000	3	0	0	4	4	7	7	10373000	901	Q58FF6	Q58FF6	Putative heat shock protein HSP 90-beta 4	HSP90AB4P
0	0	0	0	0	532850	223810	378330	#DIV/0!	#DIV/0!	#DIV/0!	2	2	2	10.4	10.4	10.4	26.489	0.0018433	1.4689	10593000	3	0	0	0	0	1	2	756660	383	P20618	P20618	Proteasome subunit beta type-1	PSMB1
0	0	0	0	0	544290	468270	506280	#DIV/0!	#DIV/0!	#DIV/0!	2	2	2	10.6	10.6	10.6	34.577	0	3.0652	15188000	4	0	0	0	0	2	2	1012600	95	O00487	O00487	26S proteasome non-ATPase regulatory subunit 14	PSMD14
0	0	0	0	0	231510	562510	397010	#DIV/0!	#DIV/0!	#DIV/0!	2	2	2	11.1	11.1	11.1	37.025	0	4.8119	11910000	3	0	0	0	0	2	1	794020	586	P51665	P51665	26S proteasome non-ATPase regulatory subunit 7	PSMD7
0	0	0	0	0	1947600	4418400	3183000	#DIV/0!	#DIV/0!	#DIV/0!	13	3	3	26.3	8.9	8.9	70.02	0	22.424	222810000	6	0	0	8	8	13	12	6365900	605	P54652	P54652	Heat shock-related 70 kDa protein 2	HSPA2
0	0	0	0	0	439600	233940	336770	#DIV/0!	#DIV/0!	#DIV/0!	6	3	3	16.2	8.6	8.6	55.364	0	23.687	13471000	5	0	0	0	2	5	6	673540	1053	Q92769	Q92769	Histone deacetylase 2	HDAC2
0	0	0	0	0	55328	103750	79539	#DIV/0!	#DIV/0!	#DIV/0!	6	3	3	9.2	6	6	85.496	0	2.4302	6681100	4	1	0	0	0	4	4	159070	463	P35222	P35222	Catenin beta-1	CTNNB1
0	0	0	0	0	222250	1018800	620525	#DIV/0!	#DIV/0!	#DIV/0!	5	5	3	17.5	17.5	9.8	44.424	0	12.642	24820000	5	0	0	0	0	5	1	1241000	479	P36507	P36507	Dual specificity mitogen-activated protein kinase kinase 2	MAP2K2
0	0	0	0	0	550140	843710	696925	#DIV/0!	#DIV/0!	#DIV/0!	4	4	3	17.7	17.7	17.7	27.893	0	7.9977	19514000	6	0	0	0	0	4	2	1393800	1263	Q9P0L0	Q9P0L0	Vesicle-associated membrane protein-associated protein A	VAPA
0	0	0	0	0	99723	193350	146536	#DIV/0!	#DIV/0!	#DIV/0!	4	3	3	5.3	4.3	4.3	119.94	0	3.1702	14361000	4	0	0	0	0	4	1	293080	135	O15397	O15397	Importin-8	IPO8
0	0	0	0	0	3087700	2584400	2836050	#DIV/0!	#DIV/0!	#DIV/0!	3	3	3	19.3	19.3	19.3	20.762	0	3.3552	51049000	4	0	0	0	0	2	3	5672100	719	Q02543	Q02543	60S ribosomal protein L18a	RPL18A
0	0	0	0	0	841250	1113100	977175	#DIV/0!	#DIV/0!	#DIV/0!	3	3	3	15	15	15	31.324	0	9.2693	35179000	4	0	0	0	0	3	3	1954400	359	P15880	P15880	40S ribosomal protein S2	RPS2
0	0	0	0	0	966230	937320	951775	#DIV/0!	#DIV/0!	#DIV/0!	3	3	3	24	24	24	26.131	0	10.813	24746000	4	0	0	0	0	2	2	1903500	214	O75934	O75934	Pre-mRNA-splicing factor SPF27	BCAS2
0	0	0	0	0	822870	1037100	929985	#DIV/0!	#DIV/0!	#DIV/0!	3	3	3	15.7	15.7	15.7	34.352	0	4.9818	31619000	3	0	0	0	0	2	2	1860000	754	Q12904	Q12904	Aminoacyl tRNA synthase complex-interacting multifunctional protein 1;Endothelial monocyte-activating polypeptide 2	AIMP1
0	0	0	0	0	602620	928490	765555	#DIV/0!	#DIV/0!	#DIV/0!	3	3	3	21	21	21	22.782	0	3.7051	21436000	5	0	0	0	0	3	2	1531100	264	P04792	P04792	Heat shock protein beta-1	HSPB1
0	0	0	0	0	529520	972870	751195	#DIV/0!	#DIV/0!	#DIV/0!	3	3	3	9.1	9.1	9.1	49.512	0	7.3575	24038000	5	0	0	0	0	3	2	1502400	116	O14929	O14929	Histone acetyltransferase type B catalytic subunit	HAT1
0	0	0	0	0	417040	867190	642115	#DIV/0!	#DIV/0!	#DIV/0!	3	3	3	8.9	8.9	8.9	43.653	0	9.1447	23116000	4	0	0	0	0	3	2	1284200	263	P04637	P04637	Cellular tumor antigen p53	TP53
0	0	0	0	0	543120	726460	634790	#DIV/0!	#DIV/0!	#DIV/0!	3	3	3	9.4	9.4	9.4	36.034	0	7.1985	16505000	2	0	0	0	0	2	2	1269600	1258	Q9NZ01	Q9NZ01	Very-long-chain enoyl-CoA reductase	TECR
0	0	0	0	0	581850	677350	629600	#DIV/0!	#DIV/0!	#DIV/0!	3	3	3	9.5	9.5	9.5	37.154	0	2.1202	18888000	5	0	0	0	0	3	2	1259200	153	O43684	O43684	Mitotic checkpoint protein BUB3	BUB3
0	0	0	0	0	549680	708740	629210	#DIV/0!	#DIV/0!	#DIV/0!	3	3	3	15.8	15.8	15.8	36.876	0	8.5444	17618000	3	0	0	0	0	2	1	1258400	820	Q14257	Q14257	Reticulocalbin-2	RCN2
0	0	0	0	0	659300	595430	627365	#DIV/0!	#DIV/0!	#DIV/0!	3	3	3	12.5	12.5	12.5	39.646	0	7.3073	17566000	5	0	0	0	0	2	3	1254700	896	Q3ZCQ8	Q3ZCQ8	Mitochondrial import inner membrane translocase subunit TIM50	TIMM50
0	0	0	0	0	454820	742500	598660	#DIV/0!	#DIV/0!	#DIV/0!	3	3	3	8.6	8.6	8.6	39.233	0	3.8951	25144000	6	0	0	0	0	3	2	1197300	325	P11177	P11177	Pyruvate dehydrogenase E1 component subunit beta, mitochondrial	PDHB
0	0	0	0	0	426980	754110	590545	#DIV/0!	#DIV/0!	#DIV/0!	3	3	3	9.4	9.4	9.4	53.254	0	4.4276	11811000	5	0	0	0	0	3	2	1181100	486	P37198	P37198	Nuclear pore glycoprotein p62	NUP62
0	0	0	0	0	571910	588830	580370	#DIV/0!	#DIV/0!	#DIV/0!	3	3	3	10.6	10.6	10.6	46.528	0	6.0035	26697000	5	0	0	0	0	2	3	1160700	97	Q9P289;O00506;Q9Y6E0	Q9P289;O00506	Serine/threonine-protein kinase 26;Serine/threonine-protein kinase 25	STK26;STK25
0	0	0	0	0	773440	326480	549960	#DIV/0!	#DIV/0!	#DIV/0!	3	3	3	11.2	11.2	11.2	39.133	0	4.9746	17599000	4	0	0	0	0	1	3	1099900	215	O75953	O75953	DnaJ homolog subfamily B member 5	DNAJB5
0	0	0	0	0	621940	430530	526235	#DIV/0!	#DIV/0!	#DIV/0!	3	3	3	5.8	5.8	5.8	79.663	0	9.6813	37889000	4	0	0	0	0	3	1	1052500	1305	Q9UKG1	Q9UKG1	DCC-interacting protein 13-alpha	APPL1
0	0	0	0	0	590210	422020	506115	#DIV/0!	#DIV/0!	#DIV/0!	3	3	3	9.4	9.4	9.4	46.94	0	3.3026	22269000	4	0	0	0	0	2	2	1012200	1188	Q9H000	Q9H000	Probable E3 ubiquitin-protein ligase makorin-2	MKRN2
0	0	0	0	0	344920	643630	494275	#DIV/0!	#DIV/0!	#DIV/0!	3	3	3	7.3	7.3	7.3	80.954	0	7.002	26691000	5	0	0	0	0	3	2	988560	473	P35611	P35611	Alpha-adducin	ADD1
0	0	0	0	0	574690	384670	479680	#DIV/0!	#DIV/0!	#DIV/0!	3	3	3	7.9	7.9	7.9	47.405	0	3.6567	18228000	4	0	0	0	0	2	3	959360	1162	Q9BV38	Q9BV38	WD repeat-containing protein 18	WDR18
0	0	0	0	0	256460	656720	456590	#DIV/0!	#DIV/0!	#DIV/0!	3	3	3	14.3	14.3	14.3	57.49	0	8.9105	17350000	4	0	0	0	0	3	1	913180	1302	Q9UKA9	Q9UKA9	Polypyrimidine tract-binding protein 2	PTBP2
0	0	0	0	0	459390	434570	446980	#DIV/0!	#DIV/0!	#DIV/0!	3	3	3	20.8	20.8	20.8	23.489	0	6.6156	12515000	6	0	0	0	0	3	3	893960	577	P51149	P51149	Ras-related protein Rab-7a	RAB7A
0	0	0	0	0	337410	509360	423385	#DIV/0!	#DIV/0!	#DIV/0!	3	3	3	9.3	9.3	9.3	47.628	0	14.507	19476000	4	0	0	0	0	3	2	846770	1009	Q8NBS9	Q8NBS9	Thioredoxin domain-containing protein 5	TXNDC5
0	0	0	0	0	432610	401760	417185	#DIV/0!	#DIV/0!	#DIV/0!	3	3	3	3.9	3.9	3.9	103.7	0	6.1503	27534000	6	0	0	0	0	3	3	834370	989	Q8IWX8	Q8IWX8	Calcium homeostasis endoplasmic reticulum protein	CHERP
0	0	0	0	0	221290	589920	405605	#DIV/0!	#DIV/0!	#DIV/0!	3	3	3	11.2	11.2	11.2	44.561	0	6.8821	14602000	4	0	0	0	0	3	1	811210	822	Q14318	Q14318	Peptidyl-prolyl cis-trans isomerase FKBP8	FKBP8
0	0	0	0	0	173300	513220	343260	#DIV/0!	#DIV/0!	#DIV/0!	3	3	3	10.5	10.5	10.5	32.463	0	2.8762	12357000	4	0	0	0	0	3	1	686520	1306	Q9UKM9	Q9UKM9	RNA-binding protein Raly	RALY
0	0	0	0	0	388170	275840	332005	#DIV/0!	#DIV/0!	#DIV/0!	3	3	3	5.7	5.7	5.7	60.873	0	2.3771	13280000	3	0	0	0	0	1	2	664010	966	Q9BYJ9;Q7Z739;Q9Y5A9	Q9BYJ9;Q7Z739;Q9Y5A9	YTH domain-containing family protein 1;YTH domain-containing family protein 3;YTH domain-containing family protein 2	YTHDF1;YTHDF3;YTHDF2
0	0	0	0	0	342450	319740	331095	#DIV/0!	#DIV/0!	#DIV/0!	3	3	3	13.5	13.5	13.5	47.707	0	11.086	14568000	5	0	0	0	0	2	3	662190	1185	Q9GZL7	Q9GZL7	Ribosome biogenesis protein WDR12	WDR12
0	0	0	0	0	191860	468070	329965	#DIV/0!	#DIV/0!	#DIV/0!	3	3	3	6.6	6.6	6.6	65.853	0	4.2253	13859000	3	0	0	0	0	3	1	659930	979	Q86X55	Q86X55	Histone-arginine methyltransferase CARM1	CARM1
0	0	0	0	0	487600	156580	322090	#DIV/0!	#DIV/0!	#DIV/0!	3	3	3	9.6	9.6	9.6	55.536	0	1.6836	11595000	4	0	0	0	0	1	3	644180	765	Q13098	Q13098	COP9 signalosome complex subunit 1	GPS1
0	0	0	0	0	304440	322730	313585	#DIV/0!	#DIV/0!	#DIV/0!	3	3	3	20.5	20.5	20.5	20.713	0	2.5855	6898900	3	0	0	0	0	1	2	627170	1148	Q9BSD7	Q9BSD7	Cancer-related nucleoside-triphosphatase	NTPCR
0	0	0	0	0	301380	318500	309940	#DIV/0!	#DIV/0!	#DIV/0!	3	3	3	7.7	7.7	7.7	58.449	0	5.5608	18596000	6	0	0	0	0	3	3	619880	141	O43172	O43172	U4/U6 small nuclear ribonucleoprotein Prp4	PRPF4
0	0	0	0	0	305910	243600	274755	#DIV/0!	#DIV/0!	#DIV/0!	3	3	3	5.3	5.3	5.3	83.064	0	3.133	21980000	5	0	0	0	0	2	3	549500	1369	Q9Y4W2	Q9Y4W2	Ribosomal biogenesis protein LAS1L	LAS1L
0	0	0	0	0	296560	249230	272895	#DIV/0!	#DIV/0!	#DIV/0!	3	3	3	9.4	9.4	9.4	39.611	0	1.8389	10916000	4	0	0	1	0	1	2	545790	540	P48556	P48556	26S proteasome non-ATPase regulatory subunit 8	PSMD8
0	0	0	0	0	112620	425020	268820	#DIV/0!	#DIV/0!	#DIV/0!	3	3	3	10	10	10	52.049	0	3.8037	10215000	3	0	0	0	0	3	1	537630	1005	Q8N684	Q8N684	Cleavage and polyadenylation specificity factor subunit 7	CPSF7
0	0	0	0	0	162530	346500	254515	#DIV/0!	#DIV/0!	#DIV/0!	3	3	3	2.5	2.5	2.5	263.83	0	2.9486	38177000	5	0	0	0	0	3	2	509030	373	P18583	P18583	Protein SON	SON
0	0	0	0	0	243890	248910	246400	#DIV/0!	#DIV/0!	#DIV/0!	3	3	3	4.8	4.8	4.8	72.123	0	3.417	14784000	4	0	0	0	0	3	3	492800	1210	Q9H7D7	Q9H7D7	WD repeat-containing protein 26	WDR26
0	0	0	0	0	129210	351900	240555	#DIV/0!	#DIV/0!	#DIV/0!	3	3	3	11.3	11.3	11.3	49.973	0	5.0786	12509000	4	0	0	0	0	3	1	481120	342	P13489	P13489	Ribonuclease inhibitor	RNH1
0	0	0	0	0	268470	192230	230350	#DIV/0!	#DIV/0!	#DIV/0!	3	3	3	6.3	6.3	6.3	120.21	0	31.68	21192000	4	0	0	0	0	2	2	460700	990	Q8IX01	Q8IX01	SURP and G-patch domain-containing protein 2	SUGP2
0	0	0	0	0	95144	365170	230157	#DIV/0!	#DIV/0!	#DIV/0!	3	3	3	14.2	14.2	14.2	31.392	0	4.4135	7365000	3	0	0	0	0	3	1	460310	78	K7ERQ8;P51148;P61020;P20339	K7ERQ8;P51148;P61020;P20339	Ras-related protein Rab-5C;Ras-related protein Rab-5B;Ras-related protein Rab-5A	RAB5C;RAB5B;RAB5A
0	0	0	0	0	156700	290230	223465	#DIV/0!	#DIV/0!	#DIV/0!	3	3	3	4.5	4.5	4.5	64.953	0	1.9723	12514000	6	0	0	0	0	3	2	446930	1322	Q9UNF1	Q9UNF1	Melanoma-associated antigen D2	MAGED2
0	0	0	0	0	223500	207010	215255	#DIV/0!	#DIV/0!	#DIV/0!	3	3	3	5.6	5.6	5.6	81.123	0	2.8847	15929000	6	0	0	0	0	3	3	430510	1211	Q9H8H0	Q9H8H0	Nucleolar protein 11	NOL11
0	0	0	0	0	204030	212150	208090	#DIV/0!	#DIV/0!	#DIV/0!	3	3	3	9.8	9.8	9.8	48.349	0	3.6169	9156100	4	0	0	0	0	2	2	416190	204	O75616	O75616	GTPase Era, mitochondrial	ERAL1
0	0	0	0	0	165310	240600	202955	#DIV/0!	#DIV/0!	#DIV/0!	3	3	3	4.8	4.8	4.8	72.132	0	14.278	11771000	4	0	0	0	0	2	2	405910	1121	Q96S55	Q96S55	ATPase WRNIP1	WRNIP1
0	0	0	0	0	180710	225180	202945	#DIV/0!	#DIV/0!	#DIV/0!	3	3	3	7.2	7.2	7.2	69.837	0	4.1201	17047000	5	0	0	0	0	2	3	405890	1296	Q9UJV9	Q9UJV9	Probable ATP-dependent RNA helicase DDX41	DDX41
0	0	0	0	0	51810	349560	200685	#DIV/0!	#DIV/0!	#DIV/0!	3	3	3	7.3	7.3	7.3	69.491	0	4.2771	9231500	3	0	0	0	0	2	1	401370	1115	Q96PK6;A0A0A0MSL8	Q96PK6	RNA-binding protein 14	RBM14
0	0	0	0	0	245650	135630	190640	#DIV/0!	#DIV/0!	#DIV/0!	3	3	3	6.2	6.2	6.2	57.673	0	3.4889	11820000	1	0	0	0	0	2	2	381290	179	O60832	O60832	H/ACA ribonucleoprotein complex subunit 4	DKC1
0	0	0	0	0	147400	216810	182105	#DIV/0!	#DIV/0!	#DIV/0!	3	3	3	7	7	7	58.777	0	5.1549	9833500	3	0	0	0	0	1	2	364200	551	P49591	P49591	Serine--tRNA ligase, cytoplasmic	SARS
0	0	0	0	0	62892	277050	169971	#DIV/0!	#DIV/0!	#DIV/0!	3	3	3	4.4	4.4	4.4	79.154	0	2.0205	9518300	4	0	0	0	0	3	1	339940	1280	Q9UEY8	Q9UEY8	Gamma-adducin	ADD3
0	0	0	0	0	121970	214000	167985	#DIV/0!	#DIV/0!	#DIV/0!	3	3	3	8.3	8.3	8.3	68.303	0	6.342	11423000	5	0	0	0	0	3	2	335970	488	P38606	P38606	V-type proton ATPase catalytic subunit A	ATP6V1A
0	0	0	0	0	92227	233090	162658	#DIV/0!	#DIV/0!	#DIV/0!	3	3	3	3.4	3.4	3.4	108.91	0	3.3431	15940000	3	0	0	0	0	3	1	325310	1221	Q9HC35	Q9HC35	Echinoderm microtubule-associated protein-like 4	EML4
0	0	0	0	0	155830	162400	159115	#DIV/0!	#DIV/0!	#DIV/0!	3	3	3	4.9	4.9	4.9	86.343	0	3.1172	13047000	6	0	0	0	0	3	3	318230	704	P83436	P83436	Conserved oligomeric Golgi complex subunit 7	COG7
0	0	0	0	0	192370	111890	152130	#DIV/0!	#DIV/0!	#DIV/0!	3	3	3	5.5	5.5	5.5	122.29	0	3.3313	13996000	4	0	0	0	0	2	2	304250	810	Q14126	Q14126	Desmoglein-2	DSG2
0	0	0	0	0	230770	69813	150292	#DIV/0!	#DIV/0!	#DIV/0!	3	3	3	4.9	4.9	4.9	66.246	0.0026882	1.3587	7214100	4	0	0	0	0	1	3	300590	993	Q8IXH7	Q8IXH7	Negative elongation factor C/D	NELFCD
0	0	0	0	0	77045	218320	147682	#DIV/0!	#DIV/0!	#DIV/0!	3	3	3	7.6	7.6	7.6	65.38	0	2.6079	8565700	4	0	0	0	0	3	1	295370	899	Q53GS9	Q53GS9	U4/U6.U5 tri-snRNP-associated protein 2	USP39
0	0	0	0	0	53434	213150	133292	#DIV/0!	#DIV/0!	#DIV/0!	3	3	3	3.9	3.9	3.9	100.23	0	4.0982	11996000	4	0	0	0	0	3	1	266590	787	Q13435	Q13435	Splicing factor 3B subunit 2	SF3B2
0	0	0	0	0	54007	211740	132874	#DIV/0!	#DIV/0!	#DIV/0!	3	3	3	5	5	5	77.485	0	4.1299	9301200	2	0	0	0	0	2	1	265750	1304	Q9UKF6	Q9UKF6	Cleavage and polyadenylation specificity factor subunit 3	CPSF3
0	0	0	0	0	92823	159030	125926	#DIV/0!	#DIV/0!	#DIV/0!	3	3	3	4.7	4.7	4.7	108.58	0	4.0206	11837000	3	0	0	0	0	2	1	251860	1192	Q9H0D6	Q9H0D6	5-3 exoribonuclease 2	XRN2
0	0	0	0	0	144100	104320	124210	#DIV/0!	#DIV/0!	#DIV/0!	3	3	3	14.9	14.9	14.9	36.112	0.003413	1.1387	5465200	3	0	0	0	0	1	2	248420	273	P05198	P05198	Eukaryotic translation initiation factor 2 subunit 1	EIF2S1
0	0	0	0	0	143510	100460	121985	#DIV/0!	#DIV/0!	#DIV/0!	3	3	3	7.3	7.3	7.3	58.805	0	2.6513	6831100	5	0	0	0	0	2	3	243970	552	P49643	P49643	DNA primase large subunit	PRIM2
0	0	0	0	0	21889	219500	120694	#DIV/0!	#DIV/0!	#DIV/0!	3	3	3	4.8	4.8	4.8	91.838	0.0025929	1.1832	8207400	4	0	0	0	0	2	2	241390	746	Q09161	Q09161	Nuclear cap-binding protein subunit 1	NCBP1
0	0	0	0	0	140990	92105	116548	#DIV/0!	#DIV/0!	#DIV/0!	3	3	3	4.7	4.7	4.7	103.71	0	3.4649	9789800	3	0	0	0	0	1	2	233090	934	Q6P3W7	Q6P3W7	SCY1-like protein 2	SCYL2
0	0	0	0	0	67287	160130	113708	#DIV/0!	#DIV/0!	#DIV/0!	3	3	3	3.8	3.8	3.8	106.49	0	4.2312	9324100	3	0	0	0	0	3	1	227420	482	P36776	P36776	Lon protease homolog, mitochondrial	LONP1
0	0	0	0	0	84771	140160	112466	#DIV/0!	#DIV/0!	#DIV/0!	3	3	3	5.1	5.1	5.1	70.754	0.0041667	1.0626	5623200	3	0	0	0	0	2	1	224930	788	Q13492;O60641	Q13492;O60641	Phosphatidylinositol-binding clathrin assembly protein;Clathrin coat assembly protein AP180	PICALM;SNAP91
0	0	0	0	0	72132	146320	109226	#DIV/0!	#DIV/0!	#DIV/0!	3	3	3	3	3	3	122.87	0	5.226	10704000	4	0	0	0	0	3	1	218460	1060	Q92922;Q8TAQ2	Q92922;Q8TAQ2	SWI/SNF complex subunit SMARCC1;SWI/SNF complex subunit SMARCC2	SMARCC1;SMARCC2
0	0	0	0	0	53204	162430	107817	#DIV/0!	#DIV/0!	#DIV/0!	3	3	3	6	6	6	76.536	0	1.949	6900400	2	0	0	0	0	3	1	215640	583	P51617	P51617	Interleukin-1 receptor-associated kinase 1	IRAK1
0	0	0	0	0	121850	92553	107202	#DIV/0!	#DIV/0!	#DIV/0!	3	3	3	3.8	3.8	3.8	130.16	0.00094877	1.6071	10934000	4	0	0	0	0	2	2	214400	105	O14617	O14617	AP-3 complex subunit delta-1	AP3D1
0	0	0	0	0	43032	149470	96251	#DIV/0!	#DIV/0!	#DIV/0!	3	3	3	5.3	5.3	5.3	95.043	0	3.859	6159900	4	0	0	0	0	3	1	192500	1112	Q96P47;Q9UPQ3	Q96P47	Arf-GAP with GTPase, ANK repeat and PH domain-containing protein 3	AGAP3
0	0	0	0	0	103090	82467	92778.5	#DIV/0!	#DIV/0!	#DIV/0!	3	3	3	3.3	3.3	3.3	132.82	0	3.1044	8535500	4	0	0	0	0	2	2	185550	991	Q8IX12	Q8IX12	Cell division cycle and apoptosis regulator protein 1	CCAR1
0	0	0	0	0	91865	86426	89145.5	#DIV/0!	#DIV/0!	#DIV/0!	3	3	3	3.9	3.9	3.9	100.45	0	2.4662	8914600	5	0	0	0	0	2	3	178290	1182	Q9BZJ0	Q9BZJ0	Crooked neck-like protein 1	CRNKL1
0	0	0	0	0	95295	81729	88512	#DIV/0!	#DIV/0!	#DIV/0!	3	3	3	4.2	4.2	4.2	86.706	0.002681	1.3512	6904000	2	0	0	0	0	1	2	177020	937	Q6P996	Q6P996	Pyridoxal-dependent decarboxylase domain-containing protein 1	PDXDC1
0	0	0	0	0	85162	76727	80944.5	#DIV/0!	#DIV/0!	#DIV/0!	3	3	3	4.5	4.5	4.5	137.75	0	6.0737	9875300	5	0	0	0	0	3	3	161890	868	Q15477	Q15477	Helicase SKI2W	SKIV2L
0	0	0	0	0	104860	44329	74594.5	#DIV/0!	#DIV/0!	#DIV/0!	3	3	3	5.2	5.2	5.2	75.456	0	2.0944	5072300	4	0	0	0	0	1	3	149190	707	P85037	P85037	Forkhead box protein K1	FOXK1
0	0	0	0	0	70854	77459	74156.5	#DIV/0!	#DIV/0!	#DIV/0!	3	3	3	7.3	7.3	7.3	72.379	0	3.6539	5042600	2	0	0	0	0	2	1	148310	1036	Q8WVM8	Q8WVM8	Sec1 family domain-containing protein 1	SCFD1
0	0	0	0	0	37895	107410	72652.5	#DIV/0!	#DIV/0!	#DIV/0!	3	3	3	6.2	6.2	6.2	63.472	0.0027199	1.4065	4213800	4	0	0	0	0	3	1	145300	1001	Q8N1G4	Q8N1G4	Leucine-rich repeat-containing protein 47	LRRC47
0	0	0	0	0	39202	66077	52639.5	#DIV/0!	#DIV/0!	#DIV/0!	3	3	3	4.1	4.1	4.1	127.12	0	1.721	6316700	3	0	0	0	0	2	2	105280	943	Q6ZRV2	Q6ZRV2	Protein FAM83H	FAM83H
0	0	0	0	0	25723	78837	52280	#DIV/0!	#DIV/0!	#DIV/0!	3	3	3	3.1	3.1	3.1	123.92	0	3.0287	5959900	3	0	0	0	0	3	1	104560	859	Q15386	Q15386	Ubiquitin-protein ligase E3C	UBE3C
0	0	0	0	0	23329	74975	49152	#DIV/0!	#DIV/0!	#DIV/0!	3	3	3	3.9	3.9	3.9	141.1	0	2.595	6488100	4	0	0	0	0	3	1	98304	891	Q2NKX8	Q2NKX8	DNA excision repair protein ERCC-6-like	ERCC6L
0	0	0	0	0	35799	51363	43581	#DIV/0!	#DIV/0!	#DIV/0!	3	3	3	4.1	4.1	4.1	146.2	0	3.9772	5839800	3	0	0	0	0	2	1	87162	165	O60271	O60271	C-Jun-amino-terminal kinase-interacting protein 4	SPAG9
0	0	0	0	0	22912	61126	42019	#DIV/0!	#DIV/0!	#DIV/0!	3	3	3	3.2	3.2	3.2	128.79	0.0033727	1.1038	5126300	4	0	0	0	0	3	1	84038	1345	Q9Y2A7	Q9Y2A7	Nck-associated protein 1	NCKAP1
0	0	0	0	0	19894	12286	16090	#DIV/0!	#DIV/0!	#DIV/0!	3	3	3	1.6	1.6	1.6	288.89	0.0018467	1.4853	4215600	3	0	0	0	0	1	2	32180	508	P42345	P42345	Serine/threonine-protein kinase mTOR	MTOR
0	0	0	0	0	6792.4	15869	11330.7	#DIV/0!	#DIV/0!	#DIV/0!	3	3	3	2.1	2.1	2.1	197.57	0	2.3053	2311400	3	0	0	0	0	2	1	22661	1281	Q9UG01	Q9UG01	Intraflagellar transport protein 172 homolog	IFT172
0	0	0	0	0	2069	13872	7970.5	#DIV/0!	#DIV/0!	#DIV/0!	3	3	3	0.1	0.1	0.1	3816	0	1.8259	29587000	1	0	0	1	0	1	1	15941	1042	Q8WZ42	Q8WZ42	Titin	TTN
0	0	0	0	0	185560	184530	185045	#DIV/0!	#DIV/0!	#DIV/0!	6	6	4	8	8	6.1	112.59	0	8.7343	20355000	7	0	0	0	0	4	4	370090	149	O43491	O43491	Band 4.1-like protein 2	EPB41L2
0	0	0	0	0	1268500	913220	1090860	#DIV/0!	#DIV/0!	#DIV/0!	5	4	4	16.9	13.4	13.4	37.806	0	4.4248	39271000	7	0	0	0	0	3	5	2181700	1278	Q9UDY4	Q9UDY4	DnaJ homolog subfamily B member 4	DNAJB4
0	0	0	0	0	105390	230700	168045	#DIV/0!	#DIV/0!	#DIV/0!	5	5	4	4.9	4.9	4.4	150.83	0	7.7406	25207000	7	0	0	0	0	5	2	336090	889	Q29RF7	Q29RF7	Sister chromatid cohesion protein PDS5 homolog A	PDS5A
0	0	0	0	0	1889700	2652600	2271150	#DIV/0!	#DIV/0!	#DIV/0!	4	4	4	22.7	22.7	22.7	25.079	0	5.7151	45423000	6	0	0	0	0	3	3	4542300	954	Q9H8S9;Q7L9L4	Q9H8S9;Q7L9L4	MOB kinase activator 1A;MOB kinase activator 1B	MOB1A;MOB1B
0	0	0	0	0	1351800	1967900	1659850	#DIV/0!	#DIV/0!	#DIV/0!	4	4	4	11.4	11.4	11.4	41.331	0	4.881	36516000	5	0	0	0	0	4	2	3319700	566	P50502;Q8NFI4;Q8IZP2	P50502;Q8NFI4;Q8IZP2	Hsc70-interacting protein;Putative protein FAM10A5;Putative protein FAM10A4	ST13;ST13P5;ST13P4
0	0	0	0	0	493040	1363400	928220	#DIV/0!	#DIV/0!	#DIV/0!	4	4	4	18.6	18.6	18.6	22.591	0	2.0253	20420000	4	0	0	0	0	3	2	1856400	531	P46781	P46781	40S ribosomal protein S9	RPS9
0	0	0	0	0	874220	973700	923960	#DIV/0!	#DIV/0!	#DIV/0!	4	4	4	19	19	19	25.542	0	4.6983	27719000	4	0	0	0	0	3	3	1847900	774	Q13242	Q13242	Serine/arginine-rich splicing factor 9	SRSF9
0	0	0	0	0	703170	1063700	883435	#DIV/0!	#DIV/0!	#DIV/0!	4	4	4	11.9	11.9	11.9	42.183	0	3.9507	37103000	7	0	0	0	0	4	3	1766800	158	O43837	O43837	Isocitrate dehydrogenase [NAD] subunit beta, mitochondrial	IDH3B
0	0	0	0	0	510440	972390	741415	#DIV/0!	#DIV/0!	#DIV/0!	4	4	4	12.1	12.1	12.1	46.588	0	7.0226	29657000	6	0	0	0	0	4	2	1482800	326	P11310	P11310	Medium-chain specific acyl-CoA dehydrogenase, mitochondrial	ACADM
0	0	0	0	0	614440	654700	634570	#DIV/0!	#DIV/0!	#DIV/0!	4	4	4	14.3	14.3	14.3	49.419	0	7.8769	26652000	6	0	0	0	0	3	3	1269100	1144	Q9BQ67	Q9BQ67	Glutamate-rich WD repeat-containing protein 1	GRWD1
0	0	0	0	0	605350	611850	608600	#DIV/0!	#DIV/0!	#DIV/0!	4	4	4	12.2	12.2	12.2	51.169	0	9.0373	26778000	7	0	0	0	0	3	4	1217200	400	P23258;Q9NRH3	P23258;Q9NRH3	Tubulin gamma-1 chain;Tubulin gamma-2 chain	TUBG1;TUBG2
0	0	0	0	0	449490	521820	485655	#DIV/0!	#DIV/0!	#DIV/0!	4	4	4	14.1	14.1	14.1	46.44	0	7.4718	22340000	8	0	0	0	0	4	4	971310	565	P50454	P50454	Serpin H1	SERPINH1
0	0	0	0	0	303480	548400	425940	#DIV/0!	#DIV/0!	#DIV/0!	4	4	4	6.7	6.7	6.7	92.25	0	6.3502	32371000	4	0	0	0	0	2	3	851870	1128	Q99459	Q99459	Cell division cycle 5-like protein	CDC5L
0	0	0	0	0	282860	501750	392305	#DIV/0!	#DIV/0!	#DIV/0!	4	4	4	9.3	9.3	9.3	47.578	0	8.7551	21184000	7	0	0	0	0	4	3	784600	306	P09543	P09543	2,3-cyclic-nucleotide 3-phosphodiesterase	CNP
0	0	0	0	0	363380	415540	389460	#DIV/0!	#DIV/0!	#DIV/0!	4	4	4	12.6	12.6	12.6	44.172	0	4.0165	16357000	8	0	0	0	0	4	4	778920	660	P62333	P62333	26S protease regulatory subunit 10B	PSMC6
0	0	0	0	0	354480	413250	383865	#DIV/0!	#DIV/0!	#DIV/0!	4	4	4	6.6	6.6	6.6	111.08	0	6.2654	30709000	6	0	0	0	0	4	2	767730	1387	Q9Y6Y8	Q9Y6Y8	SEC23-interacting protein	SEC23IP
0	0	0	0	0	353850	399580	376715	#DIV/0!	#DIV/0!	#DIV/0!	4	4	4	6.8	6.8	6.8	80.592	0	4.2557	25617000	6	0	0	0	0	3	3	753430	561	P49959	P49959	Double-strand break repair protein MRE11A	MRE11A
0	0	0	0	0	478460	226330	352395	#DIV/0!	#DIV/0!	#DIV/0!	4	4	4	8.5	8.5	8.5	59.57	0	2.8297	21848000	6	0	0	0	0	2	4	704790	1375	Q9Y5Q8	Q9Y5Q8	General transcription factor 3C polypeptide 5	GTF3C5
0	0	0	0	0	323080	332170	327625	#DIV/0!	#DIV/0!	#DIV/0!	4	4	4	10.3	10.3	10.3	66.022	0	16.969	24900000	6	0	0	0	0	3	3	655260	736	Q07065	Q07065	Cytoskeleton-associated protein 4	CKAP4
0	0	0	0	0	289450	247820	268635	#DIV/0!	#DIV/0!	#DIV/0!	4	4	4	5.9	5.9	5.9	107.17	0	4.4788	25252000	6	0	0	0	0	3	3	537280	1025	Q8TD19	Q8TD19	Serine/threonine-protein kinase Nek9	NEK9
0	0	0	0	0	311680	172800	242240	#DIV/0!	#DIV/0!	#DIV/0!	4	4	4	4.9	4.9	4.9	117.36	0	6.2329	25677000	5	0	0	0	0	2	4	484480	948	Q7L014	Q7L014	Probable ATP-dependent RNA helicase DDX46	DDX46
0	0	0	0	0	95141	375370	235256	#DIV/0!	#DIV/0!	#DIV/0!	4	4	4	10.6	10.6	10.6	51.355	0	6.5032	13645000	6	0	0	0	0	4	1	470510	151	O43615	O43615	Mitochondrial import inner membrane translocase subunit TIM44	TIMM44
0	0	0	0	0	203080	257610	230345	#DIV/0!	#DIV/0!	#DIV/0!	4	4	4	8.7	8.7	8.7	81.746	0	5.5758	18428000	8	0	0	0	0	3	3	460690	955	Q7Z2T5	Q7Z2T5	TRMT1-like protein	TRMT1L
0	0	0	0	0	371170	89293	230232	#DIV/0!	#DIV/0!	#DIV/0!	4	4	4	9.4	9.4	9.4	51.976	0	2.0477	13354000	4	0	0	0	0	2	3	460470	1370	Q9Y512	Q9Y512	Sorting and assembly machinery component 50 homolog	SAMM50
0	0	0	0	0	221310	235700	228505	#DIV/0!	#DIV/0!	#DIV/0!	4	4	4	4.1	4.1	4.1	122.53	0	11.099	23308000	8	0	0	0	0	4	4	457010	1331	Q9UPN9	Q9UPN9	E3 ubiquitin-protein ligase TRIM33	TRIM33
0	0	0	0	0	117830	257900	187865	#DIV/0!	#DIV/0!	#DIV/0!	4	4	4	8.8	8.8	8.8	65.653	0	3.5156	10896000	4	0	0	0	0	3	2	375730	904	Q5BKZ1	Q5BKZ1	DBIRD complex subunit ZNF326	ZNF326
0	0	0	0	0	168910	205860	187385	#DIV/0!	#DIV/0!	#DIV/0!	4	4	4	4.2	4.2	4.2	165.91	0	5.164	26983000	7	0	0	0	0	4	3	374770	310	P09884	P09884	DNA polymerase alpha catalytic subunit	POLA1
0	0	0	0	0	248710	125690	187200	#DIV/0!	#DIV/0!	#DIV/0!	4	4	4	11.2	11.2	11.2	67.497	0	4.9661	10483000	5	0	0	0	0	2	4	374400	1351	Q9Y2R4	Q9Y2R4	Probable ATP-dependent RNA helicase DDX52	DDX52
0	0	0	0	0	202030	166440	184235	#DIV/0!	#DIV/0!	#DIV/0!	4	4	4	3.1	3.1	3.1	205.11	0	10.261	28372000	5	0	0	0	0	4	3	368460	1027	Q8TEM1	Q8TEM1	Nuclear pore membrane glycoprotein 210	NUP210
0	0	0	0	0	77111	264230	170670	#DIV/0!	#DIV/0!	#DIV/0!	4	4	4	8.2	8.2	8.2	94.498	0	4.5801	14336000	6	0	0	0	0	4	2	341340	986	Q8IWA0	Q8IWA0	WD repeat-containing protein 75	WDR75
0	0	0	0	0	40151	290290	165220	#DIV/0!	#DIV/0!	#DIV/0!	4	4	4	7.8	7.8	7.8	75.406	0	2.3935	11235000	4	0	0	0	0	3	1	330440	1249	Q9NVP1	Q9NVP1	ATP-dependent RNA helicase DDX18	DDX18
0	0	0	0	0	171750	141400	156575	#DIV/0!	#DIV/0!	#DIV/0!	4	4	4	7.3	7.3	7.3	102.53	0	10.292	15971000	4	0	0	0	0	2	3	313150	1149	Q9BSJ2	Q9BSJ2	Gamma-tubulin complex component 2	TUBGCP2
0	0	0	0	0	113490	197620	155555	#DIV/0!	#DIV/0!	#DIV/0!	4	4	4	4.6	4.6	4.6	121.32	0	3.3472	17111000	4	0	0	0	0	3	2	311110	84	O00203;Q13367	O00203	AP-3 complex subunit beta-1	AP3B1
0	0	0	0	0	149740	159200	154470	#DIV/0!	#DIV/0!	#DIV/0!	4	4	4	13.4	13.4	13.4	59.709	0	3.9049	9268300	5	0	0	0	0	3	2	308940	1230	Q9NPQ8;Q9NVN3	Q9NPQ8	Synembryn-A	RIC8A
0	0	0	0	0	98513	210350	154432	#DIV/0!	#DIV/0!	#DIV/0!	4	4	4	6.3	6.3	6.3	112.53	0	3.9177	13590000	6	0	0	0	0	4	2	308860	1292	Q9UI26	Q9UI26	Importin-11	IPO11
0	0	0	0	0	121440	185010	153225	#DIV/0!	#DIV/0!	#DIV/0!	4	4	4	7.5	7.5	7.5	68.002	0	6.3417	8887100	5	0	0	0	0	3	2	306450	98	O00541	O00541	Pescadillo homolog	PES1
0	0	0	0	0	87409	201780	144594	#DIV/0!	#DIV/0!	#DIV/0!	4	4	4	9.2	9.2	9.2	86.16	0	5.8465	10700000	4	0	0	0	0	3	2	289190	865	Q15436	Q15436	Protein transport protein Sec23A	SEC23A
0	0	0	0	0	55402	225610	140506	#DIV/0!	#DIV/0!	#DIV/0!	4	4	4	5.4	5.4	5.4	133.5	0	10.613	16299000	5	0	0	0	0	3	1	281020	938	Q6PD62	Q6PD62	RNA polymerase-associated protein CTR9 homolog	CTR9
0	0	0	0	0	51303	219750	135526	#DIV/0!	#DIV/0!	#DIV/0!	4	4	4	8.8	8.8	8.8	79.467	0	4.41	11113000	3	0	0	0	0	4	1	271050	433	P28331	P28331	NADH-ubiquinone oxidoreductase 75 kDa subunit, mitochondrial	NDUFS1
0	0	0	0	0	84219	177060	130640	#DIV/0!	#DIV/0!	#DIV/0!	4	4	4	7.7	7.7	7.7	75.475	0	2.271	10451000	5	0	0	0	0	3	2	261280	431	P28288	P28288	ATP-binding cassette sub-family D member 3	ABCD3
0	0	0	0	0	174240	83876	129058	#DIV/0!	#DIV/0!	#DIV/0!	4	4	4	5.3	5.3	5.3	97.073	0.0018727	1.5411	10325000	6	0	0	0	0	2	4	258120	1238	Q9NRZ9	Q9NRZ9	Lymphoid-specific helicase	HELLS
0	0	0	0	0	72878	176220	124549	#DIV/0!	#DIV/0!	#DIV/0!	4	4	4	4.8	4.8	4.8	118.32	0	4.8091	9964000	5	0	0	0	0	4	1	249100	600	P53992	P53992	Protein transport protein Sec24C	SEC24C
0	0	0	0	0	129760	118300	124030	#DIV/0!	#DIV/0!	#DIV/0!	4	4	4	4.2	4.2	4.2	145.65	0	3.583	15132000	4	0	0	0	0	2	3	248060	224	O94966	O94966	Ubiquitin carboxyl-terminal hydrolase 19	USP19
0	0	0	0	0	107260	110480	108870	#DIV/0!	#DIV/0!	#DIV/0!	4	4	4	7.8	7.8	7.8	112.03	0	4.4646	12193000	5	0	0	0	0	3	3	217740	879	Q16513	Q16513	Serine/threonine-protein kinase N2	PKN2
0	0	0	0	0	121100	79199	100150	#DIV/0!	#DIV/0!	#DIV/0!	4	4	4	5.4	5.4	5.4	123.63	0	2.3116	13220000	4	0	0	0	0	2	3	200300	434	P28340;M0R3H8	P28340	DNA polymerase delta catalytic subunit	POLD1
0	0	0	0	0	51025	144920	97972.5	#DIV/0!	#DIV/0!	#DIV/0!	4	4	4	3.5	3.5	3.5	141.29	0	2.2915	10385000	4	0	0	0	0	3	2	195940	1184	Q9C0C9	Q9C0C9	E2/E3 hybrid ubiquitin-protein ligase UBE2O	UBE2O
0	0	0	0	0	113900	72620	93260	#DIV/0!	#DIV/0!	#DIV/0!	4	4	4	4.5	4.5	4.5	145.17	0	2.7982	10632000	5	0	0	0	0	2	3	186520	1124	Q96ST3	Q96ST3	Paired amphipathic helix protein Sin3a	SIN3A
0	0	0	0	0	79991	105820	92905.5	#DIV/0!	#DIV/0!	#DIV/0!	4	4	4	3.3	3.3	3.3	145.18	0	3.7271	11892000	4	0	0	0	0	3	2	185810	952	Q7L576;Q96F07	Q7L576;Q96F07	Cytoplasmic FMR1-interacting protein 1;Cytoplasmic FMR1-interacting protein 2	CYFIP1;CYFIP2
0	0	0	0	0	62363	103620	82991.5	#DIV/0!	#DIV/0!	#DIV/0!	4	4	4	7.3	7.3	7.3	107.34	0	3.3454	8298900	4	0	0	0	0	2	2	165980	906	Q5JTZ9	Q5JTZ9	Alanine--tRNA ligase, mitochondrial	AARS2
0	0	0	0	0	65258	99692	82475	#DIV/0!	#DIV/0!	#DIV/0!	4	4	4	6.2	6.2	6.2	89.594	0	3.0118	7752600	3	0	0	0	0	3	1	164950	221	O94874	O94874	E3 UFM1-protein ligase 1	UFL1
0	0	0	0	0	77657	78115	77886	#DIV/0!	#DIV/0!	#DIV/0!	4	4	4	2.1	2.1	2.1	274.46	0	5.0682	16979000	8	0	0	0	0	4	4	155770	915	Q5UIP0	Q5UIP0	Telomere-associated protein RIF1	RIF1
0	0	0	0	0	0	136020	68010	#DIV/0!	#DIV/0!	#DIV/0!	4	4	4	9.5	9.5	9.5	88.067	0.0027076	1.3986	5304900	3	0	0	0	0	4	0	136020	498	P40763	P40763	Signal transducer and activator of transcription 3	STAT3
0	0	0	0	0	57273	59129	58201	#DIV/0!	#DIV/0!	#DIV/0!	4	4	4	2.7	2.7	2.7	254.41	0	4.8233	13037000	6	0	0	0	0	3	3	116400	189	O75165	O75165	DnaJ homolog subfamily C member 13	DNAJC13
0	0	0	0	0	41024	49347	45185.5	#DIV/0!	#DIV/0!	#DIV/0!	4	4	4	3.2	3.2	3.2	199.07	0	1.7539	7229700	4	0	0	0	0	2	2	90372	946	Q7KZ85	Q7KZ85	Transcription elongation factor SPT6	SUPT6H
0	0	0	0	0	37641	39369	38505	#DIV/0!	#DIV/0!	#DIV/0!	4	4	4	3.4	3.4	3.4	206.44	0	2.1497	6930900	3	0	0	0	0	2	2	77010	1045	Q92538	Q92538	Golgi-specific brefeldin A-resistance guanine nucleotide exchange factor 1	GBF1
0	0	0	0	0	62888	12182	37535	#DIV/0!	#DIV/0!	#DIV/0!	4	4	4	3.6	3.6	3.6	178.97	0	3.679	5405000	3	0	0	0	0	2	2	75070	1206	Q9H3S7	Q9H3S7	Tyrosine-protein phosphatase non-receptor type 23	PTPN23
0	0	0	0	0	217770	143630	180700	#DIV/0!	#DIV/0!	#DIV/0!	11	11	5	4.8	4.8	2.4	358.2	0	15.261	67944000	15	0	0	0	0	8	9	361400	559	P49792;O14715;P0DJD0;P0DJD1;Q99666	P49792	E3 SUMO-protein ligase RanBP2	RANBP2
0	0	0	0	0	897910	695730	796820	#DIV/0!	#DIV/0!	#DIV/0!	8	8	5	22.4	22.4	15.7	60.029	0	10.1	36654000	13	0	0	0	0	6	6	1593600	174	O60684;O15131	O60684;O15131	Importin subunit alpha-7;Importin subunit alpha-6	KPNA6;KPNA5
0	0	0	0	0	116720	218630	167675	#DIV/0!	#DIV/0!	#DIV/0!	7	7	5	7.5	7.5	6.6	141.13	0	10.183	25487000	11	0	0	0	0	7	4	335350	186	O75122	O75122	CLIP-associating protein 2	CLASP2
0	0	0	0	0	1252300	1262500	1257400	#DIV/0!	#DIV/0!	#DIV/0!	6	5	5	28.8	24.7	24.7	33.637	0	16.081	40237000	7	0	0	0	0	5	5	2514800	1076	Q96C36;J3KR12	Q96C36;J3KR12	Pyrroline-5-carboxylate reductase 2	PYCR2
0	0	0	0	0	1933200	2412700	2172950	#DIV/0!	#DIV/0!	#DIV/0!	5	5	5	18.3	18.3	18.3	30.541	0	7.6747	65188000	10	0	0	0	0	5	5	4345900	987	Q8IWD4	Q8IWD4	Coiled-coil domain-containing protein 117	CCDC117
0	0	0	0	0	767610	1086900	927255	#DIV/0!	#DIV/0!	#DIV/0!	5	5	5	15.6	15.6	15.6	41.401	0	5.8787	37090000	8	0	0	0	0	5	4	1854500	1026	Q8TDN6	Q8TDN6	Ribosome biogenesis protein BRX1 homolog	BRIX1
0	0	0	0	0	532370	651850	592110	#DIV/0!	#DIV/0!	#DIV/0!	5	5	5	11.5	11.5	11.5	54.847	0	5.2541	26053000	8	0	0	0	0	4	4	1184200	584	P51648	P51648	Fatty aldehyde dehydrogenase	ALDH3A2
0	0	0	0	0	507150	672430	589790	#DIV/0!	#DIV/0!	#DIV/0!	5	5	5	18.8	18.8	18.8	44.877	0	6.2561	27130000	6	0	0	0	0	3	3	1179600	448	P31350	P31350	Ribonucleoside-diphosphate reductase subunit M2	RRM2
0	0	0	0	0	717640	391840	554740	#DIV/0!	#DIV/0!	#DIV/0!	5	5	5	5.5	5.5	5.5	119.41	0	4.0274	36613000	8	0	0	0	0	3	5	1109500	524	P46379	P46379	Large proline-rich protein BAG6	BAG6
0	0	0	0	0	424600	586770	505685	#DIV/0!	#DIV/0!	#DIV/0!	5	5	5	9.1	9.1	9.1	84.69	0	5.3861	35398000	7	0	0	0	0	4	3	1011400	72	H3BQZ7;Q1KMD3	H3BQZ7;Q1KMD3	Heterogeneous nuclear ribonucleoprotein U-like protein 2	HNRNPUL2-BSCL2;HNRNPUL2
0	0	0	0	0	387830	532800	460315	#DIV/0!	#DIV/0!	#DIV/0!	5	5	5	17.7	17.7	17.7	47.484	0	4.9484	20254000	7	0	0	0	0	4	3	920630	107	O14733	O14733	Dual specificity mitogen-activated protein kinase kinase 7	MAP2K7
0	0	0	0	0	419770	492350	456060	#DIV/0!	#DIV/0!	#DIV/0!	5	5	5	6.7	6.7	6.7	126.47	0	7.422	35572000	8	0	0	0	0	4	4	912120	828	Q14671	Q14671	Pumilio homolog 1	PUM1
0	0	0	0	0	217810	565370	391590	#DIV/0!	#DIV/0!	#DIV/0!	5	5	5	12.4	12.4	12.4	65.697	0	11.143	22712000	6	0	0	0	0	4	2	783180	1039	Q8WX92	Q8WX92	Negative elongation factor B	NELFB
0	0	0	0	0	191960	576730	384345	#DIV/0!	#DIV/0!	#DIV/0!	5	5	5	10.2	10.2	10.2	75.019	0	11.953	23829000	6	0	0	0	0	4	3	768690	1170	Q9BW27	Q9BW27	Nuclear pore complex protein Nup85	NUP85
0	0	0	0	0	189130	559750	374440	#DIV/0!	#DIV/0!	#DIV/0!	5	5	5	12.7	12.7	12.7	67.993	0	6.0854	21718000	6	0	0	0	0	5	3	748880	295	P08195	P08195	4F2 cell-surface antigen heavy chain	SLC3A2
0	0	0	0	0	232580	512230	372405	#DIV/0!	#DIV/0!	#DIV/0!	5	5	5	11.7	11.7	11.7	73.964	0	5.9067	24579000	7	0	0	0	0	4	3	744820	1181	Q9BZE4	Q9BZE4	Nucleolar GTP-binding protein 1	GTPBP4
0	0	0	0	0	297910	440280	369095	#DIV/0!	#DIV/0!	#DIV/0!	5	5	5	6.9	6.9	6.9	79.49	0	4.4903	26575000	8	0	0	0	0	5	3	738180	1023	Q8TC07	Q8TC07	TBC1 domain family member 15	TBC1D15
0	0	0	0	0	345540	191830	268685	#DIV/0!	#DIV/0!	#DIV/0!	5	5	5	11.3	11.3	11.3	63.182	0	5.321	17196000	7	0	0	0	0	3	4	537370	240	O95793	O95793	Double-stranded RNA-binding protein Staufen homolog 1	STAU1
0	0	0	0	0	161800	357890	259845	#DIV/0!	#DIV/0!	#DIV/0!	5	5	5	6.1	6.1	6.1	126.97	0	5.7929	28583000	7	0	0	0	0	5	2	519680	880	Q16531	Q16531	DNA damage-binding protein 1	DDB1
0	0	0	0	0	223190	285670	254430	#DIV/0!	#DIV/0!	#DIV/0!	5	5	5	5.1	5.1	5.1	119.16	0	4.8322	33585000	7	0	0	0	0	5	4	508860	593	P52732	P52732	Kinesin-like protein KIF11	KIF11
0	0	0	0	0	251820	240850	246335	#DIV/0!	#DIV/0!	#DIV/0!	5	5	5	8.2	8.2	8.2	97.668	0	3.9926	21185000	6	0	0	0	0	4	3	492670	905	Q5H9R7	Q5H9R7	Serine/threonine-protein phosphatase 6 regulatory subunit 3	PPP6R3
0	0	0	0	0	208430	263810	236120	#DIV/0!	#DIV/0!	#DIV/0!	5	5	5	7.9	7.9	7.9	101.27	0	7.2568	20778000	7	0	0	0	0	4	3	472240	1376	Q9Y5Q9	Q9Y5Q9	General transcription factor 3C polypeptide 3	GTF3C3
0	0	0	0	0	221020	183040	202030	#DIV/0!	#DIV/0!	#DIV/0!	5	5	5	7.7	7.7	7.7	81.613	0	4.477	13738000	3	0	0	0	0	3	3	404060	1204	Q9H307	Q9H307	Pinin	PNN
0	0	0	0	0	130410	235220	182815	#DIV/0!	#DIV/0!	#DIV/0!	5	5	5	5.8	5.8	5.8	125.97	0	6.6197	21572000	2	0	0	0	0	5	3	365630	208	O75717	O75717	WD repeat and HMG-box DNA-binding protein 1	WDHD1
0	0	0	0	0	126550	232310	179430	#DIV/0!	#DIV/0!	#DIV/0!	5	5	5	5.4	5.4	5.4	141.15	0	6.69	24761000	5	0	0	0	0	5	2	358860	1054	Q92797	Q92797	Symplekin	SYMPK
0	0	0	0	0	310100	41955	176028	#DIV/0!	#DIV/0!	#DIV/0!	5	5	5	6.9	6.9	6.9	119.7	0	7.0612	13378000	5	0	0	0	0	1	4	352060	997	Q8IZL8	Q8IZL8	Proline-, glutamic acid- and leucine-rich protein 1	PELP1
0	0	0	0	0	136290	188270	162280	#DIV/0!	#DIV/0!	#DIV/0!	5	5	5	9	9	9	89.677	0	6.9448	14930000	5	0	0	0	0	3	3	324560	795	Q13616	Q13616	Cullin-1	CUL1
0	0	0	0	0	177550	100130	138840	#DIV/0!	#DIV/0!	#DIV/0!	5	5	5	2.8	2.8	2.8	213.62	0	2.905	20548000	7	0	0	0	0	3	4	277670	476	P35658	P35658	Nuclear pore complex protein Nup214	NUP214
0	0	0	0	0	157180	115490	136335	#DIV/0!	#DIV/0!	#DIV/0!	5	5	5	3.8	3.8	3.8	174.88	0	6.1022	20723000	9	0	0	0	0	3	5	272670	814	Q14160;Q9BTT6	Q14160	Protein scribble homolog	SCRIB
0	0	0	0	0	125930	105560	115745	#DIV/0!	#DIV/0!	#DIV/0!	5	5	5	5.6	5.6	5.6	149.32	0	8.7811	18288000	7	0	0	0	0	4	3	231490	1247	Q9NVI1	Q9NVI1	Fanconi anemia group I protein	FANCI
0	0	0	0	0	38361	120370	79365.5	#DIV/0!	#DIV/0!	#DIV/0!	5	5	5	4.1	4.1	4.1	153.89	0	2.9531	11588000	5	0	0	0	0	3	2	158730	1056	Q92878	Q92878	DNA repair protein RAD50	RAD50
0	0	0	0	0	52905	104200	78552.5	#DIV/0!	#DIV/0!	#DIV/0!	5	5	5	3.7	3.7	3.7	196.04	0	5.218	12568000	6	0	0	0	0	4	2	157100	907	Q5SRE5;H7C4K7	Q5SRE5	Nucleoporin NUP188 homolog	NUP188
0	0	0	0	0	49752	57411	53581.5	#DIV/0!	#DIV/0!	#DIV/0!	5	5	5	2.7	2.7	2.7	319.1	0	4.6707	14788000	6	0	0	0	0	4	3	107160	568	P50851;Q8NFP9	P50851	Lipopolysaccharide-responsive and beige-like anchor protein	LRBA
0	0	0	0	0	26226	69863	48044.5	#DIV/0!	#DIV/0!	#DIV/0!	5	5	5	3	3	3	251.46	0	2.9828	11531000	6	0	0	0	0	4	2	96089	1003	Q8N3C0	Q8N3C0	Activating signal cointegrator 1 complex subunit 3	ASCC3
0	0	0	0	0	42498	25889	34193.5	#DIV/0!	#DIV/0!	#DIV/0!	5	5	5	2.5	2.5	2.5	289.38	0	8.6321	8616700	3	0	0	0	0	2	3	68386	1314	Q9ULT8	Q9ULT8	E3 ubiquitin-protein ligase HECTD1	HECTD1
0	0	0	0	0	13505	37779	25642	#DIV/0!	#DIV/0!	#DIV/0!	5	5	5	1.5	1.5	1.5	573.83	0	14.505	12257000	7	0	0	0	0	5	3	51284	910	Q5T4S7	Q5T4S7	E3 ubiquitin-protein ligase UBR4	UBR4
0	0	0	0	0	4228500	1462000	2845250	#DIV/0!	#DIV/0!	#DIV/0!	17	7	6	54.3	26.7	24.7	49.857	0	21.266	113810000	10	2	0	6	7	13	16	5690500	1158	Q9BUF5	Q9BUF5	Tubulin beta-6 chain	TUBB6
0	0	0	0	0	4512300	1178600	2845450	#DIV/0!	#DIV/0!	#DIV/0!	6	6	6	22	22	22	45.219	0	11.489	113820000	7	0	0	0	0	4	5	5690900	692	Q8NEV1;P68400	Q8NEV1;P68400	Casein kinase II subunit alpha 3;Casein kinase II subunit alpha	CSNK2A3;CSNK2A1
0	0	0	0	0	2316500	2297800	2307150	#DIV/0!	#DIV/0!	#DIV/0!	6	6	6	28.3	28.3	28.3	29.506	0	15.726	59986000	11	0	0	0	0	6	3	4614300	638	P61289	P61289	Proteasome activator complex subunit 3	PSME3
0	0	0	0	0	433010	604200	518605	#DIV/0!	#DIV/0!	#DIV/0!	6	6	6	11.3	11.3	11.3	71.689	0	4.9121	26967000	8	0	0	0	0	4	4	1037200	161	O60216;Q9H4I0	O60216	Double-strand-break repair protein rad21 homolog	RAD21
0	0	0	0	0	170930	606740	388835	#DIV/0!	#DIV/0!	#DIV/0!	6	6	6	11.6	11.6	11.6	102.9	0	11.921	38884000	7	0	0	0	1	6	2	777670	999	Q8N163	Q8N163	Cell cycle and apoptosis regulator protein 2	CCAR2
0	0	0	0	0	530130	140760	335445	#DIV/0!	#DIV/0!	#DIV/0!	6	6	6	7.3	7.3	7.3	109.93	0	10.768	34215000	6	0	0	0	0	2	5	670890	843	Q15020	Q15020	Squamous cell carcinoma antigen recognized by T-cells 3	SART3
0	0	0	0	0	143500	409010	276255	#DIV/0!	#DIV/0!	#DIV/0!	6	6	6	8.2	8.2	8.2	79.954	0	5.2993	19338000	8	0	0	0	0	5	3	552510	79	O00139	O00139	Kinesin-like protein KIF2A	KIF2A
0	0	0	0	0	276700	240250	258475	#DIV/0!	#DIV/0!	#DIV/0!	6	6	6	10.1	10.1	10.1	104.2	0	9.238	22229000	8	0	0	0	0	4	4	516950	1373	Q9Y5L0	Q9Y5L0	Transportin-3	TNPO3
0	0	0	0	0	203690	299590	251640	#DIV/0!	#DIV/0!	#DIV/0!	6	6	6	8.1	8.1	8.1	102.18	0	7.2996	28184000	8	0	0	0	0	5	4	503290	1024	Q8TCG1	Q8TCG1	Protein CIP2A	KIAA1524
0	0	0	0	0	203290	280160	241725	#DIV/0!	#DIV/0!	#DIV/0!	6	6	6	5.3	5.3	5.3	184.64	0	13.233	30457000	10	0	0	0	0	6	4	483450	579	P51532;P51531	P51532;P51531	Transcription activator BRG1;Probable global transcription activator SNF2L2	SMARCA4;SMARCA2
0	0	0	0	0	171970	228560	200265	#DIV/0!	#DIV/0!	#DIV/0!	6	6	6	9.1	9.1	9.1	101.43	0	4.1637	22831000	8	0	0	0	0	5	4	400540	956	Q7Z2W4	Q7Z2W4	Zinc finger CCCH-type antiviral protein 1	ZC3HAV1
0	0	0	0	0	184600	169120	176860	#DIV/0!	#DIV/0!	#DIV/0!	6	6	6	10.1	10.1	10.1	102.36	0	3.8895	16271000	8	0	0	0	0	4	4	353720	11	A0FGR8	A0FGR8	Extended synaptotagmin-2	ESYT2
0	0	0	0	0	190490	29993	110242	#DIV/0!	#DIV/0!	#DIV/0!	6	6	6	9.3	9.3	9.3	110.5	0	5.3398	12127000	7	0	0	0	0	2	5	220480	1072	Q96A65	Q96A65	Exocyst complex component 4	EXOC4
0	0	0	0	0	116270	80076	98173	#DIV/0!	#DIV/0!	#DIV/0!	6	6	6	10.6	10.6	10.6	103.57	0	4.7403	9424400	7	0	0	0	0	3	4	196340	1078	Q96CW5	Q96CW5	Gamma-tubulin complex component 3	TUBGCP3
0	0	0	0	0	44979	68072	56525.5	#DIV/0!	#DIV/0!	#DIV/0!	6	6	6	3.5	3.5	3.5	284.54	0	7.1101	16166000	7	0	0	0	0	4	3	113050	800	Q13813	Q13813	Spectrin alpha chain, non-erythrocytic 1	SPTAN1
0	0	0	0	0	29251000	33907000	31579000	#DIV/0!	#DIV/0!	#DIV/0!	7	7	7	36.3	36.3	36.3	28.147	0	82.778	568420000	20	0	0	0	0	6	6	63158000	877	Q15773	Q15773	Myeloid leukemia factor 2	MLF2
0	0	0	0	0	2383300	2285300	2334300	#DIV/0!	#DIV/0!	#DIV/0!	7	7	7	29.7	29.7	29.7	44.863	0	14.163	79366000	11	0	0	0	0	5	6	4668600	1187	Q9GZZ9	Q9GZZ9	Ubiquitin-like modifier-activating enzyme 5	UBA5
0	0	0	0	0	1036300	972150	1004225	#DIV/0!	#DIV/0!	#DIV/0!	7	7	7	15.5	15.5	15.5	59.004	0	25.276	50211000	8	0	0	0	0	5	5	2008400	1183	Q9BZZ5	Q9BZZ5	Apoptosis inhibitor 5	API5
0	0	0	0	0	819440	1010800	915120	#DIV/0!	#DIV/0!	#DIV/0!	7	7	7	13	13	13	91.35	0	25.742	64060000	9	0	0	0	0	6	5	1830300	155	O43747	O43747	AP-1 complex subunit gamma-1	AP1G1
0	0	0	0	0	519240	659870	589555	#DIV/0!	#DIV/0!	#DIV/0!	7	7	7	13.7	13.7	13.7	90.59	0	17.711	49523000	13	0	0	0	0	7	6	1179100	1346	Q9Y2G8	Q9Y2G8	DnaJ homolog subfamily C member 16	DNAJC16
0	0	0	0	0	580060	495500	537780	#DIV/0!	#DIV/0!	#DIV/0!	7	7	7	13.7	13.7	13.7	88.828	0	15.041	44098000	10	0	0	0	0	5	6	1075600	145	O43264	O43264	Centromere/kinetochore protein zw10 homolog	ZW10
0	0	0	0	0	559500	424160	491830	#DIV/0!	#DIV/0!	#DIV/0!	7	7	7	10.1	10.1	10.1	107.89	0	8.3747	42297000	10	0	0	0	0	5	5	983660	177	O60763	O60763	General vesicular transport factor p115	USO1
0	0	0	0	0	318210	663180	490695	#DIV/0!	#DIV/0!	#DIV/0!	7	7	7	16.7	16.7	16.7	75.491	0	13.186	35330000	8	0	0	0	0	6	3	981390	505	P42166	P42166	Lamina-associated polypeptide 2, isoform alpha;Thymopoietin;Thymopentin	TMPO
0	0	0	0	0	260700	697160	478930	#DIV/0!	#DIV/0!	#DIV/0!	7	7	7	20.4	20.4	20.4	55.52	0	13.041	27778000	10	0	0	0	0	7	3	957850	518	P43490	P43490	Nicotinamide phosphoribosyltransferase	NAMPT
0	0	0	0	0	367600	560400	464000	#DIV/0!	#DIV/0!	#DIV/0!	7	7	7	16.5	16.5	16.5	82.921	0	21.959	34336000	12	0	0	0	0	6	6	928000	759	Q12996	Q12996	Cleavage stimulation factor subunit 3	CSTF3
0	0	0	0	0	426360	430790	428575	#DIV/0!	#DIV/0!	#DIV/0!	7	7	7	10.7	10.7	10.7	120.04	0	16.858	46286000	11	0	0	0	0	6	5	857150	619	P57678	P57678	Gem-associated protein 4	GEMIN4
0	0	0	0	0	284220	496010	390115	#DIV/0!	#DIV/0!	#DIV/0!	7	7	7	9.2	9.2	9.2	128.4	0	10.825	41352000	10	0	0	0	0	7	4	780230	1267	Q9P2R3	Q9P2R3	Rabankyrin-5	ANKFY1
0	0	0	0	0	169190	206620	187905	#DIV/0!	#DIV/0!	#DIV/0!	7	7	7	6	6	6	182.77	0	5.2262	28186000	9	0	0	0	0	5	4	375810	1019	Q8NI27	Q8NI27	THO complex subunit 2	THOC2
0	0	0	0	0	132740	190410	161575	#DIV/0!	#DIV/0!	#DIV/0!	7	7	7	4.8	4.8	4.8	242.37	0	21.587	36839000	10	0	0	0	0	6	4	323150	1208	Q9H583	Q9H583	HEAT repeat-containing protein 1;HEAT repeat-containing protein 1, N-terminally processed	HEATR1
0	0	0	0	0	123980	94082	109031	#DIV/0!	#DIV/0!	#DIV/0!	7	7	7	8.5	8.5	8.5	134.32	0	5.6429	13956000	6	0	0	0	0	3	4	218060	694	Q15155;P69849;Q5JPE7	Q15155;P69849;Q5JPE7	Nodal modulator 1;Nodal modulator 3;Nodal modulator 2	NOMO1;NOMO3;NOMO2
0	0	0	0	0	119200	97096	108148	#DIV/0!	#DIV/0!	#DIV/0!	7	7	7	3.3	3.3	3.3	292.28	0	7.3047	27038000	10	0	0	0	0	4	6	216300	1066	Q93008;O00507	Q93008	Probable ubiquitin carboxyl-terminal hydrolase FAF-X	USP9X
0	0	0	0	0	48556	61574	55065	#DIV/0!	#DIV/0!	#DIV/0!	7	7	7	3.8	3.8	3.8	294.36	0	7.8687	15308000	7	0	0	0	0	6	4	110130	1332	Q9UPU5	Q9UPU5	Ubiquitin carboxyl-terminal hydrolase 24	USP24
0	0	0	0	0	908680	964960	936820	#DIV/0!	#DIV/0!	#DIV/0!	8	8	8	17.2	17.2	17.2	68.996	0	8.4989	63704000	13	0	0	0	0	5	6	1873600	316	P10515	P10515	Dihydrolipoyllysine-residue acetyltransferase component of pyruvate dehydrogenase complex, mitochondrial	DLAT
0	0	0	0	0	490970	809280	650125	#DIV/0!	#DIV/0!	#DIV/0!	8	8	8	10.6	10.6	10.6	136.31	0	25.812	80615000	17	0	0	0	0	8	6	1300200	1218	Q9HAV4	Q9HAV4	Exportin-5	XPO5
0	0	0	0	0	442360	505460	473910	#DIV/0!	#DIV/0!	#DIV/0!	8	8	8	11.3	11.3	11.3	114.33	0	15.365	44548000	14	0	0	0	0	7	7	947830	1142	Q9BPX3	Q9BPX3	Condensin complex subunit 3	NCAPG
0	0	0	0	0	395130	425250	410190	#DIV/0!	#DIV/0!	#DIV/0!	8	8	8	12.2	12.2	12.2	91.746	0	19.9	37738000	11	0	0	0	0	7	7	820380	1368	Q9Y4R8	Q9Y4R8	Telomere length regulation protein TEL2 homolog	TELO2
0	0	0	0	0	261440	526640	394040	#DIV/0!	#DIV/0!	#DIV/0!	8	8	8	19.2	19.2	19.2	60.576	0	15.64	26007000	9	0	0	0	0	6	3	788080	930	Q6P1J9	Q6P1J9	Parafibromin	CDC73
0	0	0	0	0	489020	170470	329745	#DIV/0!	#DIV/0!	#DIV/0!	8	8	8	13.6	13.6	13.6	100.83	0	8.0156	36272000	11	0	0	0	0	3	8	659490	716	Q01780	Q01780	Exosome component 10	EXOSC10
0	0	0	0	0	257540	391430	324485	#DIV/0!	#DIV/0!	#DIV/0!	8	8	8	9.6	9.6	9.6	106.92	0	10.381	36343000	8	0	0	0	0	7	4	648970	223	O94906	O94906	Pre-mRNA-processing factor 6	PRPF6
0	0	0	0	0	244410	253270	248840	#DIV/0!	#DIV/0!	#DIV/0!	8	8	8	9.6	9.6	9.6	117.8	0	9.101	28865000	9	0	0	0	0	5	6	497670	507	P42285	P42285	Superkiller viralicidic activity 2-like 2	SKIV2L2
0	0	0	0	0	3854500	5398000	4626250	#DIV/0!	#DIV/0!	#DIV/0!	9	9	9	29.1	29.1	29.1	41.818	0	22.4	175800000	18	0	0	0	0	9	7	9252400	1255	Q9NXW2	Q9NXW2	DnaJ homolog subfamily B member 12	DNAJB12
0	0	0	0	0	1645200	1675000	1660100	#DIV/0!	#DIV/0!	#DIV/0!	9	9	9	13.9	13.9	13.9	91.079	0	16.473	109570000	20	0	0	0	0	8	9	3320200	992	Q8IXB1	Q8IXB1	DnaJ homolog subfamily C member 10	DNAJC10
0	0	0	0	0	961870	1213400	1087635	#DIV/0!	#DIV/0!	#DIV/0!	9	9	9	24.4	24.4	24.4	53.488	0	17.764	56557000	12	0	0	0	0	7	5	2175300	1268	Q9UBB4	Q9UBB4	Ataxin-10	ATXN10
0	0	0	0	0	844180	685540	764860	#DIV/0!	#DIV/0!	#DIV/0!	9	9	9	17.8	17.8	17.8	77.672	0	18.159	61189000	11	0	0	0	0	6	7	1529700	128	O15226	O15226	NF-kappa-B-repressing factor	NKRF
0	0	0	0	0	423790	757850	590820	#DIV/0!	#DIV/0!	#DIV/0!	9	9	9	11.3	11.3	11.3	101.56	0	11.459	61445000	16	0	0	0	0	9	7	1181600	329	P11586	P11586	C-1-tetrahydrofolate synthase, cytoplasmic;Methylenetetrahydrofolate dehydrogenase;Methenyltetrahydrofolate cyclohydrolase;Formyltetrahydrofolate synthetase;C-1-tetrahydrofolate synthase, cytoplasmic, N-terminally processed	MTHFD1
0	0	0	0	0	390050	691470	540760	#DIV/0!	#DIV/0!	#DIV/0!	9	9	9	17.7	17.7	17.7	72.2	0	9.2256	37853000	11	0	0	0	0	8	4	1081500	1363	Q9Y3Z3	Q9Y3Z3	Deoxynucleoside triphosphate triphosphohydrolase SAMHD1	SAMHD1
0	0	0	0	0	438460	443410	440935	#DIV/0!	#DIV/0!	#DIV/0!	9	9	9	13.4	13.4	13.4	128.98	0	26.377	50267000	11	0	0	0	0	7	7	881870	1033	Q8WUM0	Q8WUM0	Nuclear pore complex protein Nup133	NUP133
0	0	0	0	0	445310	413370	429340	#DIV/0!	#DIV/0!	#DIV/0!	9	9	9	5.2	5.2	5.2	218	0	12.984	76423000	13	0	0	0	0	6	7	858690	837	Q14839;Q8TDI0;Q12873	Q14839	Chromodomain-helicase-DNA-binding protein 4	CHD4
0	0	0	0	0	426160	285360	355760	#DIV/0!	#DIV/0!	#DIV/0!	9	9	9	10.5	10.5	10.5	103.98	0	7.2633	39845000	11	0	0	0	0	5	7	711520	798	Q13620;Q13619	Q13620	Cullin-4B	CUL4B
0	0	0	0	0	229430	439700	334565	#DIV/0!	#DIV/0!	#DIV/0!	9	9	9	13	13	13	133.9	0	11.306	39479000	10	0	0	0	0	7	4	669130	445	P30876	P30876	DNA-directed RNA polymerase II subunit RPB2	POLR2B
0	0	0	0	0	329460	238750	284105	#DIV/0!	#DIV/0!	#DIV/0!	9	9	9	6.4	6.4	6.4	197.58	0	7.813	42616000	14	0	0	0	0	6	8	568210	594	P52948	P52948	Nuclear pore complex protein Nup98-Nup96;Nuclear pore complex protein Nup98;Nuclear pore complex protein Nup96	NUP98
0	0	0	0	0	174680	297490	236085	#DIV/0!	#DIV/0!	#DIV/0!	9	9	9	7.8	7.8	7.8	204.29	0	21.139	43912000	14	0	0	0	0	7	6	472170	918	Q5VYK3	Q5VYK3	Proteasome-associated protein ECM29 homolog	ECM29
0	0	0	0	0	149610	285150	217380	#DIV/0!	#DIV/0!	#DIV/0!	9	9	9	7.9	7.9	7.9	141.35	0	6.1853	26086000	9	0	0	0	0	7	3	434760	172	O60610	O60610	Protein diaphanous homolog 1	DIAPH1
0	0	0	0	0	15608	54240	34924	#DIV/0!	#DIV/0!	#DIV/0!	9	9	9	2.2	2.2	2.2	632.81	0	20.409	19697000	10	0	0	0	0	9	3	69848	1242	Q9NU22	Q9NU22	Midasin	MDN1
0	0	0	0	0	474710	721990	598350	#DIV/0!	#DIV/0!	#DIV/0!	13	10	10	20.7	16.4	16.4	97.621	0	25.209	55048000	13	0	0	0	0	11	7	1196700	1270	Q9UBF2	Q9UBF2	Coatomer subunit gamma-2	COPG2
0	0	0	0	0	688100	628230	658165	#DIV/0!	#DIV/0!	#DIV/0!	11	10	10	20	18.7	18.7	69.948	0	13.819	48704000	14	0	0	1	1	9	7	1316300	724	Q03252	Q03252	Lamin-B2	LMNB2
0	0	0	0	0	1380200	1747900	1564050	#DIV/0!	#DIV/0!	#DIV/0!	10	10	10	21.4	21.4	21.4	65.308	0	40.067	100100000	14	0	0	0	0	9	9	3128100	441	P30153;P30154	P30153	Serine/threonine-protein phosphatase 2A 65 kDa regulatory subunit A alpha isoform	PPP2R1A
0	0	0	0	0	1179300	1488000	1333650	#DIV/0!	#DIV/0!	#DIV/0!	10	10	10	18.9	18.9	18.9	73.953	0	13.956	69349000	14	0	0	0	0	8	8	2667300	1326	Q9UNN5	Q9UNN5	FAS-associated factor 1	FAF1
0	0	0	0	0	477890	776980	627435	#DIV/0!	#DIV/0!	#DIV/0!	10	10	10	15.3	15.3	15.3	104.74	0	10.727	56469000	14	0	0	0	0	10	7	1254900	517	P43246	P43246	DNA mismatch repair protein Msh2	MSH2
0	0	0	0	0	513290	445610	479450	#DIV/0!	#DIV/0!	#DIV/0!	10	10	10	10.2	10.2	10.2	150.25	0	19.673	60411000	16	0	0	0	0	7	9	958900	228	O95163	O95163	Elongator complex protein 1	IKBKAP
0	0	0	0	0	36600	55038	45819	#DIV/0!	#DIV/0!	#DIV/0!	10	10	10	3.7	3.7	3.7	531.78	0	20.005	26575000	13	0	0	0	0	7	6	91638	853	Q15149	Q15149	Plectin	PLEC
0	0	0	0	0	3498300	3090400	3294350	#DIV/0!	#DIV/0!	#DIV/0!	11	11	11	20.6	20.6	20.6	68.259	0	88.2	144950000	19	0	0	0	0	9	9	6588700	830	Q14677	Q14677	Clathrin interactor 1	CLINT1
0	0	0	0	0	1087100	556650	821875	#DIV/0!	#DIV/0!	#DIV/0!	11	11	11	16.5	16.5	16.5	106.37	0	27.788	83829000	18	0	0	0	0	7	10	1643700	620	P57740	P57740	Nuclear pore complex protein Nup107	NUP107
0	0	0	0	0	30569000	37084000	33826500	#DIV/0!	#DIV/0!	#DIV/0!	12	12	12	41.1	41.1	41.1	36.087	0	48.05	879490000	27	0	0	0	0	11	9	67653000	190	O75190;Q8WWF6;Q7Z6W7;Q8NHS0;P25686	O75190	DnaJ homolog subfamily B member 6	DNAJB6
0	0	0	0	0	590160	533270	561715	#DIV/0!	#DIV/0!	#DIV/0!	12	12	12	18	18	18	103.08	0	23.737	61789000	19	0	0	0	0	9	11	1123400	1207	Q9H3U1	Q9H3U1	Protein unc-45 homolog A	UNC45A
0	0	0	0	0	472680	643180	557930	#DIV/0!	#DIV/0!	#DIV/0!	12	12	12	12.4	12.4	12.4	135.65	0	22.151	72531000	17	0	0	0	0	9	8	1115900	232	O95347	O95347	Structural maintenance of chromosomes protein 2	SMC2
0	0	0	0	0	325230	346600	335915	#DIV/0!	#DIV/0!	#DIV/0!	12	12	12	7.5	7.5	7.5	225.49	0	15.054	71214000	14	0	0	0	0	9	9	671830	808	Q14008	Q14008	Cytoskeleton-associated protein 5	CKAP5
0	0	0	0	0	75337000	91250000	83293500	#DIV/0!	#DIV/0!	#DIV/0!	13	13	13	64.5	64.5	64.5	23.772	0	89.648	2332200000	46	0	0	0	0	13	13	166590000	242	O95816	O95816	BAG family molecular chaperone regulator 2	BAG2
0	0	0	0	0	3628500	2704000	3166250	#DIV/0!	#DIV/0!	#DIV/0!	13	13	13	30.2	30.2	30.2	56.44	0	258.16	202640000	28	0	0	0	0	11	11	6332500	1132	Q99615	Q99615	DnaJ homolog subfamily C member 7	DNAJC7
0	0	0	0	0	1046700	1082900	1064800	#DIV/0!	#DIV/0!	#DIV/0!	13	13	13	16.8	16.8	16.8	151.66	0	32.858	129900000	24	0	0	0	0	12	12	2129600	932	Q6P2E9	Q6P2E9	Enhancer of mRNA-decapping protein 4	EDC4
0	0	0	0	0	612030	527890	569960	#DIV/0!	#DIV/0!	#DIV/0!	14	14	14	11.8	11.8	11.8	164.98	0	13.534	68395000	17	0	0	0	0	9	9	1139900	839	Q14C86	Q14C86	GTPase-activating protein and VPS9 domain-containing protein 1	GAPVD1
0	0	0	0	0	392650	415540	404095	#DIV/0!	#DIV/0!	#DIV/0!	14	14	14	14.7	14.7	14.7	148.85	0	20.108	55765000	15	0	0	0	0	10	8	808180	1147	Q9BQG0	Q9BQG0	Myb-binding protein 1A	MYBBP1A
0	0	0	0	0	1552400	1475100	1513750	#DIV/0!	#DIV/0!	#DIV/0!	15	15	15	18.3	18.3	18.3	133.77	0	45.219	178620000	26	0	0	0	0	12	14	3027500	106	O14654	O14654	Insulin receptor substrate 4	IRS4
0	0	0	0	0	33821000	35274000	34547500	#DIV/0!	#DIV/0!	#DIV/0!	17	17	16	55	55	55	38.044	0	93.544	1243700000	34	0	0	0	0	14	14	69095000	412	P25685	P25685	DnaJ homolog subfamily B member 1	DNAJB1
0	0	0	0	0	366430	291950	329190	#DIV/0!	#DIV/0!	#DIV/0!	16	16	16	9.6	9.6	9.6	265.55	0	21.687	79005000	20	0	0	0	0	11	14	658380	764	Q13085;O00763	Q13085	Acetyl-CoA carboxylase 1;Biotin carboxylase	ACACA
0	0	0	0	0	58069000	62372000	60220500	#DIV/0!	#DIV/0!	#DIV/0!	19	19	19	55.3	55.3	55.3	51.199	0	323.31	2890600000	53	0	0	0	0	17	19	120440000	1310	Q9UL15	Q9UL15	BAG family molecular chaperone regulator 5	BAG5
0	0	0	0	0	528270	429180	478725	#DIV/0!	#DIV/0!	#DIV/0!	19	19	19	10.6	10.6	10.6	266.94	0	22.247	116810000	29	0	0	0	0	14	13	957460	13	A5YKK6	A5YKK6	CCR4-NOT transcription complex subunit 1	CNOT1
0	0	11662	0	5831	1336900	1722800	1529850	262.365	2.15645	143.369	14	14	14	18.1	18.1	18.1	136.37	0	31.313	190420000	23	0	0	2	0	12	12	3071400	977	Q86VP6	Q86VP6	Cullin-associated NEDD8-dissociated protein 1	CAND1
0	0	63454	0	31727	8483400	6413400	7448400	234.765	2.10818	128.287	9	9	9	60.6	60.6	60.6	22.417	0	72.813	209440000	18	0	0	1	0	9	8	14960000	137	O15498	O15498	Synaptobrevin homolog YKT6	YKT6
0	0	9767.1	0	4883.55	688310	651770	670040	137.203	1.87491	74.9746	18	18	18	17.5	17.5	17.5	157.18	0	39.829	101240000	29	0	0	1	0	15	13	1349900	844	Q15021;REV__Q02790	Q15021	Condensin complex subunit 1	NCAPD2
0	0	33679	0	16839.5	1630900	1963400	1797150	106.722	1.7658	58.3182	9	9	9	21.8	21.8	21.8	59.875	0	14.219	90700000	14	0	0	1	0	6	7	3628000	1289	Q9UHX1	Q9UHX1	Poly(U)-binding-splicing factor PUF60	PUF60
0	0	0	24435	12217.5	996020	1212000	1104010	90.363	1.69354	49.3787	6	6	6	17.7	17.7	17.7	57.193	0	12.151	66973000	14	0	0	0	1	4	6	2232400	152	O43660	O43660	Pleiotropic regulator 1	PLRG1
0	0	47195	0	23597.5	1879000	2030100	1954550	82.8287	1.65573	45.2616	8	8	8	24.1	24.1	24.1	48.55	0	13.84	94950000	16	0	0	1	0	8	6	3956300	871	Q15645	Q15645	Pachytene checkpoint protein 2 homolog	TRIP13
0	0	0	12806	6403	520240	501100	510670	79.7548	1.63931	43.5819	8	8	8	7.5	7.5	7.5	146.56	0	80.925	65152000	12	0	0	0	1	7	6	1034200	168	O60343	O60343	TBC1 domain family member 4	TBC1D4
0	0	0	50479	25239.5	1977900	1946100	1962000	77.7353	1.62817	42.4783	15	15	15	24.8	24.8	24.8	107.14	0	40.393	190780000	21	0	0	0	1	11	10	3974500	597	P53618	P53618	Coatomer subunit beta	COPB1
0	0	7186	0	3593	300180	249490	274835	76.4918	1.62116	41.7988	7	7	7	6.3	6.3	6.3	136.06	0	8.2351	38423000	10	0	0	2	0	4	5	556850	613	P55265	P55265	Double-stranded RNA-specific adenosine deaminase	ADAR
0	0	0	24913	12456.5	900100	863310	881705	70.7827	1.58748	38.6791	13	13	13	14.8	14.8	14.8	141.69	0	63.694	110880000	22	0	0	0	1	10	10	1788300	817	Q14203;E7EWF7	Q14203	Dynactin subunit 1	DCTN1
0	0	0	37905	18952.5	1075400	1339000	1207200	63.6961	1.54166	34.8066	44	44	44	22.7	22.7	22.7	292.75	0	105.81	402170000	80	0	0	0	4	40	37	2452300	1049	Q92616	Q92616	Translational activator GCN1	GCN1L1
0	0	0	39522	19761	1198500	1250600	1224550	61.968	1.52972	33.8623	15	15	15	18.4	18.4	18.4	122.85	0	49.075	121940000	25	0	0	0	1	12	10	2488600	1150	Q9BSJ8	Q9BSJ8	Extended synaptotagmin-1	ESYT1
0	0	50178	0	25089	1495500	1530700	1513100	60.3093	1.51793	32.9559	3	3	3	12.8	12.8	12.8	39.93	0	8.3883	61527000	9	0	0	1	0	3	3	3076300	132	O15372	O15372	Eukaryotic translation initiation factor 3 subunit H	EIF3H
0	0	0	48190	24095	1119100	1720900	1420000	58.9334	1.50791	32.204	6	6	6	14.9	14.9	14.9	59.578	0	33.907	69316000	13	0	0	0	1	6	4	2888200	1354	Q9Y2X3	Q9Y2X3	Nucleolar protein 58	NOP58
0	0	81109	0	40554.5	2281100	2200100	2240600	55.2491	1.47987	30.1908	7	7	7	14.2	14.2	14.2	71.949	0	28.726	114060000	17	0	0	1	0	7	7	4562300	1021	Q8NI60	Q8NI60	Atypical kinase ADCK3, mitochondrial	ADCK3
0	0	0	9069.3	4534.65	261870	234160	248015	54.6933	1.47548	29.8871	7	7	7	6.1	6.1	6.1	162.12	0	6.1309	30306000	11	0	0	0	1	3	5	505100	751	Q12769	Q12769	Nuclear pore complex protein Nup160	NUP160
0	0	37262	0	18631	939350	1094000	1016675	54.569	1.47449	29.8191	9	9	9	21.4	21.4	21.4	57.136	0	12.154	76613000	16	0	0	1	0	7	9	2070600	354	P14868	P14868	Aspartate--tRNA ligase, cytoplasmic	DARS
0	0	0	88619	44309.5	1958100	2863400	2410750	54.4071	1.4732	29.7306	5	5	5	23.7	23.7	23.7	31.3	0	9.6272	44191000	8	0	0	0	1	4	3	4910100	198	O75494;Q8WXF0	O75494	Serine/arginine-rich splicing factor 10	SRSF10
0	0	8475.2	0	4237.6	214160	245240	229700	54.2052	1.47159	29.6203	9	9	9	7.1	7.1	7.1	217.17	0	18.773	44916000	15	0	0	1	0	7	7	467870	408	P24928	P24928	DNA-directed RNA polymerase II subunit RPB1	POLR2A
0	0	0	22521	11260.5	502780	705950	604365	53.6712	1.46729	29.3285	10	10	10	11.3	11.3	11.3	141.32	0	14.554	76338000	18	0	0	0	1	8	8	1231300	1004	Q8N3U4;Q8WVM7	Q8N3U4	Cohesin subunit SA-2	STAG2
0	0	0	101660	50830	2487500	2930300	2708900	53.2933	1.46422	29.122	7	7	7	23.8	23.8	23.8	43.159	0	6.6781	82792000	12	0	0	0	1	5	6	5519500	1262	Q9P035	Q9P035	Very-long-chain (3R)-3-hydroxyacyl-CoA dehydratase 3	HACD3
0	0	0	118400	59200	3101600	3124100	3112850	52.5819	1.45839	28.7333	7	7	6	33.2	33.2	29.2	33.36	0	43.552	95161000	13	0	0	0	1	5	7	6344100	456	P32322	P32322	Pyrroline-5-carboxylate reductase 1, mitochondrial	PYCR1
0	0	0	22502	11251	614280	550800	582540	51.7767	1.45168	28.2933	11	11	11	11.6	11.6	11.6	147.18	0	20.185	84318000	20	0	0	0	1	10	9	1187600	1240	Q9NTJ3	Q9NTJ3	Structural maintenance of chromosomes protein 4	SMC4
138850	207770	16984000	20837000	18910500	891200000	1038500000	964850000	51.0219	1.44531	27.8808	42	38	23	76	71.8	42.4	70.051	0	323.31	62973000000	261	2	3	22	26	40	40	1967900000	314	P0DMV9;P0DMV8	P0DMV9;P0DMV8	Heat shock 70 kDa protein 1B;Heat shock 70 kDa protein 1A	HSPA1B;HSPA1A
0	0	218260	0	109130	4983800	6097700	5540750	50.772	1.44317	27.7443	4	4	4	17.4	17.4	17.4	33.665	0	12.468	135600000	13	0	0	1	0	4	4	11300000	679	P62995	P62995	Transformer-2 protein homolog beta	TRA2B
499180	640450	24220000	21139000	22679500	1003200000	1204700000	1103950000	48.6761	1.42486	26.599	49	49	37	76.9	76.9	58.4	70.897	0	323.31	74394000000	323	4	4	23	22	46	40	2254400000	322	P11142	P11142	Heat shock cognate 71 kDa protein	HSPA8
0	0	27024	55582	41303	1980600	1824600	1902600	46.0645	1.40091	25.1718	16	16	16	25.7	25.7	25.7	87.798	0	46.321	174950000	32	0	0	1	3	12	16	3887800	537	P47897	P47897	Glutamine--tRNA ligase	QARS
172500	263450	10190000	9885900	10037950	411970000	466300000	439135000	43.7475	1.3785	23.9057	44	27	25	59.7	38.1	36.2	83.263	0	323.31	29660000000	177	8	4	23	29	42	42	898790000	297	P08238;Q58FF7	P08238	Heat shock protein HSP 90-beta	HSP90AB1
0	0	16439	0	8219.5	307150	380780	343965	41.8474	1.35922	22.8675	6	6	6	7.8	7.8	7.8	102.36	0	6.6307	35218000	9	0	0	1	0	5	4	704370	695	P78344	P78344	Eukaryotic translation initiation factor 4 gamma 2	EIF4G2
0	0	23583	44725	34154	1161200	1667300	1414250	41.408	1.35463	22.6273	15	15	12	26.3	26.3	22.1	97.717	0	20.534	141940000	24	0	0	1	1	12	9	2896800	1380	Q9Y678	Q9Y678	Coatomer subunit gamma-1	COPG1
210720	244270	3088300	2107000	2597650	100300000	113220000	106760000	41.0987	1.35138	22.4583	11	2	2	19	5.3	5.3	71.027	0	4.9659	8109100000	11	2	2	8	8	11	9	219160000	364	P17066;P48741	P17066;P48741	Heat shock 70 kDa protein 6;Putative heat shock 70 kDa protein 7	HSPA6;HSPA7
1577800	814120	21928000	25539000	23733500	924470000	1014300000	969385000	40.8446	1.34868	22.3194	51	51	34	60.9	60.9	41.5	84.659	0	323.31	65626000000	361	9	4	30	27	46	46	1988700000	293	P07900;Q14568;Q58FG0	P07900	Heat shock protein HSP 90-alpha	HSP90AA1
0	0	0	26788	13394	542300	550710	546505	40.8022	1.34823	22.2963	9	9	9	14.6	14.6	14.6	105.84	0	17.551	52630000	14	0	0	0	1	6	7	1119800	1129	Q99460	Q99460	26S proteasome non-ATPase regulatory subunit 1	PSMD1
0	0	22806	34333	28569.5	1141900	1094600	1118250	39.1414	1.33019	21.3887	14	14	14	23.2	23.2	23.2	93.52	0	35.909	98627000	22	0	0	1	1	10	10	2293700	981	Q86Y56	Q86Y56	Dynein assembly factor 5, axonemal	DNAAF5
0	0	0	25889	12944.5	255060	727000	491030	37.9335	1.31657	20.7287	7	7	7	11.8	11.8	11.8	92.239	0	19.145	42334000	9	0	0	0	1	6	2	1007900	1287	Q9UHI6	Q9UHI6	Probable ATP-dependent RNA helicase DDX20	DDX20
0	0	176080	308920	242500	7159900	10411000	8785450	36.2287	1.2966	19.7971	11	11	11	31.6	31.6	31.6	45.745	0	53.78	397230000	26	0	0	1	1	11	10	18056000	182	O60884	O60884	DnaJ homolog subfamily A member 2	DNAJA2
0	0	39531	0	19765.5	598250	794210	696230	35.2245	1.28439	19.2484	10	10	7	18	18	14.4	75.022	0	8.7107	64440000	12	0	0	1	0	8	5	1432000	219	O94776	O94776	Metastasis-associated protein MTA2	MTA2
0	0	0	161940	80970	2508300	3073700	2791000	34.4696	1.27498	18.8358	8	8	8	34.3	34.3	34.3	40.313	0	19.329	103390000	17	0	0	0	2	8	7	5743900	1172	Q9BWF3;Q9BQ04	Q9BWF3;Q9BQ04	RNA-binding protein 4;RNA-binding protein 4B	RBM4;RBM4B
0	0	37123	0	18561.5	602870	614870	608870	32.8028	1.25346	17.9251	8	8	8	13.3	13.3	13.3	98.063	0	23.827	60233000	14	0	0	1	0	7	6	1254900	567	P50570;Q05193	P50570	Dynamin-2	DNM2
0	0	79744	66175	72959.5	1848200	2808700	2328450	31.9143	1.24153	17.4395	102	102	102	28.3	28.3	28.3	532.4	0	323.31	1234300000	168	0	0	9	8	83	73	4802800	818	Q14204	Q14204	Cytoplasmic dynein 1 heavy chain 1	DYNC1H1
0	0	19063	110210	64636.5	1754300	2369700	2062000	31.9015	1.24136	17.4325	15	15	15	36.5	36.5	36.5	68.249	0	46.666	161620000	22	0	0	1	2	13	9	4253300	1213	Q9H9A6	Q9H9A6	Leucine-rich repeat-containing protein 40	LRRC40
0	0	0	33785	16892.5	479150	576110	527630	31.2346	1.23218	17.0681	4	4	4	9.8	9.8	9.8	58.47	0	9.7625	29404000	8	0	0	0	1	4	3	1089000	176	O60749	O60749	Sorting nexin-2	SNX2
0	0	103370	0	51685	1665200	1541900	1603550	31.0254	1.22927	16.9538	9	9	8	20.5	20.5	18.2	63.48	0	17.267	99314000	15	0	0	1	0	7	6	3310500	1259	Q9NZI8;Q9Y6M1	Q9NZI8	Insulin-like growth factor 2 mRNA-binding protein 1	IGF2BP1
0	0	39608	18646	29127	903070	903180	903125	31.0065	1.229	16.9434	19	19	19	19.4	19.4	19.4	141.54	0	24.242	121190000	29	0	0	2	1	13	15	1864500	1334	Q9UQE7	Q9UQE7	Structural maintenance of chromosomes protein 3	SMC3
0	0	40705	0	20352.5	300420	947440	623930	30.6562	1.22407	16.752	5	5	5	14	14	14	59.379	0	10.283	30926000	9	0	0	1	0	5	3	1288600	824	Q14498	Q14498	RNA-binding protein 39	RBM39
0	0	51037	43147	47092	1266500	1600500	1433500	30.4404	1.221	16.6341	37	37	37	20.6	20.6	20.6	273.6	0	140.34	376060000	73	0	0	4	4	33	31	2961100	933	Q6P2Q9	Q6P2Q9	Pre-mRNA-processing-splicing factor 8	PRPF8
0	0	0	75550	37775	1003300	1295000	1149150	30.4209	1.22072	16.6234	3	3	3	8.2	8.2	8.2	39.591	0	2.4104	49850000	7	0	0	0	1	3	3	2373800	562	P50213	P50213	Isocitrate dehydrogenase [NAD] subunit alpha, mitochondrial	IDH3A
0	0	100980	117240	109110	2639700	3824700	3232200	29.6233	1.20918	16.1876	23	23	23	33.3	33.3	33.3	96.864	0	55.751	314080000	43	0	0	3	3	20	16	6682600	1048	Q92598	Q92598	Heat shock protein 105 kDa	HSPH1
0	0	0	23426	11713	284270	387150	335710	28.6613	1.19485	15.6619	3	3	3	6.7	6.7	6.7	89.034	0	8.6239	31268000	7	0	0	0	1	3	3	694850	752	Q12788	Q12788	Transducin beta-like protein 3	TBL3
0	0	728010	606650	667330	16850000	20532000	18691000	28.0086	1.18484	15.3053	13	13	13	43.8	43.8	43.8	44.868	0	65.44	813060000	31	0	0	2	2	11	10	38717000	449	P31689	P31689	DnaJ homolog subfamily A member 1	DNAJA1
0	0	0	24510	12255	269450	395390	332420	27.1253	1.17092	14.8225	4	4	4	7	7	7	92.902	0	3.936	25506000	8	0	0	0	1	4	3	689360	167	O60341	O60341	Lysine-specific histone demethylase 1A	KDM1A
0	0	0	35545	17772.5	300250	659640	479945	27.0049	1.16899	14.7568	4	4	4	6.5	6.5	6.5	115.96	0	12.288	41808000	11	0	0	0	1	4	4	995430	1114	Q96P70	Q96P70	Importin-9	IPO9
0	0	151980	891980	521980	13673000	14478000	14075500	26.9656	1.16836	14.7353	3	3	3	31.4	31.4	31.4	25.796	0	6.9549	408730000	11	0	0	1	2	3	3	29195000	77	J3QRK5;P62987;P62979;P0CG47;P0CG48	J3QRK5;P62987;P62979;P0CG47;P0CG48	Ubiquitin-60S ribosomal protein L40;Ubiquitin;60S ribosomal protein L40;Ubiquitin-40S ribosomal protein S27a;Ubiquitin;40S ribosomal protein S27a;Polyubiquitin-B;Ubiquitin;Polyubiquitin-C;Ubiquitin	UBBP4;UBA52;RPS27A;UBB;UBC
0	0	174780	0	87390	2170900	2513800	2342350	26.8034	1.16574	14.6467	4	4	4	17.5	17.5	17.5	36.724	0	6.7993	53454000	8	0	0	1	0	3	4	4859500	1145	Q9BQA1	Q9BQA1	Methylosome protein 50	WDR77
0	0	397790	778710	588250	16264000	15229000	15746500	26.7684	1.16517	14.6275	23	23	23	42.3	42.3	42.3	88.549	0	234.31	1045400000	66	0	0	4	7	19	23	32670000	777	Q13263	Q13263	Transcription intermediary factor 1-beta	TRIM28
0	0	1285600	977090	1131345	30139000	29604000	29871500	26.4035	1.15921	14.4282	12	12	6	40.6	40.6	19.5	32.852	0	38.365	1178100000	33	0	0	4	5	11	11	62006000	272	P05141	P05141	ADP/ATP translocase 2;ADP/ATP translocase 2, N-terminally processed	SLC25A5
0	0	48441	59764	54102.5	1409900	1397200	1403550	25.9424	1.15156	14.1762	28	28	28	18.2	18.2	18.2	227.92	0	103.9	285690000	54	0	0	3	4	22	23	2915200	1051	Q92621	Q92621	Nuclear pore complex protein Nup205	NUP205
0	0	59559	112840	86199.5	2180100	2275100	2227600	25.8424	1.14988	14.1215	20	20	20	31.9	31.9	31.9	93.487	0	73.789	236010000	38	0	0	1	3	17	17	4627600	1000	Q8N1F7	Q8N1F7	Nuclear pore complex protein Nup93	NUP93
0	0	0	96517	48258.5	1583900	885780	1234840	25.588	1.14559	13.9825	10	10	10	17.9	17.9	17.9	63.541	0	16.751	69286000	13	0	0	0	1	5	8	2566200	522	P46060	P46060	Ran GTPase-activating protein 1	RANGAP1
0	0	14919	0	7459.5	157110	209610	183360	24.5807	1.12814	13.4321	14	14	14	10.4	10.4	10.4	269.76	0	38.477	50758000	17	0	0	2	0	10	6	381640	1365	Q9Y490	Q9Y490	Talin-1	TLN1
0	0	24467	93153	58810	1334300	1548500	1441400	24.5094	1.12688	13.3931	17	17	17	35.6	35.6	35.6	81.876	0	189.78	150020000	28	0	0	1	2	13	14	3000400	93	O00429	O00429	Dynamin-1-like protein	DNM1L
0	0	15749	0	7874.5	169990	215270	192630	24.4625	1.12605	13.3675	10	7	7	5.1	3.8	3.8	280.74	0	13.282	53736000	12	0	0	1	0	9	7	401010	388	P21333	P21333	Filamin-A	FLNA
0	0	0	24588	12294	259010	330300	294655	23.9674	1.11717	13.0969	15	6	6	20.3	9.4	9.4	103.06	0	10.618	31923000	9	0	0	3	4	12	10	613900	338	P12814;P35609	P12814	Alpha-actinin-1	ACTN1
0	0	34132	0	17066	482120	323830	402975	23.6127	1.1107	12.9031	4	4	4	10.8	10.8	10.8	61.64	0	8.9899	26883000	7	0	0	1	0	4	3	840080	1099	Q96I24	Q96I24	Far upstream element-binding protein 3	FUBP3
0	0	42623	0	21311.5	518360	471220	494790	23.217	1.10336	12.6869	3	3	3	8.8	8.8	8.8	56.578	0	6.041	30966000	6	0	0	1	0	2	3	1032200	1384	Q9Y6G9	Q9Y6G9	Cytoplasmic dynein 1 light intermediate chain 1	DYNC1LI1
0	0	260070	331530	295800	7534700	6177500	6856100	23.1782	1.10263	12.6657	5	5	5	36.2	36.2	36.2	20.198	0	19.129	71519000	13	0	0	1	1	5	4	14304000	641	P61923	P61923	Coatomer subunit zeta-1	COPZ1
0	0	150280	77288	113784	2876200	2308200	2592200	22.7818	1.09514	12.4491	27	27	27	28	28	28	138.34	0	84.433	378840000	45	0	0	4	2	22	22	5412000	598	P53621	P53621	Coatomer subunit alpha;Xenin;Proxenin	COPA
0	0	80341	109720	95030.5	2347800	1965900	2156850	22.6964	1.09351	12.4024	9	9	9	21.9	21.9	21.9	57.21	0	16.388	121600000	16	0	0	1	1	7	8	4503800	539	P48444	P48444	Coatomer subunit delta	ARCN1
0	0	80308	0	40154	840780	957220	899000	22.3888	1.08758	12.2343	3	3	3	6.2	6.2	6.2	70.702	0	8.6182	39445000	9	0	0	1	0	3	3	1878300	836	Q14739	Q14739	Lamin-B receptor	LBR
0	0	0	117450	58725	1295700	1288300	1292000	22.0009	1.07999	12.0223	14	14	14	17.7	17.7	17.7	135.58	0	47.579	140470000	27	0	0	0	3	11	10	2701400	860	Q15393	Q15393	Splicing factor 3B subunit 3	SF3B3
0	0	460150	0	230075	5361300	4724900	5043100	21.9194	1.07838	11.9778	9	9	9	26.7	26.7	26.7	29.995	0	10.618	105460000	13	0	0	1	0	6	7	10546000	661	P62424	P62424	60S ribosomal protein L7a	RPL7A
0	0	27125	0	13562.5	355120	238490	296805	21.8842	1.07768	11.9586	11	11	11	7.5	7.5	7.5	183.26	0	10.099	54004000	18	0	0	2	0	6	9	620730	722	Q02880;P11388	Q02880	DNA topoisomerase 2-beta	TOP2B
0	0	27013	7113.2	17063.1	397430	341210	369320	21.6444	1.07289	11.8275	18	18	15	10.1	10.1	8.8	278.16	0	24.324	109730000	27	0	0	2	1	12	13	772770	195	O75369;Q14315	O75369	Filamin-B	FLNB
0	0	0	102980	51490	1081300	1127200	1104250	21.4459	1.06889	11.7191	3	3	3	10.2	10.2	10.2	71.456	0	45.653	46231000	7	0	0	0	1	3	3	2311500	785	Q13409	Q13409	Cytoplasmic dynein 1 intermediate chain 2	DYNC1I2
0	0	0	270580	135290	3142000	2592400	2867200	21.193	1.06374	11.5809	6	6	6	20.5	20.5	20.5	43.66	0	15.415	108090000	12	0	0	0	1	5	6	6005000	447	P31153;Q00266	P31153	S-adenosylmethionine synthase isoform type-2	MAT2A
0	0	208580	0	104290	2131400	2248300	2189850	20.9977	1.05972	11.4742	4	4	4	12.2	12.2	12.2	40.094	0	5.2507	82588000	9	0	0	1	0	4	4	4588200	708	Q00325	Q00325	Phosphate carrier protein, mitochondrial	SLC25A3
0	0	116960	0	58480	1085600	1350400	1218000	20.8276	1.05619	11.3812	4	4	4	29.1	29.1	29.1	26.923	0	21.547	35742000	8	0	0	1	0	4	3	2553000	1135	Q99714	Q99714	3-hydroxyacyl-CoA dehydrogenase type-2	HSD17B10
0	0	15955	16226	16090.5	249900	417630	333765	20.743	1.05442	11.335	33	33	33	10.6	10.6	10.6	469.08	0	54.215	153940000	48	0	0	3	4	26	18	699720	699	P78527	P78527	DNA-dependent protein kinase catalytic subunit	PRKDC
0	0	17137	152440	84788.5	1609800	1856500	1733150	20.4409	1.04805	11.1699	19	19	19	24.7	24.7	24.7	124.34	0	46.44	210880000	37	0	0	1	4	16	15	3635800	1059	Q92900	Q92900	Regulator of nonsense transcripts 1	UPF1
0	0	0	83596	41798	731990	963730	847860	20.2847	1.04472	11.0845	19	19	19	17.8	17.8	17.8	143.23	0	36.79	128110000	26	0	0	0	3	13	12	1779300	831	Q14683	Q14683	Structural maintenance of chromosomes protein 1A	SMC1A
0	0	0	47542	23771	317370	640130	478750	20.1401	1.04161	11.0055	6	6	6	13.9	13.9	13.9	64.369	0	6.6031	29146000	9	0	0	0	1	5	3	1005000	298	P08243	P08243	Asparagine synthetase [glutamine-hydrolyzing]	ASNS
0	0	0	342610	171305	2888100	3864400	3376250	19.709	1.03221	10.7699	6	6	3	16.6	16.6	8.9	55.102	0	16.499	149000000	15	0	0	0	3	6	4	7095000	790	Q13547	Q13547	Histone deacetylase 1	HDAC1
0	0	67753	43481	55617	875970	1290400	1083185	19.4758	1.02704	10.6425	12	12	12	9.9	9.9	9.9	175.49	0	48.534	154880000	24	0	0	1	1	12	9	2277600	726	Q04637	Q04637	Eukaryotic translation initiation factor 4 gamma 1	EIF4G1
0	0	483930	0	241965	4422800	4815500	4619150	19.0902	1.01836	10.4318	5	5	5	24.6	24.6	24.6	27.872	0	20.108	106950000	8	0	0	1	0	5	3	9722300	712	Q01081;M0R2N4;Q8WU68	Q01081	Splicing factor U2AF 35 kDa subunit	U2AF1
0	0	97810	28744	63277	1230800	1176400	1203600	19.0211	1.01679	10.3941	16	16	16	18.1	18.1	18.1	140.47	0	47.108	149490000	31	0	0	4	1	12	13	2533800	423	P26640	P26640	Valine--tRNA ligase	VARS
0	0	60681	58568	59624.5	1107400	1129500	1118450	18.7582	1.01074	10.2504	8	8	8	8.9	8.9	8.9	133.01	0	20.107	110740000	20	0	0	2	2	6	7	2356100	226	O94979	O94979	Protein transport protein Sec31A	SEC31A
0	0	59176	148350	103763	1965200	1862200	1913700	18.443	1.00338	10.0781	10	10	10	19.7	19.7	19.7	81.074	0	53.821	121050000	22	0	0	1	2	9	9	4034900	742	Q08945	Q08945	FACT complex subunit SSRP1	SSRP1
0	0	68384	49757	59070.5	800930	1358200	1079565	18.2759	0.999427	9.98682	15	15	15	17	17	17	134.46	0	27.952	141190000	25	0	0	2	1	13	9	2277300	1266	Q9P2J5	Q9P2J5	Leucine--tRNA ligase, cytoplasmic	LARS
0	0	0	27246	13623	289820	206590	248205	18.2196	0.998087	9.95604	7	7	7	10.8	10.8	10.8	82.593	0	8.2058	24612000	8	0	0	0	1	4	4	523660	525	P46459	P46459	Vesicle-fusing ATPase	NSF
59606	70548	258640	784640	521640	7648100	11249000	9448550	18.1132	0.995543	9.8979	23	23	23	45.5	45.5	45.5	73.68	0	103.44	762680000	60	1	1	3	6	21	18	20071000	489	P38646	P38646	Stress-70 protein, mitochondrial	HSPA9
0	0	74521	112740	93630.5	1598200	1680500	1639350	17.5087	0.980803	9.56761	14	14	14	23.8	23.8	23.8	101.11	0	26.046	142100000	27	0	0	1	2	10	9	3466000	617	P56192	P56192	Methionine--tRNA ligase, cytoplasmic	MARS
0	0	199760	0	99880	2204800	1240000	1722400	17.2447	0.974204	9.42333	3	3	3	30.9	30.9	30.9	11.284	0	1.6825	18223000	4	0	1	1	0	1	1	3644600	702	P81605	P81605	Dermcidin;Survival-promoting peptide;DCD-1	DCD
0	0	52734	168030	110382	1963900	1838100	1901000	17.222	0.973633	9.41093	13	13	10	17.3	17.3	14	102.35	0	87.008	164930000	22	0	0	1	2	9	11	4022700	1063	Q92973	Q92973	Transportin-1	TNPO1
0	0	0	123790	61895	1204200	915180	1059690	17.1208	0.971072	9.35561	4	4	4	16.1	16.1	16.1	44.468	0	4.5765	31404000	8	0	0	0	1	3	4	2243200	881	Q16543	Q16543	Hsp90 co-chaperone Cdc37;Hsp90 co-chaperone Cdc37, N-terminally processed	CDC37
0	0	48425	0	24212.5	421740	399910	410825	16.9675	0.967166	9.27184	7	7	7	10.9	10.9	10.9	88.884	0	12.025	40023000	10	0	0	1	0	4	5	870080	201	O75534	O75534	Cold shock domain-containing protein E1	CSDE1
0	0	76597	66627	71612	1245800	1180400	1213100	16.9399	0.96646	9.25678	11	11	11	16.8	16.8	16.8	83.677	0	23.33	113050000	17	0	0	1	1	9	8	2569400	886	Q16891	Q16891	MICOS complex subunit MIC60	IMMT
0	0	182080	0	91040	1170400	1887500	1528950	16.7943	0.96271	9.17719	3	3	3	16.7	16.7	16.7	31.362	0	8.118	42119000	6	0	0	1	0	3	3	3240000	735	Q07021	Q07021	Complement component 1 Q subcomponent-binding protein, mitochondrial	C1QBP
0	0	18994	0	9497	178140	134080	156110	16.4378	0.953393	8.98242	6	6	6	4.7	4.7	4.7	208.7	0	8.4741	31465000	8	0	0	1	0	3	5	331210	833	Q14690	Q14690	Protein RRP5 homolog	PDCD11
0	0	0	70076	35038	621670	526440	574055	16.3838	0.951963	8.95289	5	5	5	16.4	16.4	16.4	49.541	0	11.833	36546000	7	0	0	0	1	4	4	1218200	548	P49411	P49411	Elongation factor Tu, mitochondrial	TUFM
0	0	94016	0	47008	823930	702040	762985	16.231	0.947893	8.86938	8	8	8	24.8	24.8	24.8	52.904	0	19.105	40500000	12	0	0	2	0	4	6	1620000	87	O00232	O00232	26S proteasome non-ATPase regulatory subunit 12	PSMD12
0	0	0	34816	17408	247440	313470	280455	16.1107	0.944663	8.80366	5	5	5	7	7	7	95.367	0	11.574	23829000	9	0	0	0	1	4	4	595730	926	Q6IN85;Q5MIZ7	Q6IN85	Serine/threonine-protein phosphatase 4 regulatory subunit 3A	SMEK1
0	0	32856	34098	33477	468380	602750	535565	15.998	0.941615	8.74208	12	12	12	13.1	13.1	13.1	133.94	0	44.626	85356000	19	0	0	2	1	9	9	1138100	950	Q7L2E3	Q7L2E3	Putative ATP-dependent RNA helicase DHX30	DHX30
0	0	61912	215650	138781	1496400	2881000	2188700	15.7709	0.935405	8.61797	18	18	18	27.4	27.4	27.4	96.022	0	50.76	223440000	40	0	0	1	6	17	14	4655000	1034	Q8WUM4	Q8WUM4	Programmed cell death 6-interacting protein	PDCD6IP
0	0	93287	87463	90375	1251600	1586600	1419100	15.7024	0.933514	8.58052	8	8	8	18.4	18.4	18.4	61.992	0	54.502	78491000	16	0	0	1	1	8	6	3018900	1168	Q9BVP2	Q9BVP2	Guanine nucleotide-binding protein-like 3	GNL3
0	0	588010	679730	633870	9724400	10020000	9872200	15.5745	0.929963	8.51065	11	11	11	41.7	41.7	41.7	38.242	0	44.86	441260000	27	0	0	1	2	8	9	21013000	1341	Q9Y266	Q9Y266	Nuclear migration protein nudC	NUDC
0	0	80799	103280	92039.5	1272400	1580600	1426500	15.4988	0.927846	8.46928	30	30	30	17.9	17.9	17.9	242.98	0	46.239	312820000	57	0	0	3	4	27	23	3037100	428	P27708;P31327	P27708	CAD protein;Glutamine-dependent carbamoyl-phosphate synthase;Aspartate carbamoyltransferase;Dihydroorotase	CAD
0	0	0	21169	10584.5	102770	219820	161295	15.2388	0.920499	8.32721	4	4	4	7.6	7.6	7.6	94.511	0	2.82	17875000	6	0	0	0	1	4	2	343750	238	O95757	O95757	Heat shock 70 kDa protein 4L	HSPA4L
0	0	56862	377970	217416	2775400	3850900	3313150	15.2388	0.920499	8.32719	8	8	8	40.5	40.5	40.5	33.784	0	22.876	134160000	16	0	0	1	3	7	5	7061100	391	P22087;A6NHQ2	P22087	rRNA 2-O-methyltransferase fibrillarin	FBL
0	0	182620	144300	163460	1956400	2944700	2450550	14.9917	0.913401	8.19221	7	7	7	27.2	27.2	27.2	38.274	0	38.357	104560000	9	0	0	1	1	5	4	5228000	234	O95433	O95433	Activator of 90 kDa heat shock protein ATPase homolog 1	AHSA1
0	0	697360	699430	698395	9326500	11152000	10239250	14.6611	0.903716	8.01154	11	11	11	49.2	49.2	49.2	28.994	0	112.01	262500000	28	0	0	3	3	8	10	21875000	564	P50402	P50402	Emerin	EMD
0	0	13188	34559	23873.5	261820	437640	349730	14.6493	0.903366	8.00508	7	7	7	10.6	10.6	10.6	106.1	0	18.879	35866000	11	0	0	1	1	6	5	747210	1328	Q9UNX4	Q9UNX4	WD repeat-containing protein 3	WDR3
0	0	38772	133150	85961	982210	1441400	1211805	14.0971	0.88668	7.70336	3	3	3	13	13	13	44.385	0	17.486	41528000	10	0	0	1	1	3	3	2595500	863	Q15427	Q15427	Splicing factor 3B subunit 4	SF3B4
0	0	439270	479090	459180	5239900	7689400	6464650	14.0787	0.886111	7.69327	19	19	19	39.1	39.1	39.1	80.109	0	96.735	553900000	46	0	0	5	3	17	16	13848000	757	Q12931	Q12931	Heat shock protein 75 kDa, mitochondrial	TRAP1
0	0	0	43768	21884	222840	391060	306950	14.0262	0.88449	7.66461	7	7	7	8.4	8.4	8.4	128.3	0	9.8227	42091000	13	0	0	0	2	7	4	657670	1067	Q93009	Q93009	Ubiquitin carboxyl-terminal hydrolase 7	USP7
0	0	261880	391090	326485	4803800	4277400	4540600	13.9075	0.880799	7.59974	26	26	26	23.9	23.9	23.9	166.57	0	133.73	564580000	57	0	0	6	5	20	23	9734200	813	Q14152	Q14152	Eukaryotic translation initiation factor 3 subunit A	EIF3A
0	0	287170	550910	419040	6162100	5464600	5813350	13.873	0.87972	7.58088	29	29	29	38.3	38.3	38.3	110.42	0	118.23	648170000	64	0	0	6	7	24	22	12465000	608	P55060	P55060	Exportin-2	CSE1L
0	0	21735	0	10867.5	206540	94801	150670	13.8643	0.879447	7.57613	4	4	4	4.6	4.6	4.6	109.96	0	3.288	14538000	7	0	0	1	0	1	4	323080	150	O43592	O43592	Exportin-T	XPOT
0	0	159320	164550	161935	2078600	2348100	2213350	13.6681	0.873258	7.46893	20	20	20	21.6	21.6	21.6	145.83	0	86.787	294530000	44	0	0	3	5	16	17	4750500	200	O75533	O75533	Splicing factor 3B subunit 1	SF3B1
0	0	20536	65696	43116	496540	662350	579445	13.4392	0.865923	7.34383	14	14	14	14.2	14.2	14.2	121.9	0	15.049	68482000	19	0	0	1	2	10	8	1245100	164	O60264;P28370	O60264	SWI/SNF-related matrix-associated actin-dependent regulator of chromatin subfamily A member 5	SMARCA5
0	0	649370	1013500	831435	11193000	11116000	11154500	13.416	0.865171	7.33113	10	10	7	40	40	29.3	38.58	0	57.394	407520000	27	0	0	3	4	9	7	23972000	858	Q15366	Q15366	Poly(rC)-binding protein 2	PCBP2
0	0	269720	62877	166298	1677600	2764100	2220850	13.3546	0.86318	7.2976	8	8	8	20.7	20.7	20.7	51.156	0	11.649	128910000	14	0	0	3	1	8	4	4774300	1337	Q9Y230	Q9Y230	RuvB-like 2	RUVBL2
0	0	0	108720	54360	818540	594850	706695	13.0003	0.851501	7.10398	4	4	4	17.3	17.3	17.3	35.719	0	5.5225	25876000	8	0	0	0	1	3	4	1522100	1111	Q96P16	Q96P16	Regulation of nuclear pre-mRNA domain-containing protein 1A	RPRD1A
0	0	100860	133400	117130	1588700	1447900	1518300	12.9625	0.850238	7.08334	6	6	6	19.3	19.3	19.3	52.623	0	25.75	75230000	12	0	0	2	1	4	5	3270900	1077	Q96CS3	Q96CS3	FAS-associated factor 2	FAF2
0	0	227420	114910	171165	1822900	2602900	2212900	12.9285	0.849096	7.06473	17	17	17	34.1	34.1	34.1	75.378	0	24.095	176420000	26	0	0	3	2	14	11	4768200	602	P54136	P54136	Arginine--tRNA ligase, cytoplasmic	RARS
0	0	112630	0	56315	392740	1042300	717520	12.7412	0.842759	6.9624	4	4	4	15	15	15	35.582	0	10.497	21667000	5	0	0	1	0	4	2	1547600	1209	Q9H7B2	Q9H7B2	Ribosome production factor 2 homolog	RPF2
0	0	91752	172690	132221	1379500	1988100	1683800	12.7347	0.842539	6.95887	7	7	3	26.9	26.9	14.9	42.613	0	17.713	72642000	10	0	0	1	1	7	4	3632100	634	P61163	P61163	Alpha-centractin	ACTR1A
0	0	0	92549	46274.5	400280	762050	581165	12.5591	0.836507	6.86288	4	4	4	17.3	17.3	17.3	45.518	0	23.364	30117000	8	0	0	0	1	4	3	1254900	348	P13861;P31323	P13861	cAMP-dependent protein kinase type II-alpha regulatory subunit	PRKAR2A
0	0	7403.8	24933	16168.4	175150	229850	202500	12.5244	0.835307	6.84395	11	11	11	3.6	3.6	3.6	481.89	0	33.849	80470000	20	0	0	1	2	8	9	437340	965	Q7Z6Z7	Q7Z6Z7	E3 ubiquitin-protein ligase HUWE1	HUWE1
0	0	30203	0	15101.5	48392	328570	188481	12.4809	0.833796	6.82019	4	4	4	9.3	9.3	9.3	90.069	0	9.6122	17915000	4	0	0	1	0	3	1	407170	404	P23921	P23921	Ribonucleoside-diphosphate reductase large subunit	RRM1
0	0	101310	0	50655	359440	903910	631675	12.4701	0.83342	6.81428	4	4	4	9.1	9.1	9.1	51.294	0	4.3432	35481000	7	0	0	1	0	4	2	1364700	610	P55084	P55084	Trifunctional enzyme subunit beta, mitochondrial;3-ketoacyl-CoA thiolase	HADHB
0	0	0	517080	258540	3050700	3394400	3222550	12.4644	0.833221	6.81116	9	6	6	39.6	28.7	28.7	37.497	0	12.335	118360000	12	0	0	1	4	8	8	6962200	857	Q15365;P57721;P57723	Q15365	Poly(rC)-binding protein 1	PCBP1
0	0	234980	118080	176530	2639000	1752700	2195850	12.439	0.832333	6.79725	18	18	18	26.5	26.5	26.5	102.49	0	107.8	227750000	37	0	0	4	2	12	18	4744700	472	P35606	P35606	Coatomer subunit beta	COPB2
1079600	1329800	7550700	11914000	9732350	102200000	121760000	111980000	11.506	0.798472	6.28741	26	6	5	71.6	19.6	16.2	49.67	0	183.92	4916600000	41	10	3	17	17	24	23	245830000	290	P07437	P07437	Tubulin beta chain	TUBB
0	0	88609	184240	136424	669710	2455000	1562355	11.4522	0.796436	6.25801	8	8	7	35.4	35.4	32.7	34.095	0	10.834	64554000	14	0	0	1	2	6	4	3397600	278	P06493	P06493	Cyclin-dependent kinase 1	CDK1
0	0	1362000	1607500	1484750	15794000	18191000	16992500	11.4447	0.796153	6.25393	34	34	34	47	47	47	77.515	0	136.06	1736800000	86	0	0	9	13	28	30	36954000	589	P52272	P52272	Heterogeneous nuclear ribonucleoprotein M	HNRNPM
0	0	224650	304390	264520	2570900	3480000	3025450	11.4375	0.79588	6.25001	6	6	6	38.4	38.4	38.4	35.348	0	54.57	111860000	14	0	0	1	1	6	5	6580000	769	Q13155	Q13155	Aminoacyl tRNA synthase complex-interacting multifunctional protein 2	AIMP2
0	0	312290	935850	624070	7369800	6716400	7043100	11.2858	0.790079	6.16708	33	33	33	42.2	42.2	42.2	123.38	0	120.83	812720000	73	0	0	4	12	26	25	15334000	120	O14980	O14980	Exportin-1	XPO1
0	0	42564	188500	115532	1272900	1321500	1297200	11.2281	0.787854	6.13555	15	15	15	19.6	19.6	19.6	118.71	0	96.833	146930000	29	0	0	1	3	12	11	2825500	1030	Q8TEX9	Q8TEX9	Importin-4	IPO4
0	0	41181	94616	67898.5	663150	838610	750880	11.0589	0.781259	6.04309	6	6	6	9	9	9	91.706	0	9.2693	68777000	16	0	0	1	3	6	5	1637600	1119	Q96QK1	Q96QK1	Vacuolar protein sorting-associated protein 35	VPS35
0	0	249770	348200	298985	3282900	3210800	3246850	10.8596	0.773362	5.93419	23	22	22	33.1	32.1	32.1	109.43	0	156.81	361670000	59	0	0	7	7	19	22	7091600	845	Q15029	Q15029	116 kDa U5 small nuclear ribonucleoprotein component	EFTUD2
0	0	0	72519	36259.5	346990	429760	388375	10.711	0.767378	5.853	3	3	3	9	9	9	52.221	0	5.6454	22081000	4	0	0	0	1	2	2	849270	324	P11172	P11172	Uridine 5-monophosphate synthase;Orotate phosphoribosyltransferase;Orotidine 5-phosphate decarboxylase	UMPS
0	0	44692	50601	47646.5	559100	457840	508470	10.6717	0.765783	5.83154	4	4	4	7	7	7	87.133	0	9.8273	41153000	10	0	0	1	2	3	4	1112200	834	Q14694	Q14694	Ubiquitin carboxyl-terminal hydrolase 10	USP10
0	0	0	77230	38615	408880	411930	410405	10.6281	0.764006	5.80772	3	3	3	20.5	20.5	20.5	28.068	0	9.1732	14369000	5	0	0	0	1	2	3	898030	1336	Q9Y224	Q9Y224	UPF0568 protein C14orf166	C14orf166
221930	0	534140	712680	623410	6335500	6911200	6623350	10.6244	0.763853	5.80568	20	19	19	36.4	36.4	36.4	72.332	0	63.318	441460000	50	2	0	6	9	17	16	14715000	321	P11021	P11021	78 kDa glucose-regulated protein	HSPA5
0	0	104070	560800	332435	2862100	4193100	3527600	10.6114	0.763322	5.79858	11	11	11	36.8	36.8	36.8	50.227	0	35.303	169840000	27	0	0	1	4	11	8	7720100	1340	Q9Y265	Q9Y265	RuvB-like 1	RUVBL1
0	0	349200	586680	467940	4662700	5253600	4958150	10.5957	0.762678	5.79	16	16	16	36	36	36	66.726	0	53.83	314710000	40	0	0	4	6	13	14	10852000	1338	Q9Y262	Q9Y262	Eukaryotic translation initiation factor 3 subunit L	EIF3L
0	0	49062	33677	41369.5	319010	555840	437425	10.5736	0.761772	5.77793	4	4	4	7.2	7.2	7.2	95.737	0	7.2203	33516000	8	0	0	1	1	4	2	957590	1159	Q9BUJ2	Q9BUJ2	Heterogeneous nuclear ribonucleoprotein U-like protein 1	HNRNPUL1
0	0	115350	0	57675	401610	812600	607105	10.5263	0.759825	5.75208	5	5	5	17.6	17.6	17.6	32.004	0	5.5653	26591000	8	0	0	1	0	4	3	1329600	1097	Q96HS1	Q96HS1	Serine/threonine-protein phosphatase PGAM5, mitochondrial	PGAM5
0	0	963430	1144700	1054065	10303000	11675000	10989000	10.4254	0.75564	5.69691	14	14	14	49.6	49.6	49.6	55.18	0	70.624	457640000	31	0	0	6	4	12	12	24086000	1318	Q9UMS4	Q9UMS4	Pre-mRNA-processing factor 19	PRPF19
0	0	106760	168260	137510	1413300	1452000	1432650	10.4185	0.755355	5.69318	11	11	7	14.7	14.7	9	104.55	0	35.139	138170000	22	0	0	2	3	8	10	3140300	680	P63010	P63010	AP-2 complex subunit beta	AP2B1
0	0	0	213960	106980	1067800	1148600	1108200	10.3589	0.752864	5.66063	4	4	4	12.4	12.4	12.4	54.416	0	14.063	68050000	10	0	0	0	2	4	4	2430400	417	P26196	P26196	Probable ATP-dependent RNA helicase DDX6	DDX6
0	0	598330	526680	562505	4564900	6935700	5750300	10.2227	0.747113	5.58616	20	20	19	43.7	43.7	42.3	66.408	0	90.083	441890000	45	0	0	5	5	18	12	12626000	384	P20700	P20700	Lamin-B1	LMNB1
0	0	81933	69596	75764.5	886920	660380	773650	10.2112	0.746628	5.57992	4	4	4	11.6	11.6	11.6	60.593	0	6.8123	35675000	9	0	0	1	1	3	4	1698800	1205	Q9H3P7	Q9H3P7	Golgi resident protein GCP60	ACBD3
0	0	794520	1582500	1188510	11698000	12508000	12103000	10.1833	0.745439	5.56467	65	65	65	49.9	49.9	49.9	191.61	0	323.31	2392500000	175	0	0	16	25	58	54	26583000	710	Q00610;P53675	Q00610	Clathrin heavy chain 1	CLTC
0	0	255630	398460	327045	3087400	3568600	3328000	10.176	0.745125	5.56064	10	10	10	39.1	39.1	39.1	38.438	0	32.638	153510000	23	0	0	2	3	9	7	7310200	1359	Q9Y3F4	Q9Y3F4	Serine-threonine kinase receptor-associated protein	STRAP
0	0	68088	155020	111554	1108600	1118200	1113400	9.98082	0.736715	5.454	25	25	25	23.2	23.2	23.2	157.9	0	64.041	220490000	43	0	0	5	5	17	19	2449900	512	P42704	P42704	Leucine-rich PPR motif-containing protein, mitochondrial	LRPPRC
0	0	51039	0	25519.5	180480	324870	252675	9.90125	0.733239	5.41052	3	3	3	6.3	6.3	6.3	41.29	0	3.3083	11684000	3	0	0	1	0	2	1	556400	988	Q8IWS0	Q8IWS0	PHD finger protein 6	PHF6
0	0	0	20485	10242.5	100400	99953	100176	9.78047	0.727909	5.34452	3	3	3	3.3	3.3	3.3	123.9	0	2.4027	9054300	5	0	0	0	1	2	2	220840	110	O14776	O14776	Transcription elongation regulator 1	TCERG1
0	0	33690	96091	64890.5	404690	864210	634450	9.77724	0.727765	5.34275	7	7	7	15.9	15.9	15.9	76.715	0	24.542	58744000	15	0	0	1	2	6	4	1398700	560	P49915	P49915	GMP synthase [glutamine-hydrolyzing]	GMPS
0	0	102720	155410	129065	1108100	1407600	1257850	9.74586	0.726369	5.32561	7	7	7	10.6	10.6	10.6	89.301	0	12.072	88761000	14	0	0	1	3	5	6	2773800	523	P46087	P46087	Probable 28S rRNA (cytosine(4447)-C(5))-methyltransferase	NOP2
0	0	18491	54168	36329.5	283180	421740	352460	9.70176	0.724399	5.30151	7	3	3	10.3	4.6	4.6	104.64	0	5.2601	34213000	7	0	0	3	4	6	5	777580	748	Q10567	Q10567	AP-1 complex subunit beta-1	AP1B1
0	0	550500	722420	636460	5458400	6709300	6083850	9.55889	0.717956	5.22344	20	20	20	32.9	32.9	32.9	92.48	0	143.96	483860000	47	0	0	5	8	18	16	13441000	615	P55884	P55884	Eukaryotic translation initiation factor 3 subunit B	EIF3B
0	0	31372	25672	28522	197980	344030	271005	9.50161	0.715346	5.19214	9	9	9	6.8	6.8	6.8	168.59	0	9.1241	48523000	11	0	0	2	2	8	4	599050	1029	Q8TEQ6	Q8TEQ6	Gem-associated protein 5	GEMIN5
0	0	0	50530	25265	123080	354340	238710	9.44825	0.7129	5.16298	5	5	5	8.7	8.7	8.7	95.785	0	6.1738	20590000	9	0	0	0	1	5	3	527950	521	P45974	P45974	Ubiquitin carboxyl-terminal hydrolase 5	USP5
0	0	128490	239540	184015	1502600	1929100	1715850	9.32451	0.707175	5.09536	11	9	9	27	21.4	21.4	46.871	0	12.969	87394000	17	0	0	3	4	8	7	3799700	490	P38919	P38919	Eukaryotic initiation factor 4A-III;Eukaryotic initiation factor 4A-III, N-terminally processed	EIF4A3
0	0	75947	104960	90453.5	1050500	635320	842910	9.31871	0.706905	5.09219	4	4	4	18.8	18.8	18.8	32.688	0	4.2879	28000000	8	0	0	1	1	3	3	1866700	794	Q13595	Q13595	Transformer-2 protein homolog alpha	TRA2A
0	0	21860	25045	23452.5	223270	212830	218050	9.29752	0.705916	5.08061	6	5	5	10.1	8.9	8.9	74.139	0	8.7113	19803000	10	0	0	2	2	5	4	483000	255	P02545	P02545	Prelamin-A/C;Lamin-A/C	LMNA
0	0	195720	106990	151355	1309400	1493900	1401650	9.26068	0.704192	5.06048	7	7	7	24.5	24.5	24.5	63.972	0	28.917	77650000	13	0	0	1	1	6	5	3106000	131	O15371	O15371	Eukaryotic translation initiation factor 3 subunit D	EIF3D
0	0	2776500	3358000	3067250	23453000	32757000	28105000	9.16293	0.699583	5.00707	34	34	31	66.3	66.3	62.4	53.651	0	323.31	2119700000	101	0	0	13	17	31	27	62345000	302	P08670;P17661;P41219	P08670	Vimentin	VIM
0	0	0	257540	128770	1029400	1317100	1173250	9.11121	0.697125	4.9788	12	12	12	17.4	17.4	17.4	101.89	0	26.277	114580000	20	0	0	0	5	10	7	2604000	555	P49736	P49736	DNA replication licensing factor MCM2	MCM2
0	0	2339800	1278800	1809300	15441000	17482000	16461500	9.09827	0.696508	4.97173	16	16	16	54.1	54.1	54.1	43.062	0	234.26	694270000	41	0	0	6	4	15	14	36541000	755	Q12905	Q12905	Interleukin enhancer-binding factor 2	ILF2
0	0	17647	144330	80988.5	754560	705260	729910	9.01251	0.692395	4.92487	12	12	12	11.9	11.9	11.9	155.2	0	20.954	92442000	23	0	0	1	2	8	11	1621800	207	O75694	O75694	Nuclear pore complex protein Nup155	NUP155
0	0	89634	100960	95297	761190	952710	856950	8.99241	0.691425	4.91389	9	9	9	20.1	20.1	20.1	82.999	0	26.48	78084000	22	0	0	3	2	8	8	1904500	501	P40939	P40939	Trifunctional enzyme subunit alpha, mitochondrial;Long-chain enoyl-CoA hydratase;Long chain 3-hydroxyacyl-CoA dehydrogenase	HADHA
0	0	1771300	1363800	1567550	11084000	16869000	13976500	8.91614	0.687726	4.87221	6	6	6	48.4	48.4	48.4	21.863	0	148.29	279790000	18	0	0	2	2	6	5	31088000	457	P32969	P32969	60S ribosomal protein L9	RPL9
0	0	177570	287860	232715	1743500	2399500	2071500	8.90145	0.687009	4.86418	15	13	13	28.3	24.6	24.6	70.942	0	24.824	156690000	27	0	0	4	4	15	12	4608400	147	O43390	O43390	Heterogeneous nuclear ribonucleoprotein R	HNRNPR
0	0	67489	60138	63813.5	520480	610670	565575	8.86294	0.685127	4.84313	16	16	15	15.8	15.8	15.3	189.25	0	37.509	104480000	24	0	0	2	2	13	9	1258800	535	P46940;Q13576	P46940	Ras GTPase-activating-like protein IQGAP1	IQGAP1
0	0	664410	684320	674365	5707000	5996900	5851950	8.67772	0.675954	4.74192	15	15	15	40.9	40.9	40.9	52.22	0	68.067	365470000	37	0	0	5	4	12	12	13053000	622	P60228	P60228	Eukaryotic translation initiation factor 3 subunit E	EIF3E
0	0	63433	181830	122632	832260	1283900	1058080	8.62813	0.673465	4.71482	9	9	9	31.1	31.1	31.1	45.531	0	17.339	59036000	18	0	0	2	3	7	6	2361400	841	Q15008	Q15008	26S proteasome non-ATPase regulatory subunit 6	PSMD6
0	0	701500	693960	697730	5289000	6687700	5988350	8.58262	0.671169	4.68996	42	42	42	39.4	39.4	39.4	170.59	0	314.95	1096500000	109	0	0	11	11	36	32	13372000	292	P07814	P07814	Bifunctional glutamate/proline--tRNA ligase;Glutamate--tRNA ligase;Proline--tRNA ligase	EPRS
0	0	0	251000	125500	1066100	1065400	1065750	8.49203	0.666561	4.64045	10	10	10	21.5	21.5	21.5	66.9	0	11.972	73858000	16	0	0	0	4	7	8	2382500	243	O95831	O95831	Apoptosis-inducing factor 1, mitochondrial	AIFM1
0	0	361730	470360	416045	3600300	3448200	3524250	8.47084	0.665475	4.62887	24	24	24	35.8	35.8	35.8	102	0	63.419	417670000	54	0	0	4	8	19	20	7880600	947	Q7KZF4	Q7KZF4	Staphylococcal nuclease domain-containing protein 1	SND1
0	0	383950	463360	423655	3471400	3703400	3587400	8.46774	0.665316	4.62718	26	26	17	36.6	36.6	25.9	104.85	0	68.221	441220000	64	0	0	9	9	19	21	8022200	154	O43707;Q08043;Q9H254	O43707	Alpha-actinin-4	ACTN4
0	0	330540	329510	330025	2375300	3212200	2793750	8.46527	0.66519	4.62583	15	15	13	30.7	30.7	27	69.602	0	29.446	199920000	36	0	0	5	4	14	11	6247600	170	O60506	O60506	Heterogeneous nuclear ribonucleoprotein Q	SYNCRIP
0	0	182150	286730	234440	1921600	2027900	1974750	8.42326	0.663029	4.60288	15	15	15	20.6	20.6	20.6	112.42	0	90.052	212080000	33	0	0	4	4	13	10	4418400	696	P78347	P78347	General transcription factor II-I	GTF2I
0	0	174030	93267	133648	959090	1265900	1112495	8.32404	0.657883	4.54865	25	25	19	15.4	15.4	11.8	229	0	46.411	254210000	43	0	0	5	3	19	15	2492300	471	P35580;P35749	P35580	Myosin-10	MYH10
0	0	243870	0	121935	601170	1410800	1005985	8.25017	0.654012	4.50829	4	3	3	10.7	8.8	8.8	46.437	0	5.5461	45118000	6	0	0	1	0	4	2	2255900	119	O14979	O14979	Heterogeneous nuclear ribonucleoprotein D-like	HNRNPDL
0	0	67821	66350	67085.5	311720	783180	547450	8.16048	0.649265	4.45928	4	4	4	13	13	13	42.945	0	5.2245	31956000	7	0	0	1	1	4	2	1229100	1325	Q9UNM6	Q9UNM6	26S proteasome non-ATPase regulatory subunit 13	PSMD13
0	0	416980	0	208490	1471700	1899000	1685350	8.0836	0.645154	4.41727	4	4	4	8.6	8.6	8.6	53.425	0	2.889	49239000	7	0	0	1	0	4	2	3787600	475	P35637;Q92804	P35637	RNA-binding protein FUS	FUS
0	0	0	175030	87515	605010	804510	704760	8.05302	0.643508	4.40056	5	5	5	14.4	14.4	14.4	57.543	0	4.4811	41198000	9	0	0	0	2	4	3	1584500	893	Q2TAY7	Q2TAY7	WD40 repeat-containing protein SMU1;WD40 repeat-containing protein SMU1, N-terminally processed	SMU1
0	0	496680	497880	497280	4217000	3779100	3998050	8.03984	0.642796	4.39335	12	12	11	37.6	37.6	35	52.164	0	28.041	197790000	25	0	0	4	4	9	10	8990600	778	Q13283	Q13283	Ras GTPase-activating protein-binding protein 1	G3BP1
0	0	748410	158820	453615	3313100	3980400	3646750	8.03931	0.642767	4.39306	9	9	9	39.1	39.1	39.1	36.501	0	66.967	155810000	19	0	0	3	1	7	7	8200600	782	Q13347	Q13347	Eukaryotic translation initiation factor 3 subunit I	EIF3I
0	0	186310	177130	181720	1140500	1781000	1460750	8.03847	0.642722	4.3926	12	12	12	24.3	24.3	24.3	79.685	0	18.804	137970000	22	0	0	3	3	11	6	3285000	585	P51659	P51659	Peroxisomal multifunctional enzyme type 2;(3R)-hydroxyacyl-CoA dehydrogenase;Enoyl-CoA hydratase 2	HSD17B4
0	0	147060	0	73530	676490	499690	588090	7.99796	0.640528	4.37047	4	3	3	14.1	11.5	11.5	42.823	0	3.4643	21172000	4	0	0	2	0	2	3	1323200	1138	Q99733	Q99733	Nucleosome assembly protein 1-like 4	NAP1L4
0	0	733930	369380	551655	1764100	7015300	4389700	7.95733	0.638316	4.34827	3	3	3	21.4	21.4	21.4	13.293	0	2.933	59296000	6	0	0	1	1	3	1	9882700	544	P49207	P49207	60S ribosomal protein L34	RPL34
0	0	359580	609160	484370	3618500	4073100	3845800	7.9398	0.637358	4.33869	62	62	62	34.7	34.7	34.7	273.42	0	283.24	1082500000	140	0	0	13	21	49	48	8660300	546	P49327	P49327	Fatty acid synthase;[Acyl-carrier-protein] S-acetyltransferase;[Acyl-carrier-protein] S-malonyltransferase;3-oxoacyl-[acyl-carrier-protein] synthase;3-oxoacyl-[acyl-carrier-protein] reductase;3-hydroxyacyl-[acyl-carrier-protein] dehydratase;Enoyl-[acyl-carrier-protein] reductase;Oleoyl-[acyl-carrier-protein] hydrolase	FASN
0	0	189680	361090	275385	1980500	2388100	2184300	7.9318	0.636921	4.33432	51	51	51	32	32	32	244.5	0	190.44	580480000	93	0	0	9	13	40	33	4919300	206	O75643	O75643	U5 small nuclear ribonucleoprotein 200 kDa helicase	SNRNP200
0	0	152080	277350	214715	1606700	1753500	1680100	7.82479	0.631022	4.27584	10	10	10	19.8	19.8	19.8	66.69	0	102.7	113690000	21	0	0	1	3	8	9	3789700	365	P17812;Q9NRF8	P17812	CTP synthase 1	CTPS1
0	0	0	60670	30335	212550	257960	235255	7.75523	0.627144	4.23783	3	3	3	7.7	7.7	7.7	59.875	0	6.6546	12217000	5	0	0	0	1	2	2	531180	173	O60678	O60678	Protein arginine N-methyltransferase 3	PRMT3
0	0	20500	78947	49723.5	398610	369180	383895	7.72059	0.6252	4.2189	5	5	5	8.4	8.4	8.4	111.33	0	9.8279	44229000	12	0	0	1	2	3	5	867230	1367	Q9Y4L1	Q9Y4L1	Hypoxia up-regulated protein 1	HYOU1
0	0	146170	420610	283390	1735700	2622300	2179000	7.68905	0.623422	4.20167	8	8	8	22.9	22.9	22.9	36.224	0	17.043	64022000	13	0	0	1	2	7	4	4924800	1137	Q99729	Q99729	Heterogeneous nuclear ribonucleoprotein A/B	HNRNPAB
0	0	1177800	312160	744980	4604200	6608800	5606500	7.52571	0.614096	4.11241	10	10	10	26.8	26.8	26.8	46.108	0	42.096	241360000	22	0	0	4	2	8	8	12703000	492	P39023;Q92901	P39023	60S ribosomal protein L3	RPL3
0	0	317950	577330	447640	3031400	3703100	3367250	7.52223	0.613895	4.11051	19	19	19	26.8	26.8	26.8	123.63	0	62.917	427270000	45	0	0	3	7	17	14	7629800	91	O00410;O60518	O00410	Importin-5	IPO5
0	0	71815	136180	103998	850470	701760	776115	7.46282	0.610452	4.07805	3	3	3	12.8	12.8	12.8	31.279	0	9.316	21123000	6	0	0	1	1	2	2	1760200	305	P09012;P08579	P09012	U1 small nuclear ribonucleoprotein A	SNRPA
0	0	109370	58621	83995.5	620920	628840	624880	7.43945	0.60909	4.06527	5	5	3	9.2	9.2	6.6	69.72	0	5.5052	39697000	10	0	0	1	1	3	5	1417800	575	P51114	P51114	Fragile X mental retardation syndrome-related protein 1	FXR1
0	0	0	124010	62005	384770	523690	454230	7.3257	0.602398	4.00311	3	3	3	26	26	26	26.227	0	3.0302	14455000	4	0	0	0	1	2	1	1032500	156	O43809	O43809	Cleavage and polyadenylation specificity factor subunit 5	NUDT21
0	0	524020	894770	709395	4737500	5561900	5149700	7.25928	0.598443	3.96682	13	13	13	36.9	36.9	36.9	57.861	0	56.778	234360000	34	0	0	4	5	12	11	11718000	590	P52292	P52292	Importin subunit alpha-1	KPNA2
0	0	378680	313300	345990	2455100	2425100	2440100	7.05252	0.585893	3.85383	15	15	13	24.3	24.3	20.8	87.343	0	26.553	222890000	27	0	0	3	4	10	12	5572200	1232	Q9NR30	Q9NR30	Nucleolar RNA helicase 2	DDX21
0	0	113140	75486	94313	535520	793920	664720	7.04802	0.585616	3.85138	8	8	8	16.1	16.1	16.1	70.729	0	9.4044	51614000	18	0	0	2	2	8	6	1518100	1283	Q9UHB9	Q9UHB9	Signal recognition particle subunit SRP68	SRP68
0	0	546900	759740	653320	4343700	4857400	4600550	7.0418	0.585233	3.84798	28	28	28	29.2	29.2	29.2	144.5	0	167.51	609450000	62	0	0	8	10	22	20	10508000	503	P41252	P41252	Isoleucine--tRNA ligase, cytoplasmic	IARS
0	0	78967	90163	84565	800770	383730	592250	7.00349	0.582863	3.82704	9	9	9	13.7	13.7	13.7	114.76	0	57.559	62267000	15	0	0	2	1	4	8	1353600	362	P16615;O14983;Q93084	P16615	Sarcoplasmic/endoplasmic reticulum calcium ATPase 2	ATP2A2
0	0	91235	0	45617.5	323250	314770	319010	6.99315	0.582222	3.82139	3	3	3	8.8	8.8	8.8	46.836	0	2.726	16044000	7	0	0	1	0	3	3	729260	277	P05455	P05455	Lupus La protein	SSB
0	0	44011	0	22005.5	119030	187420	153225	6.96303	0.580347	3.80494	4	4	4	5.1	5.1	5.1	102.45	0	5.6935	13668000	7	0	0	1	0	3	3	350460	8	A0A0B4J2E5;Q15269;A0A096LPI6	A0A0B4J2E5;Q15269	Periodic tryptophan protein 2 homolog	PWP2
0	0	932180	0	466090	4202900	2282100	3242500	6.95681	0.579959	3.80154	3	3	3	28.6	28.6	28.6	15.423	0	5.2458	44503000	6	0	0	2	0	2	2	7417200	671	P62847	P62847	40S ribosomal protein S24	RPS24
0	0	171630	54791	113210	617500	929470	773485	6.83227	0.572114	3.73348	8	8	8	19	19	19	66.049	0	12.044	54975000	14	0	0	2	1	7	4	1773400	99	O00567	O00567	Nucleolar protein 56	NOP56
0	0	52287	127700	89993.5	460790	767820	614305	6.8261	0.571722	3.73011	6	6	5	7.8	7.8	6.8	119.52	0	15.711	59161000	15	0	0	1	2	6	3	1408600	233	O95373	O95373	Importin-7	IPO7
0	0	813220	415470	614345	4174700	4141500	4158100	6.76835	0.568032	3.69855	4	4	4	35.8	35.8	35.8	17.818	0	6.4958	85905000	10	0	0	2	1	3	3	9545000	440	P30050	P30050	60S ribosomal protein L12	RPL12
0	0	141560	74986	108273	873040	591330	732185	6.7624	0.56765	3.6953	5	5	5	25.2	25.2	25.2	39.31	0	17.191	26895000	7	0	0	1	1	3	3	1680900	1081	Q96DI7	Q96DI7	U5 small nuclear ribonucleoprotein 40 kDa protein	SNRNP40
0	0	72088	50234	61161	296850	529330	413090	6.75414	0.567119	3.69079	7	7	7	10.6	10.6	10.6	101.27	0	13.892	49322000	15	0	0	2	2	6	4	948510	1173	Q9BXJ9;Q6N069	Q9BXJ9	N-alpha-acetyltransferase 15, NatA auxiliary subunit	NAA15
0	0	1103700	1118000	1110850	7198400	7738200	7468300	6.72305	0.565115	3.6738	16	16	16	44.7	44.7	44.7	57.924	0	84.811	566220000	49	0	0	6	6	13	10	17158000	572	P50991	P50991	T-complex protein 1 subunit delta	CCT4
0	0	105590	172730	139160	1034400	827250	930825	6.68888	0.562903	3.65513	14	14	14	19.6	19.6	19.6	109	0	23.915	102720000	23	0	0	3	4	7	10	2139900	1349	Q9Y2L1	Q9Y2L1	Exosome complex exonuclease RRP44	DIS3
0	0	532390	232210	382300	2263500	2722900	2493200	6.52158	0.551902	3.5637	11	9	9	41.4	34.9	34.9	45.671	0	23.734	86266000	16	0	0	4	4	10	8	5751000	591	P52597	P52597	Heterogeneous nuclear ribonucleoprotein F;Heterogeneous nuclear ribonucleoprotein F, N-terminally processed	HNRNPF
0	0	27010	106880	66945	428150	443880	436015	6.51303	0.551332	3.55903	4	4	4	9.4	9.4	9.4	49.03	0	3.1578	25148000	8	0	0	1	2	2	3	1005900	663	P62495	P62495	Eukaryotic peptide chain release factor subunit 1	ETF1
0	0	245810	285330	265570	2086800	1333700	1710250	6.43992	0.546429	3.51908	3	3	3	17.5	17.5	17.5	19.794	0	3.8614	35564000	6	0	0	1	1	2	3	3951600	117	P19105;O14950;P24844	P19105;O14950	Myosin regulatory light chain 12A;Myosin regulatory light chain 12B	MYL12A;MYL12B
0	0	426460	1086000	756230	3800400	5900300	4850350	6.41386	0.544668	3.50484	14	14	14	36.6	36.6	36.6	59.366	0	86.952	347610000	35	0	0	4	6	14	9	11213000	1140	Q99832	Q99832	T-complex protein 1 subunit eta	CCT7
0	0	0	500920	250460	1739400	1464800	1602100	6.39663	0.5435	3.49543	3	3	3	14.3	14.3	14.3	34.93	0	40.72	51871000	6	0	0	0	2	2	2	3705100	1074	Q96AG4	Q96AG4	Leucine-rich repeat-containing protein 59	LRRC59
0	0	0	165910	82955	508440	544640	526540	6.3473	0.540138	3.46847	3	3	3	12.1	12.1	12.1	28.908	0.0018605	1.5056	19504000	5	0	0	0	1	2	2	1219000	407	P24539	P24539	ATP synthase F(0) complex subunit B1, mitochondrial	ATP5F1
0	0	325800	319170	322485	1956600	2130800	2043700	6.33735	0.539457	3.46303	14	14	14	15.1	15.1	15.1	105.34	0	23.137	198760000	28	0	0	4	5	10	10	4732400	21	Q99613;B5ME19	Q99613;B5ME19	Eukaryotic translation initiation factor 3 subunit C;Eukaryotic translation initiation factor 3 subunit C-like protein	EIF3C;EIF3CL
0	0	56569	247200	151884	705280	1171900	938590	6.17963	0.528511	3.37685	8	8	8	23.2	23.2	23.2	47.463	0	8.2625	58884000	13	0	0	1	4	6	5	2180900	86	O00231	O00231	26S proteasome non-ATPase regulatory subunit 11	PSMD11
0	0	167230	88682	127956	757940	811410	784675	6.13238	0.525178	3.35103	4	4	4	20.7	20.7	20.7	26.152	0	5.9775	23728000	6	0	0	1	1	2	2	1825300	1252	Q9NX63	Q9NX63	MICOS complex subunit MIC19	CHCHD3
290490	356400	1805900	2650900	2228400	9823800	17276000	13549900	6.08055	0.521492	3.32271	25	25	25	54.8	54.8	54.8	61.054	0	183.42	1030500000	87	3	2	9	12	22	19	32204000	318	P10809	P10809	60 kDa heat shock protein, mitochondrial	HSPD1
0	0	1198800	1673000	1435900	7952600	9495200	8723900	6.07556	0.521135	3.31998	38	38	38	36.5	36.5	36.5	140.96	0	233.62	1239500000	110	0	0	15	17	28	32	20320000	740	Q08211	Q08211	ATP-dependent RNA helicase A	DHX9
0	0	243680	772490	508085	2853100	3313300	3083200	6.06828	0.520614	3.316	13	13	13	33.9	33.9	33.9	68.137	0	47.734	215480000	34	0	0	2	7	10	11	7182500	427	P27694	P27694	Replication protein A 70 kDa DNA-binding subunit;Replication protein A 70 kDa DNA-binding subunit, N-terminally processed	RPA1
0	0	570750	2082700	1326725	7138800	8943000	8040900	6.06071	0.520073	3.31187	24	24	24	44.7	44.7	44.7	82.704	0	127.71	711940000	60	0	0	6	13	20	17	18735000	340	P13010	P13010	X-ray repair cross-complementing protein 5	XRCC5
0	0	369890	521320	445605	2402200	2907300	2654750	5.95763	0.512622	3.25554	17	17	17	29.4	29.4	29.4	94.33	0	31.771	310030000	37	0	0	5	6	14	16	6200700	462	P34932	P34932	Heat shock 70 kDa protein 4	HSPA4
0	0	77978	82281	80129.5	434660	519130	476895	5.95155	0.512179	3.25221	6	6	6	11.1	11.1	11.1	115.73	0	20.087	59044000	13	0	0	2	1	5	4	1114000	1189	Q9H0A0	Q9H0A0	N-acetyltransferase 10	NAT10
0	0	279740	519330	399535	2444100	2163400	2303750	5.76608	0.498429	3.15086	10	10	8	20.4	20.4	15.4	70.67	0	18.705	194630000	26	0	0	3	5	9	8	5406500	332	P11940;Q9H361;Q4VXU2;Q5JQF8;Q96DU9	P11940;Q9H361	Polyadenylate-binding protein 1;Polyadenylate-binding protein 3	PABPC1;PABPC3
0	0	173690	302190	237940	1308400	1429700	1369050	5.75376	0.497501	3.14413	7	7	7	15.9	15.9	15.9	68.047	0	23.094	96417000	21	0	0	2	4	6	6	3213900	847	Q15046	Q15046	Lysine--tRNA ligase	KARS
0	0	47023	81731	64377	297570	442100	369835	5.74483	0.496826	3.13925	6	6	6	12.4	12.4	12.4	74.175	0	7.2647	29527000	12	0	0	1	2	5	4	868430	1295	Q9UJS0	Q9UJS0	Calcium-binding mitochondrial carrier protein Aralar2	SLC25A13
0	0	69528	666280	367904	1822100	2368200	2095150	5.69483	0.49303	3.11193	4	4	4	17.3	17.3	17.3	36.983	0	26.102	78819000	14	0	0	1	2	4	4	4926200	483	P36873;P62140;P62136	P36873;P62140;P62136	Serine/threonine-protein phosphatase PP1-gamma catalytic subunit;Serine/threonine-protein phosphatase PP1-beta catalytic subunit;Serine/threonine-protein phosphatase PP1-alpha catalytic subunit	PPP1CC;PPP1CB;PPP1CA
0	0	297260	288840	293050	1652300	1671900	1662100	5.67173	0.491264	3.09931	6	6	6	24.7	24.7	24.7	35.611	0	38.284	74295000	14	0	0	3	2	4	5	3910200	210	O75821	O75821	Eukaryotic translation initiation factor 3 subunit G	EIF3G
0	0	73841	75633	74737	541260	292770	417015	5.57977	0.484165	3.04905	6	6	6	20	20	20	57.936	0	5.2144	32456000	9	0	0	1	1	3	4	983510	349	P14618;P30613	P14618	Pyruvate kinase PKM	PKM
0	0	2258000	1797300	2027650	10247000	12129000	11188000	5.51772	0.479308	3.01515	4	4	4	20.9	20.9	20.9	23.432	0	6.8157	158590000	12	0	0	2	2	3	3	26432000	570	P50914	P50914	60S ribosomal protein L14	RPL14
0	0	98703	267460	183082	773570	1241200	1007385	5.50239	0.4781	3.00677	13	13	13	22.5	22.5	22.5	96.557	0	14.583	107140000	24	0	0	1	4	9	7	2380900	459	P33991	P33991	DNA replication licensing factor MCM4	MCM4
0	0	46420	282240	164330	805590	979010	892300	5.42993	0.472343	2.96717	11	11	11	18.7	18.7	18.7	90.98	0	27.976	107780000	24	0	0	2	5	10	8	2113200	410	P25205	P25205	DNA replication licensing factor MCM3	MCM3
0	0	499200	422260	460730	2486700	2465700	2476200	5.37451	0.467888	2.93689	17	17	17	36	36	36	60.977	0	21.742	199710000	40	0	0	6	5	13	12	5873800	143	O43242	O43242	26S proteasome non-ATPase regulatory subunit 3	PSMD3
0	0	136820	0	68410	119460	614690	367075	5.36581	0.467184	2.93214	4	4	4	13.2	13.2	13.2	48.586	0	4.4385	21774000	5	0	0	1	0	3	1	870970	1175	Q9BXS5	Q9BXS5	AP-1 complex subunit mu-1	AP1M1
0	0	369570	1845600	1107585	4594600	7289600	5942100	5.36492	0.467112	2.93165	22	22	22	33.6	33.6	33.6	97.169	0	101.01	563970000	60	0	0	5	12	18	13	14099000	838	Q14974	Q14974	Importin subunit beta-1	KPNB1
0	0	456030	713490	584760	2377500	3847800	3112650	5.32295	0.463702	2.90872	7	7	7	42.4	42.4	42.4	25.035	0	57.206	110920000	14	0	0	2	2	7	5	7394900	438	P30041	P30041	Peroxiredoxin-6	PRDX6
0	0	195250	195420	195335	1131800	940200	1036000	5.30371	0.462129	2.8982	13	13	13	22	22	22	84.87	0	17.141	96043000	22	0	0	3	3	7	9	2462600	256	P02786	P02786	Transferrin receptor protein 1;Transferrin receptor protein 1, serum form	TFRC
0	0	877200	1462500	1169850	4298200	8108300	6203250	5.3026	0.462038	2.8976	15	15	15	37.5	37.5	37.5	56.65	0	64.306	353910000	33	0	0	5	5	13	8	14746000	142	O43175	O43175	D-3-phosphoglycerate dehydrogenase	PHGDH
0	0	635080	538700	586890	2996100	3134700	3065400	5.22313	0.455479	2.85417	16	16	15	25.9	25.9	24.8	90.932	0	25.973	284880000	38	0	0	6	5	13	13	7304600	138	O43143	O43143	Pre-mRNA-splicing factor ATP-dependent RNA helicase DHX15	DHX15
0	0	293980	599520	446750	1964700	2629500	2297100	5.1418	0.448664	2.80973	23	23	23	28.4	28.4	28.4	107.77	0	36.376	263410000	45	0	0	5	8	21	14	5487700	392	P22102	P22102	Trifunctional purine biosynthetic protein adenosine-3;Phosphoribosylamine--glycine ligase;Phosphoribosylformylglycinamidine cyclo-ligase;Phosphoribosylglycinamide formyltransferase	GART
0	0	898790	0	449395	2192000	2413100	2302550	5.12367	0.44713	2.79982	3	3	3	12.6	12.6	12.6	27.366	0	6.2106	55038000	8	0	0	2	0	3	3	5503800	883	Q16629;P84103	Q16629	Serine/arginine-rich splicing factor 7	SRSF7
0	0	51646	41707	46676.5	164060	305090	234575	5.02555	0.438732	2.7462	4	4	4	11.5	11.5	11.5	74.403	0	4.4641	19125000	6	0	0	1	1	3	2	562500	815	Q14166	Q14166	Tubulin--tyrosine ligase-like protein 12	TTLL12
0	0	0	75465	37732.5	174260	202940	188600	4.99834	0.436375	2.73134	3	3	3	9.1	9.1	9.1	58.467	0	4.8998	13580000	5	0	0	0	1	2	2	452670	1165	Q9BVI4	Q9BVI4	Nucleolar complex protein 4 homolog	NOC4L
0	0	35517	257310	146414	680360	781700	731030	4.99291	0.435903	2.72837	11	11	11	19.1	19.1	19.1	83.434	0	16.054	73705000	17	0	0	1	5	9	7	1754900	422	P26639	P26639	Threonine--tRNA ligase, cytoplasmic	TARS
0	0	1072800	851190	961995	4918300	4662800	4790550	4.97981	0.434761	2.72121	8	8	3	19.8	19.8	12.5	47.655	0	17.202	161070000	17	0	0	3	2	6	6	11505000	745	Q09028	Q09028	Histone-binding protein RBBP4	RBBP4
0	0	313110	0	156555	921120	629550	775335	4.95248	0.432371	2.70627	5	5	5	25.5	25.5	25.5	24.393	0	4.9483	26093000	5	0	0	2	0	2	3	1863800	662	P62491;Q15907	P62491;Q15907	Ras-related protein Rab-11A;Ras-related protein Rab-11B	RAB11A;RAB11B
0	0	314910	205850	260380	1245600	1320900	1283250	4.92837	0.430253	2.6931	4	4	4	14.9	14.9	14.9	27.744	0	4.6971	40134000	7	0	0	1	2	3	3	3087200	738	Q07955	Q07955	Serine/arginine-rich splicing factor 1	SRSF1
0	0	1899000	1513600	1706300	7922800	8875900	8399350	4.92255	0.429739	2.68992	19	19	16	26.6	26.6	22.8	95.337	0	137.06	747820000	64	0	0	11	11	14	15	20211000	756	Q12906	Q12906	Interleukin enhancer-binding factor 3	ILF3
0	0	3912700	4218100	4065400	18773000	20979000	19876000	4.88906	0.426775	2.67162	12	12	8	41.4	41.4	28.7	49.229	0	232.31	861890000	48	0	0	9	7	12	11	47883000	451	P31943	P31943	Heterogeneous nuclear ribonucleoprotein H;Heterogeneous nuclear ribonucleoprotein H, N-terminally processed	HNRNPH1
0	0	613720	908200	760960	2964600	4470600	3717600	4.88541	0.42645	2.66962	17	17	17	46.8	46.8	46.8	60.343	0	83.029	277670000	39	0	0	6	6	13	12	8957100	369	P17987	P17987	T-complex protein 1 subunit alpha	TCP1
0	0	5062600	0	2531300	11783000	12802000	12292500	4.8562	0.423846	2.65366	3	3	3	18.8	18.8	18.8	18.565	0	6.3575	177890000	9	0	0	3	0	2	2	29648000	529	P46778	P46778	60S ribosomal protein L21	RPL21
0	0	0	237220	118610	605180	536830	571005	4.81414	0.420068	2.63068	6	6	6	14.4	14.4	14.4	51.804	0	5.0616	42756000	8	0	0	0	3	4	4	1379200	721	Q02790	Q02790	Peptidyl-prolyl cis-trans isomerase FKBP4;Peptidyl-prolyl cis-trans isomerase FKBP4, N-terminally processed	FKBP4
0	0	92102	159650	125876	628550	555110	591830	4.70169	0.409803	2.56923	8	8	8	9.3	9.3	9.3	138.83	0	23.184	71771000	15	0	0	2	3	5	5	1435400	180	O60841	O60841	Eukaryotic translation initiation factor 5B	EIF5B
0	0	74276	245380	159828	639760	854950	747355	4.676	0.407423	2.55519	4	4	4	14.5	14.5	14.5	45.626	0	14.326	43545000	10	0	0	1	2	4	3	1814400	648	P62195	P62195	26S protease regulatory subunit 8	PSMC5
0	0	279390	261020	270205	1002600	1519200	1260900	4.66646	0.406536	2.54998	9	9	6	18.1	18.1	13.7	71.368	0	26.39	104110000	15	0	0	4	3	7	5	3062200	1248	Q9NVI7;Q5T2N8	Q9NVI7;Q5T2N8	ATPase family AAA domain-containing protein 3A;ATPase family AAA domain-containing protein 3C	ATAD3A;ATAD3C
0	0	1026500	2658400	1842450	6410900	10735000	8572950	4.65302	0.405283	2.54263	25	25	25	64.5	64.5	64.5	57.488	0	118.49	666590000	65	0	0	7	14	20	18	20831000	697	P78371	P78371	T-complex protein 1 subunit beta	CCT2
0	0	128670	0	64335	336320	261160	298740	4.64351	0.404395	2.53744	5	3	3	24.7	17.4	17.4	28.302	0	3.3789	11618000	4	0	0	2	0	4	2	726150	645	P61981	P61981	14-3-3 protein gamma;14-3-3 protein gamma, N-terminally processed	YWHAG
0	0	2080200	2228800	2154500	8899700	10954000	9926850	4.6075	0.401014	2.51776	8	8	8	25.7	25.7	25.7	39.594	0	42.194	459100000	29	0	0	4	5	8	7	24163000	588	P51991	P51991	Heterogeneous nuclear ribonucleoprotein A3	HNRNPA3
0	0	578520	806810	692665	3153300	3221300	3187300	4.6015	0.400449	2.51448	4	4	4	15.4	15.4	15.4	32.996	0	15.739	100880000	14	0	0	3	2	4	4	7760000	480	P36542	P36542	ATP synthase subunit gamma, mitochondrial	ATP5C1
0	0	1007100	946690	976895	3741600	5173800	4457700	4.56313	0.396812	2.49351	19	18	18	33.7	32	32	73.243	0	51.889	423900000	47	0	0	11	9	17	13	10869000	100	O00571;O15523;Q9NQI0	O00571;O15523	ATP-dependent RNA helicase DDX3X;ATP-dependent RNA helicase DDX3Y	DDX3X;DDX3Y
0	0	1043500	2814700	1929100	6671600	10760000	8715800	4.51807	0.392501	2.46889	11	11	3	27.3	27.3	9.8	48.991	0	34.291	404500000	34	0	0	6	8	9	8	21290000	802	Q13838	Q13838	Spliceosome RNA helicase DDX39B	DDX39B
0	0	0	1533100	766550	3514000	3391300	3452650	4.50414	0.391161	2.46128	3	3	3	27.3	27.3	27.3	18.898	0	5.7931	67507000	10	0	0	1	2	3	2	8438400	533	P46783;S4R435;Q9NQ39	P46783;S4R435	40S ribosomal protein S10	RPS10;RPS10-NUDT3
0	0	259430	246230	252830	1034200	1233100	1133650	4.48384	0.389199	2.45019	8	8	8	16.7	16.7	16.7	81.307	0	25.626	105370000	23	0	0	5	3	8	7	2773000	461	P33993	P33993	DNA replication licensing factor MCM7	MCM7
0	0	746430	662120	704275	2881300	3417200	3149250	4.47162	0.388014	2.44351	7	5	5	38	30.6	30.6	27.745	0	97.726	107900000	18	0	0	4	3	7	5	7707100	681	P63104	P63104	14-3-3 protein zeta/delta	YWHAZ
0	0	991600	1113500	1052550	3957000	5446900	4701950	4.4672	0.387584	2.44109	19	19	19	41.3	41.3	41.3	60.533	0	32.386	356780000	42	0	0	5	6	14	13	11509000	547	P49368	P49368	T-complex protein 1 subunit gamma	CCT3
0	0	835250	437520	636385	1400800	4284600	2842700	4.46695	0.38756	2.44096	4	4	4	20.6	20.6	20.6	24.146	0	5.0175	76540000	11	0	0	2	2	4	2	6958200	639	P61313	P61313	60S ribosomal protein L15	RPL15
0	0	2127200	580400	1353800	4155300	7855700	6005500	4.43603	0.384544	2.42406	3	3	3	19.1	19.1	19.1	17.779	0	3.3105	117750000	9	0	0	2	1	3	2	14719000	705	P83731	P83731	60S ribosomal protein L24	RPL24
0	0	1678300	1754300	1716300	7072400	7677100	7374750	4.29689	0.370703	2.34803	9	9	8	26.8	26.8	24.5	38.434	0	110.46	236370000	19	0	0	2	3	7	7	18182000	809	Q14103	Q14103	Heterogeneous nuclear ribonucleoprotein D0	HNRNPD
0	0	594860	918470	756665	2539400	3891600	3215500	4.24957	0.365894	2.32217	4	4	4	19.3	19.3	19.3	37.563	0	15.076	119170000	16	0	0	2	2	3	3	7944400	90	O00303	O00303	Eukaryotic translation initiation factor 3 subunit F	EIF3F
0	0	1076000	283790	679895	2276900	3493700	2885300	4.24374	0.365298	2.31899	8	8	8	23.2	23.2	23.2	47.697	0	15.764	114090000	18	0	0	5	2	7	5	7130500	481	P36578	P36578	60S ribosomal protein L4	RPL4
0	0	1087700	581420	834560	1697000	5341400	3519200	4.21683	0.362535	2.30428	8	8	6	38	38	31	29.174	0	32.779	148030000	17	0	0	4	2	7	2	8707500	652	P62258;P31947	P62258	14-3-3 protein epsilon	YWHAE
0	0	2853400	2004700	2429050	11429000	8833400	10131200	4.17085	0.357773	2.27915	25	25	18	39.4	39.4	28.3	69.147	0	129.54	803840000	59	0	0	10	10	16	20	25120000	366	P17844	P17844	Probable ATP-dependent RNA helicase DDX5	DDX5
0	0	2655500	2056200	2355850	7771300	11860000	9815650	4.1665	0.35732	2.27678	18	18	18	47.5	47.5	47.5	50.976	0	52.214	559890000	47	0	0	10	11	13	12	24343000	644	P61978	P61978	Heterogeneous nuclear ribonucleoprotein K	HNRNPK
0	0	1572800	1554800	1563800	6435100	6435100	6435100	4.11504	0.351923	2.24866	25	18	18	40.6	31.3	31.3	80.272	0	74.076	591920000	48	0	0	11	14	19	20	15998000	1055	Q92841	Q92841	Probable ATP-dependent RNA helicase DDX17	DDX17
0	0	1920200	2762900	2341550	7523600	11685000	9604300	4.10168	0.350511	2.24136	26	26	25	43	43	41.8	95.337	0	323.31	1075100000	92	0	0	14	17	25	21	23891000	343	P13639	P13639	Elongation factor 2	EEF2
0	0	0	456140	228070	727150	1133500	930325	4.07912	0.348115	2.22903	4	4	4	20.4	20.4	20.4	28.415	0	6.3301	23168000	6	0	0	0	2	3	2	2316800	308	P09661	P09661	U2 small nuclear ribonucleoprotein A	SNRPA1
0	0	7951000	4994200	6472600	25323000	26820000	26071500	4.02798	0.342636	2.20108	4	4	4	37.5	37.5	37.5	15.798	0	10.545	390530000	25	0	0	4	4	4	4	65088000	640	P61353	P61353	60S ribosomal protein L27	RPL27
0	0	107440	111030	109235	423590	435170	429380	3.93079	0.332029	2.14797	7	7	7	10.9	10.9	10.9	112.89	0	37.181	48475000	12	0	0	2	2	4	4	1077200	269	P05023;P13637;P50993;Q13733;P20648;P54707	P05023;P13637	Sodium/potassium-transporting ATPase subunit alpha-1;Sodium/potassium-transporting ATPase subunit alpha-3	ATP1A1;ATP1A3
0	0	1476700	2102000	1789350	7515800	6455100	6985450	3.9039	0.329048	2.13328	19	19	19	39.6	39.6	39.6	69.842	0	136.64	561590000	64	0	0	8	10	17	18	17550000	339	P12956	P12956	X-ray repair cross-complementing protein 6	XRCC6
0	0	480480	352570	416525	1698400	1550400	1624400	3.89989	0.328601	2.13109	8	8	8	14.2	14.2	14.2	67.567	0	142.46	130620000	12	0	0	3	1	5	7	4081800	430	P27824	P27824	Calnexin	CANX
0	0	218290	197600	207945	829010	788140	808575	3.88841	0.327321	2.12481	7	7	7	18.4	18.4	18.4	50.8	0	10.303	46760000	15	0	0	2	2	5	5	2033000	493	P39656	P39656	Dolichyl-diphosphooligosaccharide--protein glycosyltransferase 48 kDa subunit	DDOST
0	0	72382	344290	208336	516270	1093500	804885	3.8634	0.324518	2.11115	5	5	5	17.5	17.5	17.5	51.901	0	14.069	56741000	13	0	0	1	2	5	3	2026500	715	Q01518	Q01518	Adenylyl cyclase-associated protein 1	CAP1
0	0	470290	1302800	886545	3290000	3540400	3415200	3.85226	0.323264	2.10506	6	6	6	15.6	15.6	15.6	64.132	0	55.242	172070000	14	0	0	1	3	6	5	8603400	353	P14866;M0QYT0	P14866;M0QYT0	Heterogeneous nuclear ribonucleoprotein L	HNRNPL
0	0	316170	334340	325255	1175100	1271000	1223050	3.76028	0.312769	2.0548	10	10	10	15.9	15.9	15.9	89.321	0	16.129	139340000	31	0	0	6	5	10	9	3096500	609	P55072	P55072	Transitional endoplasmic reticulum ATPase	VCP
0	0	43578	132550	88064	381140	278490	329815	3.74517	0.311021	2.04654	4	4	4	13	13	13	57.116	0	30.69	29251000	8	0	0	1	1	2	4	835760	286	P07237	P07237	Protein disulfide-isomerase	P4HB
0	0	0	41259	20629.5	88845	63671	76258	3.69655	0.305346	2.01997	3	3	3	3.2	3.2	3.2	153.94	0	2.035	12208000	3	0	0	0	1	1	2	193780	558	P49790	P49790	Nuclear pore complex protein Nup153	NUP153
0	0	1843600	1824700	1834150	8371200	5121000	6746100	3.67805	0.303167	2.00986	6	6	6	37.7	37.7	37.7	17.222	0	7.7928	154440000	13	0	0	3	3	3	5	17160000	656	P62277	P62277	40S ribosomal protein S13	RPS13
0	0	0	142450	71225	256360	266450	261405	3.67013	0.30223	2.00554	5	5	5	13	13	13	49.203	0	11.475	17962000	7	0	0	0	1	4	2	665260	368	P17980	P17980	26S protease regulatory subunit 6A	PSMC3
0	0	202590	102380	152485	336650	760770	548710	3.59845	0.293665	1.96637	5	5	5	17.7	17.7	17.7	49.184	0	10.958	35060000	9	0	0	2	1	4	2	1402400	647	P62191	P62191	26S protease regulatory subunit 4	PSMC1
0	0	99884	155590	127737	430530	486720	458625	3.59038	0.29269	1.96196	4	4	4	10.9	10.9	10.9	60.586	0	13.913	30491000	9	0	0	1	2	3	3	1172700	469	P35520	P35520	Cystathionine beta-synthase	CBS
0	0	6022400	7725800	6874100	20416000	28920000	24668000	3.58854	0.292467	1.96095	13	13	13	66.2	66.2	66.2	26.21	0	129.39	820090000	43	0	0	9	12	11	9	63084000	1220	Q9HB71	Q9HB71	Calcyclin-binding protein	CACYBP
0	0	517160	1049400	783280	2549800	3056400	2803100	3.57867	0.29127	1.95556	8	8	8	25	25	25	69.283	0	86.129	164970000	27	0	0	4	5	7	6	7172700	267	P04844	P04844	Dolichyl-diphosphooligosaccharide--protein glycosyltransferase subunit 2	RPN2
0	0	1753500	2834700	2294100	8245900	8032900	8139400	3.54797	0.287529	1.93878	11	11	11	46.7	46.7	46.7	29.804	0	29.244	375610000	32	0	0	6	8	8	10	20867000	464	P35232	P35232	Prohibitin	PHB
0	0	74264	200000	137132	385140	585490	485315	3.53904	0.286434	1.9339	7	7	7	13.8	13.8	13.8	70.81	0	11.536	46061000	11	0	0	1	3	5	3	1244900	346	P13797;Q14651;P13796	P13797	Plastin-3	PLS3
0	0	1406600	1712000	1559300	5222500	5645200	5433850	3.4848	0.279727	1.90426	8	8	8	30.2	30.2	30.2	48.121	0	64.695	237770000	27	0	0	5	5	7	5	13986000	851	Q15084	Q15084	Protein disulfide-isomerase A6	PDIA6
0	0	431090	884990	658040	2212300	2235100	2223700	3.37928	0.266373	1.8466	19	19	19	27.9	27.9	27.9	117.85	0	168.93	311230000	55	0	0	8	13	15	14	5763500	394	P22314	P22314	Ubiquitin-like modifier-activating enzyme 1	UBA1
0	0	562970	759970	661470	1586400	2850000	2218200	3.35344	0.263039	1.83248	4	4	4	29.7	29.7	29.7	16.06	0	5.5354	57593000	9	0	0	2	1	3	3	5759300	491	P39019	P39019	40S ribosomal protein S19	RPS19
0	0	164580	159550	162065	644030	434640	539335	3.32789	0.259718	1.81852	4	4	4	13.2	13.2	13.2	36.091	0	2.0688	22445000	6	0	0	1	1	2	2	1402800	874	Q15717	Q15717	ELAV-like protein 1	ELAVL1
0	0	445400	229730	337565	83248	2125600	1104424	3.27174	0.252327	1.78783	4	4	4	31.6	31.6	31.6	17.138	0	10.529	28839000	7	0	0	1	1	4	1	2883900	630	P61088;Q5JXB2	P61088;Q5JXB2	Ubiquitin-conjugating enzyme E2 N;Putative ubiquitin-conjugating enzyme E2 N-like	UBE2N;UBE2NL
0	0	2165300	2291900	2228600	7351400	7091600	7221500	3.24038	0.248144	1.7707	15	15	15	42	42	42	58.024	0	43.372	491410000	43	0	0	8	7	11	12	18900000	495	P40227;Q92526	P40227	T-complex protein 1 subunit zeta	CCT6A
0	0	116440	254430	185435	236580	963800	600190	3.23666	0.247646	1.76867	3	3	3	14.2	14.2	14.2	47.137	0	8.8761	36139000	7	0	0	1	2	3	1	1571300	900	Q53H12	Q53H12	Acylglycerol kinase, mitochondrial	AGK
0	0	299600	538070	418835	1094600	1562100	1328350	3.17154	0.238818	1.73308	22	22	22	28.6	28.6	28.6	120.84	0	28.294	206170000	44	0	0	6	7	16	15	3494400	595	P53396	P53396	ATP-citrate synthase	ACLY
0	0	585370	409080	497225	1490600	1658700	1574650	3.16688	0.23818	1.73053	19	19	19	20.2	20.2	20.2	119.91	0	93.39	223760000	41	0	0	7	6	14	12	4143700	1371	Q9Y5B9	Q9Y5B9	FACT complex subunit SPT16	SUPT16H
0	0	3678800	1350700	2514750	5959000	9964900	7961950	3.1661	0.238074	1.73011	10	10	10	36.4	36.4	36.4	34.362	0	47.028	230490000	35	0	0	7	5	7	7	20953000	528	P46777	P46777	60S ribosomal protein L5	RPL5
0	0	126820	94014	110417	494530	202470	348500	3.15622	0.236716	1.72471	5	3	3	25.7	18.4	18.4	27.764	0	4.9479	12850000	5	0	0	2	1	3	3	917830	425	P27348	P27348	14-3-3 protein theta	YWHAQ
1183100	1687200	15077000	21066000	18071500	54129000	59785000	56957000	3.15176	0.236102	1.72227	19	19	6	60	60	25.9	41.736	0	256.18	3058500000	87	4	4	14	14	18	18	152930000	624	P60709;P63261;Q562R1	P60709;P63261	Actin, cytoplasmic 1;Actin, cytoplasmic 1, N-terminally processed;Actin, cytoplasmic 2;Actin, cytoplasmic 2, N-terminally processed	ACTB;ACTG1
0	0	2476200	822270	1649235	3918000	6370200	5144100	3.11908	0.231576	1.70442	5	5	5	24.5	24.5	24.5	28.024	0	22.592	135870000	13	0	0	2	2	4	4	13587000	678	P62917	P62917	60S ribosomal protein L8	RPL8
0	0	796270	1243500	1019885	2956800	3326100	3141450	3.0802	0.226128	1.68317	17	17	17	33.6	33.6	33.6	59.62	0	31.188	307940000	37	0	0	5	8	12	11	8322700	571	P50990	P50990	T-complex protein 1 subunit theta	CCT8
0	0	1454700	546520	1000610	2299500	3850700	3075100	3.07323	0.225143	1.67936	6	6	6	40.2	40.2	40.2	22.876	0	10.114	81514000	14	0	0	4	3	6	4	8151400	532	P46782	P46782	40S ribosomal protein S5;40S ribosomal protein S5, N-terminally processed	RPS5
0	0	4720500	1703900	3212200	6012900	13542000	9777450	3.04385	0.220972	1.66331	8	8	8	36.1	36.1	36.1	24.205	0	87.058	233810000	20	0	0	5	3	7	3	25979000	649	P62241	P62241	40S ribosomal protein S8	RPS8
0	0	112070	362900	237485	786320	645190	715755	3.0139	0.216677	1.64694	5	5	5	15.4	15.4	15.4	55.755	0	42.595	49569000	11	0	0	1	3	4	3	1906500	356	P15170;Q8IYD1	P15170;Q8IYD1	Eukaryotic peptide chain release factor GTP-binding subunit ERF3A;Eukaryotic peptide chain release factor GTP-binding subunit ERF3B	GSPT1;GSPT2
0	0	369830	613610	491720	1566400	1378500	1472450	2.99449	0.213872	1.63633	12	12	12	24.9	24.9	24.9	82.431	0	45.433	153210000	26	0	0	6	7	7	10	3928400	1043	Q92499	Q92499	ATP-dependent RNA helicase DDX1	DDX1
0	0	1752700	1162200	1457450	4135600	4545300	4340450	2.97811	0.21149	1.62738	4	4	4	25.8	25.8	25.8	22.127	0	15.94	115960000	12	0	0	3	2	3	4	11596000	646	P62081	P62081	40S ribosomal protein S7	RPS7
0	0	254510	76642	165576	481650	498810	490230	2.96076	0.208951	1.6179	6	6	6	14.8	14.8	14.8	48.633	0	11.529	36725000	9	0	0	4	2	3	3	1311600	478	P35998	P35998	26S protease regulatory subunit 7	PSMC2
0	0	11338000	3209300	7273650	21327000	21016000	21171500	2.91071	0.201548	1.59055	9	9	9	44.2	44.2	44.2	17.695	0	12.65	341340000	22	0	0	6	2	6	8	56890000	665	P62750	P62750	60S ribosomal protein L23a	RPL23A
0	0	290320	691770	491045	1596000	1237200	1416600	2.88487	0.197675	1.57643	12	12	12	29.2	29.2	29.2	68.569	0	22.669	141160000	29	0	0	5	8	6	9	3815300	266	P04843	P04843	Dolichyl-diphosphooligosaccharide--protein glycosyltransferase subunit 1	RPN1
0	0	189280	123250	156265	399540	502030	450785	2.88475	0.197657	1.57636	3	3	3	15.9	15.9	15.9	27.991	0.0027149	1.4061	18211000	5	0	0	1	1	2	2	1214100	581	P51572	P51572	B-cell receptor-associated protein 31	BCAP31
0	0	1551600	1135500	1343550	3714100	3977800	3845950	2.86253	0.194299	1.56422	6	6	6	24.9	24.9	24.9	30.84	0	21.611	134930000	17	0	0	3	3	5	5	10379000	768	Q13151	Q13151	Heterogeneous nuclear ribonucleoprotein A0	HNRNPA0
0	0	3757300	2690700	3224000	9032600	9392200	9212400	2.85744	0.193527	1.56144	10	10	10	27.9	27.9	27.9	42.331	0	91.617	621820000	35	0	0	8	7	8	8	24873000	487	P38159;Q96E39;O75526;Q8N7X1	P38159;Q96E39	RNA-binding motif protein, X chromosome;RNA-binding motif protein, X chromosome, N-terminally processed;RNA binding motif protein, X-linked-like-1	RBMX;RBMXL1
0	0	63883	82374	73128.5	199890	216720	208305	2.84848	0.192162	1.55655	4	4	4	10	10	10	56.084	0	4.2301	15197000	6	0	0	1	1	2	2	562860	1264	Q9P258	Q9P258	Protein RCC2	RCC2
0	0	522880	1720200	1121540	2492400	3892500	3192450	2.84649	0.191858	1.55546	20	20	20	51.6	51.6	51.6	59.67	0	77.653	284720000	51	0	0	7	12	16	11	8627900	542	P48643	P48643	T-complex protein 1 subunit epsilon	CCT5
0	0	2817000	1755200	2286100	5681300	7171500	6426400	2.81108	0.186421	1.53611	4	4	4	32	32	32	14.463	0	5.1643	121970000	10	0	0	2	2	3	3	17425000	675	P62899	P62899	60S ribosomal protein L31	RPL31
0	0	519650	929580	724615	1954800	2068700	2011750	2.7763	0.181016	1.5171	19	17	17	26.7	24.9	24.9	92.468	0	45.899	218910000	28	0	0	7	10	11	10	5472800	350	P14625;Q58FF3	P14625	Endoplasmin	HSP90B1
0	0	1606700	218270	912485	1102000	3862300	2482150	2.72021	0.172151	1.48645	5	5	5	56.3	56.3	56.3	15.55	0	14.748	33946000	9	0	0	3	2	3	1	6789200	303	P08708;H3BNC9	P08708	40S ribosomal protein S17	RPS17
0	0	1381800	1670200	1526000	4161100	4093500	4127300	2.70465	0.16966	1.47795	6	6	5	13	13	10.5	45.374	0	14.136	158290000	15	0	0	4	3	4	4	11307000	612	P55209	P55209	Nucleosome assembly protein 1-like 1	NAP1L1
0	0	2441700	418830	1430265	3306800	4413300	3860050	2.69884	0.168725	1.47477	5	5	5	25.4	25.4	25.4	29.225	0	28.233	126970000	14	0	0	3	1	4	3	10581000	372	P18124	P18124	60S ribosomal protein L7	RPL7
0	0	479860	620960	550410	1245800	1724400	1485100	2.69817	0.168618	1.47441	7	7	7	25	25	25	51.109	0	16.874	85491000	20	0	0	3	4	7	6	4071000	502	P41091;F8W810;Q2VIR3	P41091;F8W810;Q2VIR3	Eukaryotic translation initiation factor 2 subunit 3;Putative eukaryotic translation initiation factor 2 subunit 3-like protein	EIF2S3;EIF2S3L
0	0	667680	1451200	1059440	2296600	3343000	2819800	2.66159	0.162691	1.45442	13	13	13	39.5	39.5	39.5	56.559	0	34.548	224990000	45	0	0	8	10	13	11	7758400	279	P06576	P06576	ATP synthase subunit beta, mitochondrial	ATP5B
0	0	1734900	530040	1132470	2933100	3018700	2975900	2.6278	0.157141	1.43595	5	5	5	32.9	32.9	32.9	18.431	0	12.499	82167000	14	0	0	4	1	4	4	8216700	657	P62280	P62280	40S ribosomal protein S11	RPS11
0	0	3202500	4356000	3779250	9149000	10548000	9848500	2.60594	0.153513	1.42401	9	9	9	47.5	47.5	47.5	32.854	0	66.394	354330000	31	0	0	6	7	6	7	27256000	304	P08865;A6NE09	P08865;A6NE09	40S ribosomal protein SA	RPSA;RPSAP58
0	0	11533000	4746100	8139550	19411000	22170000	20790500	2.55426	0.144813	1.39577	10	10	10	33.6	33.6	33.6	24.831	0	21.827	578600000	39	0	1	9	7	8	7	57860000	676	P62906	P62906	60S ribosomal protein L10a	RPL10A
0	0	112020	131680	121850	240450	371710	306080	2.51194	0.137558	1.37265	7	7	7	11.3	11.3	11.3	100.2	0	11.402	41937000	10	0	0	1	2	4	3	855850	772	Q13200	Q13200	26S proteasome non-ATPase regulatory subunit 2	PSMD2
0	0	3998400	1992000	2995200	7511900	7190800	7351350	2.45438	0.12749	1.34119	4	4	4	24	24	24	13.742	0	4.891	103470000	11	0	0	3	3	4	4	20693000	672	P62851	P62851	40S ribosomal protein S25	RPS25
0	0	49623	181400	115512	231410	329560	280485	2.4282	0.122833	1.32689	6	6	6	10.5	10.5	10.5	82.285	0	5.523	33264000	8	0	0	1	3	3	3	791990	460	P33992	P33992	DNA replication licensing factor MCM5	MCM5
0	0	147520	74530	111025	324120	212480	268300	2.41657	0.120749	1.32053	3	3	3	7.3	7.3	7.3	50.679	0	4.371	17449000	6	0	0	2	1	1	2	758660	878	Q16181	Q16181	Septin-7	2017-09-07
0	0	2959500	1303700	2131600	6617400	3649900	5133650	2.40836	0.119269	1.31604	8	8	8	42.8	42.8	42.8	17.718	0	11.297	130770000	14	0	0	4	3	5	6	14530000	655	P62269	P62269	40S ribosomal protein S18	RPS18
0	0	499830	1442700	971265	2411700	2126800	2269250	2.33639	0.106094	1.27671	9	9	8	25.5	25.5	23.8	54.231	0	21.987	136100000	13	0	0	2	5	6	7	6481000	854	Q15233	Q15233	Non-POU domain-containing octamer-binding protein	NONO
0	0	175490	351390	263440	606920	571160	589040	2.23596	0.087012	1.22183	3	3	3	11.7	11.7	11.7	47.366	0	17.03	42624000	9	0	0	2	2	1	2	1705000	519	P43686	P43686	26S protease regulatory subunit 6B	PSMC4
0	0	3309800	2709300	3009550	4349100	9106100	6727600	2.23542	0.0869075	1.22154	7	7	7	56.4	56.4	56.4	14.865	0	8.2026	175270000	22	0	0	4	4	6	5	19474000	669	P62829	P62829	60S ribosomal protein L23	RPL23
0	0	6148600	2157200	4152900	11392000	6704900	9048450	2.17883	0.0757716	1.19062	7	7	7	38.3	38.3	38.3	24.604	0	15.758	211220000	19	0	0	4	1	6	5	26403000	426	P27635;Q96L21	P27635	60S ribosomal protein L10	RPL10
0	0	229580	209030	219305	440640	513630	477135	2.17567	0.0751417	1.18889	5	5	5	7.6	7.6	7.6	92.888	0	10.746	66858000	16	0	0	4	3	5	5	1392900	826	Q14566	Q14566	DNA replication licensing factor MCM6	MCM6
0	0	278110	409480	343795	682590	801290	741940	2.15809	0.0716181	1.17928	6	5	5	11.3	10.2	10.2	76.149	0	37.079	65144000	10	0	0	2	4	3	3	2171500	399	P23246	P23246	Splicing factor, proline- and glutamine-rich	SFPQ
0	0	5227600	2023700	3625650	5500200	9982600	7741400	2.13518	0.0669825	1.16676	3	3	3	19.6	19.6	19.6	16.561	0	2.5284	159140000	9	0	0	3	2	3	1	22734000	527	P46776	P46776	60S ribosomal protein L27a	RPL27A
0	0	135410	172510	153960	260190	388450	324320	2.10652	0.0611147	1.1511	3	3	3	11.4	11.4	11.4	41.487	0	7.7903	20088000	6	0	0	1	1	2	2	956560	842	Q15019	Q15019	Septin-2	2017-09-02
0	0	4625700	2205400	3415550	7070100	7132500	7101300	2.07911	0.0554261	1.13613	4	4	4	29.4	29.4	29.4	15.807	0	4.5138	126200000	14	0	0	3	3	4	4	21034000	654	P62266	P62266	40S ribosomal protein S23	RPS23
0	0	845170	1579500	1212335	2243900	2779100	2511500	2.07162	0.0538594	1.13203	8	8	8	40.3	40.3	40.3	30.772	0	32.486	126610000	17	0	0	3	4	5	6	7447700	390	P21796	P21796	Voltage-dependent anion-selective channel protein 1	VDAC1
0	0	1594300	1092900	1343600	4037600	1504800	2771200	2.06252	0.0519468	1.12706	4	4	4	13.3	13.3	13.3	48.227	0	10.006	90526000	9	0	0	3	2	1	3	8229600	737	Q07666	Q07666	KH domain-containing, RNA-binding, signal transduction-associated protein 1	KHDRBS1
0	0	5296200	5295300	5295750	10306000	11404000	10855000	2.04976	0.0492513	1.12009	13	13	13	55.1	55.1	55.1	26.688	0	27.978	614980000	41	1	0	10	9	12	10	32367000	402	P23396	P23396	40S ribosomal protein S3	RPS3
0	0	4240400	4961800	4601100	8404800	9729200	9067000	1.97062	0.0321509	1.07684	7	7	7	37	37	37	21.397	0	13.149	246030000	27	0	0	5	5	6	6	27336000	374	P18621	P18621	60S ribosomal protein L17	RPL17
0	0	170930	439440	305185	608230	583410	595820	1.95232	0.0281008	1.06684	3	3	3	17.1	17.1	17.1	31.121	0	32.619	28832000	9	0	0	1	3	3	2	1802000	437	P29692	P29692	Elongation factor 1-delta	EEF1D
0	0	240940	273270	257105	338040	618750	478395	1.8607	0.00722502	1.01678	3	3	3	15.8	15.8	15.8	24.942	0	3.4325	14710000	4	0	0	1	1	2	1	1471000	686	P67870	P67870	Casein kinase II subunit beta	CSNK2B
0	0	1316600	1987900	1652250	2696800	3430600	3063700	1.85426	0.00571939	1.01326	21	21	21	30.3	30.3	30.3	113.08	0	136.35	481020000	73	0	0	8	11	20	16	9431700	309	P09874	P09874	Poly [ADP-ribose] polymerase 1	PARP1
0	0	1180200000	1031300000	1105750000	1992400000	2065300000	2028850000	1.83482	0.0011419	1.00263	63	63	63	74.6	74.6	74.6	62.639	0	323.31	219420000000	570	0	0	45	55	57	54	6269200000	454	P31948	P31948	Stress-induced-phosphoprotein 1	STIP1
0	0	50437	672720	361578	555970	729380	642675	1.77741	-0.0126623	0.971265	4	4	4	14.4	14.4	14.4	47.079	0	4.9343	38162000	9	0	0	1	3	3	2	2008500	393	P22234	P22234	Multifunctional protein ADE2;Phosphoribosylaminoimidazole-succinocarboxamide synthase;Phosphoribosylaminoimidazole carboxylase	PAICS
0	0	3829900	2474100	3152000	5748300	5153600	5450950	1.72936	-0.0245651	0.945007	9	9	9	38.3	38.3	38.3	29.945	0	100.39	292500000	32	0	0	6	7	4	7	17206000	637	P61247	P61247	40S ribosomal protein S3a	RPS3A
0	0	490370	685740	588055	1128700	809820	969260	1.64825	-0.0454287	0.900682	5	5	5	19.8	19.8	19.8	39.42	0	46.538	71637000	12	0	0	4	3	3	3	3114700	258	P04075	P04075	Fructose-bisphosphate aldolase A	ALDOA
0	0	4008500	1805600	2907050	3725300	5412700	4569000	1.5717	-0.0660824	0.85885	6	6	6	34.2	34.2	34.2	16.445	0	8.1155	164470000	18	0	0	6	3	6	5	14952000	651	P62249	P62249	40S ribosomal protein S16	RPS16
0	0	6087700	2901700	4494700	6450900	7501600	6976250	1.55211	-0.0715298	0.848145	14	14	14	47.1	47.1	47.1	29.597	0	24.065	367070000	40	0	0	10	8	9	9	22942000	664	P62701;P22090;Q8TD47	P62701	40S ribosomal protein S4, X isoform	RPS4X
0	0	283810	1427400	855605	1190900	1239800	1215350	1.42046	-0.110023	0.776206	3	3	3	9.6	9.6	9.6	24.614	0	1.8796	66270000	8	0	0	1	3	2	2	4141900	352	P63162;P14678	P63162;P14678	Small nuclear ribonucleoprotein-associated protein N;Small nuclear ribonucleoprotein-associated proteins B and B	SNRPN;SNRPB
0	0	12331000	10836000	11583500	11386000	21024000	16205000	1.39897	-0.116642	0.764466	3	3	3	27.3	27.3	27.3	13.936	0	10.449	277880000	14	0	0	3	3	3	3	55577000	268	Q99878;Q96KK5;Q9BTM1;Q16777;Q93077;Q7L7L0;Q6FI13;P20671;P0C0S8;P04908;Q71UI9;P0C0S5;Q96QV6;P16104;Q8IUE6	Q99878;Q96KK5;Q9BTM1;Q16777;Q93077;Q7L7L0;Q6FI13;P20671;P0C0S8;P04908;Q71UI9;P0C0S5;Q96QV6;P16104	Histone H2A type 1-J;Histone H2A type 1-H;Histone H2A.J;Histone H2A type 2-C;Histone H2A type 1-C;Histone H2A type 3;Histone H2A type 2-A;Histone H2A type 1-D;Histone H2A type 1;Histone H2A type 1-B/E;Histone H2A.V;Histone H2A.Z;Histone H2A type 1-A;Histone H2AX	HIST1H2AJ;HIST1H2AH;H2AFJ;HIST2H2AC;HIST1H2AC;HIST3H2A;HIST2H2AA3;HIST1H2AD;HIST1H2AG;HIST1H2AB;H2AFV;H2AFZ;HIST1H2AA;H2AFX
0	0	162760	559630	361195	233960	507930	370945	1.02699	-0.250883	0.561199	6	6	6	27.1	27.1	27.1	35.076	0	4.6549	29286000	10	0	0	1	3	4	2	1464300	684	P63244	P63244	Guanine nucleotide-binding protein subunit beta-2-like 1;Guanine nucleotide-binding protein subunit beta-2-like 1, N-terminally processed	GNB2L1
0	0	440820	547170	493995	474820	475430	475125	0.961801	-0.279366	0.525574	4	4	4	6.3	6.3	6.3	129.98	0	10.863	79468000	10	0	0	2	4	2	2	1938200	1084	Q96EV2	Q96EV2	RNA-binding protein 33	RBM33
0	0	910640	3426.6	457033	272960	390630	331795	0.725976	-0.401529	0.396708	16	16	14	8.9	8.9	8	274.61	0	21.268	224030000	23	0	0	1	1	13	9	1577600	713	Q01082;P11277	Q01082	Spectrin beta chain, non-erythrocytic 1	SPTBN1
#DIV/0! = proteins only detected with the WT Hop IP

## Sheet: Chaperones and co-chaperones
iBAQ 9084 - C	iBAQ 9087 - C	iBAQ 9086 Mut	iBAQ 9089 Mut	AVG1	iBAQ 9088 Wt	iBAQ 9085 Wt	AVG2	Ratio avg2/avg1	Ratio normalized on STIP1 (Log2)	Normalised ratio on STIP1	Peptides	Razor + unique peptides	Unique peptides	Sequence coverage [%]	Unique + razor sequence coverage [%]	Unique sequence coverage [%]	Mol. weight [kDa]	Q-value	Score	Intensity	MS/MS Count	Peptides 9084	Peptides 9087	Peptides 9086	Peptides 9089	Peptides 9085	Peptides 9088	iBAQ (total)	id	Protein IDs	Majority protein IDs	Protein names	Gene names
0	0	0	0	0	4290900	6082400	5186650	#DIV/0!	#DIV/0!	#DIV/0!	8	2	2	10.3	2.4	2.4	58.264	0	33.911	259330000	3	0	0	4	4	7	7	10373000	901	Q58FF6	Q58FF6	Putative heat shock protein HSP 90-beta 4	HSP90AB4P
0	0	0	0	0	602620	928490	765555	#DIV/0!	#DIV/0!	#DIV/0!	3	3	3	21	21	21	22.782	0	3.7051	21436000	5	0	0	0	0	3	2	1531100	264	P04792	P04792	Heat shock protein beta-1	HSPB1
0	0	0	0	0	1947600	4418400	3183000	#DIV/0!	#DIV/0!	#DIV/0!	13	3	3	26.3	8.9	8.9	70.02	0	22.424	222810000	6	0	0	8	8	13	12	6365900	605	P54652	P54652	Heat shock-related 70 kDa protein 2	HSPA2
0	0	0	0	0	773440	326480	549960	#DIV/0!	#DIV/0!	#DIV/0!	3	3	3	11.2	11.2	11.2	39.133	0	4.9746	17599000	4	0	0	0	0	1	3	1099900	215	O75953	O75953	DnaJ homolog subfamily B member 5	DNAJB5
0	0	0	0	0	1268500	913220	1090860	#DIV/0!	#DIV/0!	#DIV/0!	5	4	4	16.9	13.4	13.4	37.806	0	4.4248	39271000	7	0	0	0	0	3	5	2181700	1278	Q9UDY4	Q9UDY4	DnaJ homolog subfamily B member 4	DNAJB4
0	0	0	0	0	57273	59129	58201	#DIV/0!	#DIV/0!	#DIV/0!	4	4	4	2.7	2.7	2.7	254.41	0	4.8233	13037000	6	0	0	0	0	3	3	116400	189	O75165	O75165	DnaJ homolog subfamily C member 13	DNAJC13
0	0	0	0	0	717640	391840	554740	#DIV/0!	#DIV/0!	#DIV/0!	5	5	5	5.5	5.5	5.5	119.41	0	4.0274	36613000	8	0	0	0	0	3	5	1109500	524	P46379	P46379	Large proline-rich protein BAG6	BAG6
0	0	0	0	0	519240	659870	589555	#DIV/0!	#DIV/0!	#DIV/0!	7	7	7	13.7	13.7	13.7	90.59	0	17.711	49523000	13	0	0	0	0	7	6	1179100	1346	Q9Y2G8	Q9Y2G8	DnaJ homolog subfamily C member 16	DNAJC16
0	0	0	0	0	3854500	5398000	4626250	#DIV/0!	#DIV/0!	#DIV/0!	9	9	9	29.1	29.1	29.1	41.818	0	22.4	175800000	18	0	0	0	0	9	7	9252400	1255	Q9NXW2	Q9NXW2	DnaJ homolog subfamily B member 12	DNAJB12
0	0	0	0	0	1645200	1675000	1660100	#DIV/0!	#DIV/0!	#DIV/0!	9	9	9	13.9	13.9	13.9	91.079	0	16.473	109570000	20	0	0	0	0	8	9	3320200	992	Q8IXB1	Q8IXB1	DnaJ homolog subfamily C member 10	DNAJC10
0	0	0	0	0	30569000	37084000	33826500	#DIV/0!	#DIV/0!	#DIV/0!	12	12	12	41.1	41.1	41.1	36.087	0	48.05	879490000	27	0	0	0	0	11	9	67653000	190	O75190;Q8WWF6;Q7Z6W7;Q8NHS0;P25686	O75190	DnaJ homolog subfamily B member 6	DNAJB6
0	0	0	0	0	75337000	91250000	83293500	#DIV/0!	#DIV/0!	#DIV/0!	13	13	13	64.5	64.5	64.5	23.772	0	89.648	2332200000	46	0	0	0	0	13	13	166590000	242	O95816	O95816	BAG family molecular chaperone regulator 2	BAG2
0	0	0	0	0	3628500	2704000	3166250	#DIV/0!	#DIV/0!	#DIV/0!	13	13	13	30.2	30.2	30.2	56.44	0	258.16	202640000	28	0	0	0	0	11	11	6332500	1132	Q99615	Q99615	DnaJ homolog subfamily C member 7	DNAJC7
0	0	0	0	0	33821000	35274000	34547500	#DIV/0!	#DIV/0!	#DIV/0!	17	17	16	55	55	55	38.044	0	93.544	1243700000	34	0	0	0	0	14	14	69095000	412	P25685	P25685	DnaJ homolog subfamily B member 1	DNAJB1
0	0	0	0	0	58069000	62372000	60220500	#DIV/0!	#DIV/0!	#DIV/0!	19	19	19	55.3	55.3	55.3	51.199	0	323.31	2890600000	53	0	0	0	0	17	19	120440000	1310	Q9UL15	Q9UL15	BAG family molecular chaperone regulator 5	BAG5
138850	207770	16984000	20837000	18910500	891200000	1038500000	964850000	51.0219	4.8012	27.8808	42	38	23	76	71.8	42.4	70.051	0	323.31	62973000000	261	2	3	22	26	40	40	1967900000	314	P0DMV9;P0DMV8	P0DMV9;P0DMV8	Heat shock 70 kDa protein 1B;Heat shock 70 kDa protein 1A	HSPA1B;HSPA1A
499180	640450	24220000	21139000	22679500	1003200000	1204700000	1103950000	48.6761	4.7333	26.599	49	49	37	76.9	76.9	58.4	70.897	0	323.31	74394000000	323	4	4	23	22	46	40	2254400000	322	P11142	P11142	Heat shock cognate 71 kDa protein	HSPA8
172500	263450	10190000	9885900	10037950	411970000	466300000	439135000	43.7475	4.57928	23.9057	44	27	25	59.7	38.1	36.2	83.263	0	323.31	29660000000	177	8	4	23	29	42	42	898790000	297	P08238;Q58FF7	P08238	Heat shock protein HSP 90-beta	HSP90AB1
210720	244270	3088300	2107000	2597650	100300000	113220000	106760000	41.0987	4.48918	22.4583	11	2	2	19	5.3	5.3	71.027	0	4.9659	8109100000	11	2	2	8	8	11	9	219160000	364	P17066;P48741	P17066;P48741	Heat shock 70 kDa protein 6;Putative heat shock 70 kDa protein 7	HSPA6;HSPA7
1577800	814120	21928000	25539000	23733500	924470000	1014300000	969385000	40.8446	4.48023	22.3194	51	51	34	60.9	60.9	41.5	84.659	0	323.31	65626000000	361	9	4	30	27	46	46	1988700000	293	P07900;Q14568;Q58FG0	P07900	Heat shock protein HSP 90-alpha	HSP90AA1
0	0	176080	308920	242500	7159900	10411000	8785450	36.2287	4.30722	19.7971	11	11	11	31.6	31.6	31.6	45.745	0	53.78	397230000	26	0	0	1	1	11	10	18056000	182	O60884	O60884	DnaJ homolog subfamily A member 2	DNAJA2
0	0	100980	117240	109110	2639700	3824700	3232200	29.6233	4.01682	16.1876	23	23	23	33.3	33.3	33.3	96.864	0	55.751	314080000	43	0	0	3	3	20	16	6682600	1048	Q92598	Q92598	Heat shock protein 105 kDa	HSPH1
0	0	728010	606650	667330	16850000	20532000	18691000	28.0086	3.93596	15.3053	13	13	13	43.8	43.8	43.8	44.868	0	65.44	813060000	31	0	0	2	2	11	10	38717000	449	P31689	P31689	DnaJ homolog subfamily A member 1	DNAJA1
0	0	0	123790	61895	1204200	915180	1059690	17.1208	3.22583	9.35561	4	4	4	16.1	16.1	16.1	44.468	0	4.5765	31404000	8	0	0	0	1	3	4	2243200	881	Q16543	Q16543	Hsp90 co-chaperone Cdc37;Hsp90 co-chaperone Cdc37, N-terminally processed	CDC37
0	0	0	21169	10584.5	102770	219820	161295	15.2388	3.05783	8.32721	4	4	4	7.6	7.6	7.6	94.511	0	2.82	17875000	6	0	0	0	1	4	2	343750	238	O95757	O95757	Heat shock 70 kDa protein 4L	HSPA4L
0	0	182620	144300	163460	1956400	2944700	2450550	14.9917	3.03425	8.19221	7	7	7	27.2	27.2	27.2	38.274	0	38.357	104560000	9	0	0	1	1	5	4	5228000	234	O95433	O95433	Activator of 90 kDa heat shock protein ATPase homolog 1	AHSA1
221930	0	534140	712680	623410	6335500	6911200	6623350	10.6244	2.53746	5.80568	20	19	19	36.4	36.4	36.4	72.332	0	63.318	441460000	50	2	0	6	9	17	16	14715000	321	P11021	P11021	78 kDa glucose-regulated protein	HSPA5
0	0	369890	521320	445605	2402200	2907300	2654750	5.95763	1.7029	3.25554	17	17	17	29.4	29.4	29.4	94.33	0	31.771	310030000	37	0	0	5	6	14	16	6200700	462	P34932	P34932	Heat shock 70 kDa protein 4	HSPA4
0	0	519650	929580	724615	1954800	2068700	2011750	2.7763	0.601321	1.5171	19	17	17	26.7	24.9	24.9	92.468	0	45.899	218910000	28	0	0	7	10	11	10	5472800	350	P14625;Q58FF3	P14625	Endoplasmin	HSP90B1
#DIV/0! = proteins only detected with the WT Hop IP

## Sheet: Ubiquitin related enzymes
iBAQ 9084 - C	iBAQ 9087 - C	iBAQ 9086 Mut	iBAQ 9089 Mut	AVG1	iBAQ 9088 Wt	iBAQ 9085 Wt	AVG2	Ratio avg2/avg1	Ratio normalized on STIP1 (Log2)	Normalised ratio on STIP1	Peptides	Razor + unique peptides	Unique peptides	Sequence coverage [%]	Unique + razor sequence coverage [%]	Unique sequence coverage [%]	Mol. weight [kDa]	Q-value	Score	Intensity	MS/MS Count	Peptides 9084	Peptides 9087	Peptides 9086	Peptides 9089	Peptides 9085	Peptides 9088	iBAQ (total)	id	Protein IDs	Majority protein IDs	Protein names	Gene names
0	0	0	0	0	2383300	2285300	2334300	#DIV/0!	#DIV/0!	#DIV/0!	7	7	7	29.7	29.7	29.7	44.863	0	14.163	79366000	11	0	0	0	0	5	6	4668600	1187	Q9GZZ9	Q9GZZ9	Ubiquitin-like modifier-activating enzyme 5	UBA5
0	0	0	0	0	119200	97096	108148	#DIV/0!	#DIV/0!	#DIV/0!	7	7	7	3.3	3.3	3.3	292.28	0	7.3047	27038000	10	0	0	0	0	4	6	216300	1066	Q93008;O00507	Q93008	Probable ubiquitin carboxyl-terminal hydrolase FAF-X	USP9X
0	0	0	0	0	48556	61574	55065	#DIV/0!	#DIV/0!	#DIV/0!	7	7	7	3.8	3.8	3.8	294.36	0	7.8687	15308000	7	0	0	0	0	6	4	110130	1332	Q9UPU5	Q9UPU5	Ubiquitin carboxyl-terminal hydrolase 24	USP24
0	0	0	0	0	42498	25889	34193.5	#DIV/0!	#DIV/0!	#DIV/0!	5	5	5	2.5	2.5	2.5	289.38	0	8.6321	8616700	3	0	0	0	0	2	3	68386	1314	Q9ULT8	Q9ULT8	E3 ubiquitin-protein ligase HECTD1	HECTD1
0	0	0	0	0	13505	37779	25642	#DIV/0!	#DIV/0!	#DIV/0!	5	5	5	1.5	1.5	1.5	573.83	0	14.505	12257000	7	0	0	0	0	5	3	51284	910	Q5T4S7	Q5T4S7	E3 ubiquitin-protein ligase UBR4	UBR4
0	0	0	0	0	221310	235700	228505	#DIV/0!	#DIV/0!	#DIV/0!	4	4	4	4.1	4.1	4.1	122.53	0	11.099	23308000	8	0	0	0	0	4	4	457010	1331	Q9UPN9	Q9UPN9	E3 ubiquitin-protein ligase TRIM33	TRIM33
0	0	0	0	0	129760	118300	124030	#DIV/0!	#DIV/0!	#DIV/0!	4	4	4	4.2	4.2	4.2	145.65	0	3.583	15132000	4	0	0	0	0	2	3	248060	224	O94966	O94966	Ubiquitin carboxyl-terminal hydrolase 19	USP19
0	0	0	0	0	51025	144920	97972.5	#DIV/0!	#DIV/0!	#DIV/0!	4	4	4	3.5	3.5	3.5	141.29	0	2.2915	10385000	4	0	0	0	0	3	2	195940	1184	Q9C0C9	Q9C0C9	E2/E3 hybrid ubiquitin-protein ligase UBE2O	UBE2O
0	0	0	0	0	590210	422020	506115	#DIV/0!	#DIV/0!	#DIV/0!	3	3	3	9.4	9.4	9.4	46.94	0	3.3026	22269000	4	0	0	0	0	2	2	1012200	1188	Q9H000	Q9H000	Probable E3 ubiquitin-protein ligase makorin-2	MKRN2
0	0	0	0	0	25723	78837	52280	#DIV/0!	#DIV/0!	#DIV/0!	3	3	3	3.1	3.1	3.1	123.92	0	3.0287	5959900	3	0	0	0	0	3	1	104560	859	Q15386	Q15386	Ubiquitin-protein ligase E3C	UBE3C
0	0	0	0	0	65258	99692	82475	#DIV/0!	#DIV/0!	#DIV/0!	4	4	4	6.2	6.2	6.2	89.594	0	3.0118	7752600	3	0	0	0	0	3	1	164950	221	O94874	O94874	E3 UFM1-protein ligase 1	UFL1
0	0	0	0	0	217770	143630	180700	#DIV/0!	#DIV/0!	#DIV/0!	11	11	5	4.8	4.8	2.4	358.2	0	15.261	67944000	15	0	0	0	0	8	9	361400	559	P49792;O14715;P0DJD0;P0DJD1;Q99666	P49792	E3 SUMO-protein ligase RanBP2	RANBP2
0	0	0	43768	21884	222840	391060	306950	14.0262	2.93821	7.66461	7	7	7	8.4	8.4	8.4	128.3	0	9.8227	42091000	13	0	0	0	2	7	4	657670	1067	Q93009	Q93009	Ubiquitin carboxyl-terminal hydrolase 7	USP7
0	0	7403.8	24933	16168.4	175150	229850	202500	12.5244	2.77483	6.84395	11	11	11	3.6	3.6	3.6	481.89	0	33.849	80470000	20	0	0	1	2	8	9	437340	965	Q7Z6Z7	Q7Z6Z7	E3 ubiquitin-protein ligase HUWE1	HUWE1
0	0	44692	50601	47646.5	559100	457840	508470	10.6717	2.54388	5.83154	4	4	4	7	7	7	87.133	0	9.8273	41153000	10	0	0	1	2	3	4	1112200	834	Q14694	Q14694	Ubiquitin carboxyl-terminal hydrolase 10	USP10
0	0	0	50530	25265	123080	354340	238710	9.44825	2.3682	5.16298	5	5	5	8.7	8.7	8.7	95.785	0	6.1738	20590000	9	0	0	0	1	5	3	527950	521	P45974	P45974	Ubiquitin carboxyl-terminal hydrolase 5	USP5
0	0	431090	884990	658040	2212300	2235100	2223700	3.37928	0.884871	1.8466	19	19	19	27.9	27.9	27.9	117.85	0	168.93	311230000	55	0	0	8	13	15	14	5763500	394	P22314	P22314	Ubiquitin-like modifier-activating enzyme 1	UBA1
0	0	445400	229730	337565	83248	2125600	1104424	3.27174	0.838213	1.78783	4	4	4	31.6	31.6	31.6	17.138	0	10.529	28839000	7	0	0	1	1	4	1	2883900	630	P61088;Q5JXB2	P61088;Q5JXB2	Ubiquitin-conjugating enzyme E2 N;Putative ubiquitin-conjugating enzyme E2 N-like	UBE2N;UBE2NL
	#DIV/0! = proteins only detected with the WT Hop IP

## Sheet: Proteasome related
iBAQ 9084 - C	iBAQ 9087 - C	iBAQ 9086 Mut	iBAQ 9089 Mut	AVG1	iBAQ 9088 Wt	iBAQ 9085 Wt	AVG2	Ratio avg2/avg1	Ratio normalized on STIP1 (Log2)	Normalised ratio on STIP1	Peptides	Razor + unique peptides	Unique peptides	Sequence coverage [%]	Unique + razor sequence coverage [%]	Unique sequence coverage [%]	Mol. weight [kDa]	Q-value	Score	Intensity	MS/MS Count	Peptides 9084	Peptides 9087	Peptides 9086	Peptides 9089	Peptides 9085	Peptides 9088	iBAQ (total)	id	Protein IDs	Majority protein IDs	Protein names	Gene names
0	0	0	0	0	174680	297490	236085	#DIV/0!	#DIV/0!	#DIV/0!	9	9	9	7.8	7.8	7.8	204.29	0	21.139	43912000	14	0	0	0	0	7	6	472170	918	Q5VYK3	Q5VYK3	Proteasome-associated protein ECM29 homolog	ECM29
0	0	0	0	0	2316500	2297800	2307150	#DIV/0!	#DIV/0!	#DIV/0!	6	6	6	28.3	28.3	28.3	29.506	0	15.726	59986000	11	0	0	0	0	6	3	4614300	638	P61289	P61289	Proteasome activator complex subunit 3	PSME3
0	0	0	0	0	363380	415540	389460	#DIV/0!	#DIV/0!	#DIV/0!	4	4	4	12.6	12.6	12.6	44.172	0	4.0165	16357000	8	0	0	0	0	4	4	778920	660	P62333	P62333	26S protease regulatory subunit 10B	PSMC6
0	0	0	0	0	296560	249230	272895	#DIV/0!	#DIV/0!	#DIV/0!	3	3	3	9.4	9.4	9.4	39.611	0	1.8389	10916000	4	0	0	1	0	1	2	545790	540	P48556	P48556	26S proteasome non-ATPase regulatory subunit 8	PSMD8
0	0	0	0	0	544290	468270	506280	#DIV/0!	#DIV/0!	#DIV/0!	2	2	2	10.6	10.6	10.6	34.577	0	3.0652	15188000	4	0	0	0	0	2	2	1012600	95	O00487	O00487	26S proteasome non-ATPase regulatory subunit 14	PSMD14
0	0	0	0	0	231510	562510	397010	#DIV/0!	#DIV/0!	#DIV/0!	2	2	2	11.1	11.1	11.1	37.025	0	4.8119	11910000	3	0	0	0	0	2	1	794020	586	P51665	P51665	26S proteasome non-ATPase regulatory subunit 7	PSMD7
0	0	0	0	0	532850	223810	378330	#DIV/0!	#DIV/0!	#DIV/0!	2	2	2	10.4	10.4	10.4	26.489	0.0018433	1.4689	10593000	3	0	0	0	0	1	2	756660	383	P20618	P20618	Proteasome subunit beta type-1	PSMB1
0	0	0	26788	13394	542300	550710	546505	40.8022	4.47873	22.2963	9	9	9	14.6	14.6	14.6	105.84	0	17.551	52630000	14	0	0	0	1	6	7	1119800	1129	Q99460	Q99460	26S proteasome non-ATPase regulatory subunit 1	PSMD1
0	0	94016	0	47008	823930	702040	762985	16.231	3.14883	8.86938	8	8	8	24.8	24.8	24.8	52.904	0	19.105	40500000	12	0	0	2	0	4	6	1620000	87	O00232	O00232	26S proteasome non-ATPase regulatory subunit 12	PSMD12
0	0	63433	181830	122632	832260	1283900	1058080	8.62813	2.2372	4.71482	9	9	9	31.1	31.1	31.1	45.531	0	17.339	59036000	18	0	0	2	3	7	6	2361400	841	Q15008	Q15008	26S proteasome non-ATPase regulatory subunit 6	PSMD6
0	0	67821	66350	67085.5	311720	783180	547450	8.16048	2.15681	4.45928	4	4	4	13	13	13	42.945	0	5.2245	31956000	7	0	0	1	1	4	2	1229100	1325	Q9UNM6	Q9UNM6	26S proteasome non-ATPase regulatory subunit 13	PSMD13
0	0	56569	247200	151884	705280	1171900	938590	6.17963	1.75568	3.37685	8	8	8	23.2	23.2	23.2	47.463	0	8.2625	58884000	13	0	0	1	4	6	5	2180900	86	O00231	O00231	26S proteasome non-ATPase regulatory subunit 11	PSMD11
0	0	499200	422260	460730	2486700	2465700	2476200	5.37451	1.55429	2.93689	17	17	17	36	36	36	60.977	0	21.742	199710000	40	0	0	6	5	13	12	5873800	143	O43242	O43242	26S proteasome non-ATPase regulatory subunit 3	PSMD3
0	0	74276	245380	159828	639760	854950	747355	4.676	1.35343	2.55519	4	4	4	14.5	14.5	14.5	45.626	0	14.326	43545000	10	0	0	1	2	4	3	1814400	648	P62195	P62195	26S protease regulatory subunit 8	PSMC5
0	0	0	142450	71225	256360	266450	261405	3.67013	1.00399	2.00554	5	5	5	13	13	13	49.203	0	11.475	17962000	7	0	0	0	1	4	2	665260	368	P17980	P17980	26S protease regulatory subunit 6A	PSMC3
0	0	202590	102380	152485	336650	760770	548710	3.59845	0.975533	1.96637	5	5	5	17.7	17.7	17.7	49.184	0	10.958	35060000	9	0	0	2	1	4	2	1402400	647	P62191	P62191	26S protease regulatory subunit 4	PSMC1
0	0	254510	76642	165576	481650	498810	490230	2.96076	0.694122	1.6179	6	6	6	14.8	14.8	14.8	48.633	0	11.529	36725000	9	0	0	4	2	3	3	1311600	478	P35998	P35998	26S protease regulatory subunit 7	PSMC2
0	0	112020	131680	121850	240450	371710	306080	2.51194	0.456959	1.37265	7	7	7	11.3	11.3	11.3	100.2	0	11.402	41937000	10	0	0	1	2	4	3	855850	772	Q13200	Q13200	26S proteasome non-ATPase regulatory subunit 2	PSMD2
0	0	175490	351390	263440	606920	571160	589040	2.23596	0.289048	1.22183	3	3	3	11.7	11.7	11.7	47.366	0	17.03	42624000	9	0	0	2	2	1	2	1705000	519	P43686	P43686	26S protease regulatory subunit 6B	PSMC4
#DIV/0! = proteins only detected with the WT Hop IP
