# Supplementary material for: The Hsp70-Hsp90 co-chaperone Hop/Stip1 shifts the proteostatic balance from folding towards degradation
Source: Nat Commun. 2020 Nov 25;11:5975. doi: 10.1038/s41467-020-19783-w (PMC7688965; doi:10.1038/s41467-020-19783-w)
Supplement: Supplementary file 6 — Supplementary Data 4 [file 41467_2020_19783_MOESM6_ESM.xlsx]

## Sheet: HEK_Proteasome
KO-WT new_LFQ	LFQ 10087_new_WT	LFQ 10088_new_KO	Peptides	Razor + unique peptides	Unique peptides	Sequence coverage [%]	Unique + razor sequence coverage [%]	Unique sequence coverage [%]	Mol. weight [kDa]	Q-value	Score	Intensity	MS/MS count	iBAQ	id	Protein IDs	Majority protein IDs	Protein names	Gene names
4.49905	26.2553	30.7544	111	111	111	41.2	41.2	41.2	367.76	0	323.31	8721200000	311	25.3998	794	P49454;A0A087WTY4	P49454	Centromere protein F	CENPF
4.4483	30.6305	35.0788	58	58	53	86.1	86.1	80.3	53.651	0	323.31	168630000000	437	32.2076	599	P08670;B0YJC4;B0YJC5;A0A1B0GTT5;A0A1B0GVG8;P17661;H7C5W5;P41219;F8W835	P08670;B0YJC4;B0YJC5	Vimentin	VIM
4.3707	24.4666	28.8373	19	19	19	25.7	25.7	25.7	117.85	0	124.83	2014700000	54	25.153	670	P22314;Q5JRR6;Q5JRR9;Q5JRS0;Q5JRS2;Q5JRS1;Q5JRS3	P22314	Ubiquitin-like modifier-activating enzyme 1	UBA1
4.11258	25.8338	29.9464	47	47	47	41.6	41.6	41.6	166.98	0	323.31	4468800000	133	25.665	1228	Q9BQS8;C9J2W6;H7BZ74	Q9BQS8	FYVE and coiled-coil domain-containing protein 1	FYCO1
3.54086	24.7623	28.3031	23	21	21	36.5	34.7	34.7	92.468	0	159.76	1686900000	52	25.3298	637	P14625;Q96GW1;A0A1W2PRR1;F8W026;Q58FF3	P14625	Endoplasmin	HSP90B1
3.16414	23.8714	27.0356	8	8	8	16.7	16.7	16.7	75.403	0	52.212	484160000	26	23.5655	1162	Q8WVC0	Q8WVC0	RNA polymerase-associated protein LEO1	LEO1
3.01799	26.7063	29.7243	55	55	55	24.8	24.8	24.8	351.15	0	306.69	4688900000	145	24.9871	1090	Q5SZK8	Q5SZK8	FRAS1-related extracellular matrix protein 2	FREM2
2.89479	25.2036	28.0984	24	24	22	47.3	47.3	44.4	66.408	0	92.797	1866100000	64	25.6681	664	P20700;E9PBF6;A0A0D9SFE5;A0A0D9SFY5	P20700;E9PBF6;A0A0D9SFE5	Lamin-B1	LMNB1
2.63432	26.3696	29.004	22	22	20	53.7	53.7	49.3	56.782	0	162.89	2501600000	57	26.3622	709	P30101	P30101	Protein disulfide-isomerase A3	PDIA3
2.58586	28.4258	31.0116	20	20	20	67.5	67.5	67.5	42.644	0	287.42	11259000000	131	29.3028	625	P12277;G3V4N7;H0YJG0;G3V461;H0YJK0;P06732;G3V2I1	P12277;G3V4N7	Creatine kinase B-type	CKB
2.49508	24.7005	27.1956	12	12	12	30.5	30.5	30.5	59.975	0	52.906	1112900000	29	25.2443	1142	Q8N7H5;B4DGJ5;M0QYC7	Q8N7H5	RNA polymerase II-associated factor 1 homolog	PAF1
2.33404	29.3176	31.6517	21	21	21	66.7	66.7	66.7	43.653	0	226.51	19614000000	192	30.0212	566	P04637;A0A0U1RQC9;A0A087WZU8;A0A087X1Q1;J3KP33;E7EQX7;E7ESS1;A0A087WXZ1;A0A087WT22;E9PFT5;E7EMR6;E9PCY9;S4R334	P04637;A0A0U1RQC9;A0A087WZU8;A0A087X1Q1;J3KP33;E7EQX7	Cellular tumor antigen p53	TP53
2.12691	26.6873	28.8142	12	12	12	46	46	46	48.141	0	111.26	2230500000	53	26.6623	698	P27797;K7EJB9;K7EL50	P27797;K7EJB9	Calreticulin	CALR
2.05198	26.0588	28.1107	22	22	22	22.5	22.5	22.5	134.55	0	86.324	1715500000	67	24.7452	1175	Q92896;H3BM42;H3BQU9;H3BQT1;H3BRD8	Q92896;H3BM42	Golgi apparatus protein 1	GLG1
1.94317	27.2614	29.2046	20	20	20	55.1	55.1	55.1	50.195	0	124.48	3453900000	87	26.9851	1377	Q9Y697;F2Z2E7;A2A2M1;F8WER8;F8WB23;Q8WV90;H7C0I5;H0YGN5	Q9Y697;F2Z2E7	Cysteine desulfurase, mitochondrial	NFS1
1.87846	25.5416	27.4201	18	18	18	23.4	23.4	23.4	113.08	0	89.044	932130000	35	24.2724	972	Q08379;A0A1W2PQY5;B7ZC06;A0A087WYC0;H0Y7B8	Q08379	Golgin subfamily A member 2	GOLGA2
1.86372	25.3169	27.1806	11	11	11	32.2	32.2	32.2	45.333	0	58.167	799890000	30	24.9314	1145	Q8NBJ4;F8WAT9;C9JYM4	Q8NBJ4	Golgi membrane protein 1	GOLM1
1.83011	23.8232	25.6533	4	4	4	21.2	21.2	21.2	26.989	0	26.244	446710000	17	24.7347	275	K7EJC8;E9PCW1;O95249;F6RU00;B4DQA8;G5E9T8	K7EJC8;E9PCW1;O95249;F6RU00;B4DQA8;G5E9T8	Golgi SNAP receptor complex member 1	GOSR1
1.81594	26.4788	28.2947	12	12	12	40.7	40.7	40.7	48.121	0	83.89	1993400000	43	26.8051	1037	Q15084	Q15084	Protein disulfide-isomerase A6	PDIA6
1.7794	29.4176	31.197	31	31	31	68.9	68.9	68.9	61.054	0	267.04	16268000000	163	28.9213	614	P10809;E7ESH4;E7EXB4;C9JL25;C9JL19;C9JCQ4;C9J0S9	P10809	60 kDa heat shock protein, mitochondrial	HSPD1
1.71106	25.9847	27.6958	8	8	8	41	41	41	24.68	0	39.64	1176800000	27	26.4317	1166	Q92520;C9JP35;C9JMN4	Q92520	Protein FAM3C	FAM3C
1.62516	24.9653	26.5905	13	13	13	28.7	28.7	28.7	56.44	0	78.405	597360000	36	24.1541	1220	Q99615;K7EPP7;K7ESP1;K7EIH8;K7ER44;K7EJ24;K7EJL5;K7EN19;K7EJV7;K7EJE9;K7EK03;K7ELJ8	Q99615	DnaJ homolog subfamily C member 7	DNAJC7
1.62078	26.1876	27.8084	7	7	7	32.9	32.9	32.9	24.976	0	27.389	1290500000	30	26.6803	801	P49755;G3V2K7	P49755	Transmembrane emp24 domain-containing protein 10	TMED10
1.6077	27.2479	28.8556	37	37	37	14.6	14.6	14.6	376.01	0	86.375	2522800000	50	23.6701	1029	Q14789;E7EU81;H0Y867;H7C5I7	Q14789;E7EU81	Golgin subfamily B member 1	GOLGB1
1.59157	27.0924	28.684	13	13	13	27.6	27.6	27.6	75.775	0	112.78	2520200000	55	26.909	1223	Q99805	Q99805	Transmembrane 9 superfamily member 2	TM9SF2
1.54515	25.9677	27.5128	8	8	8	54	54	54	28.768	0	41.328	1194800000	33	26.1541	621	P12004	P12004	Proliferating cell nuclear antigen	PCNA
1.51954	26.0772	27.5968	14	14	14	28.2	28.2	28.2	81.879	0	68.104	1050000000	56	24.6823	465	O00461;F8W785	O00461;F8W785	Golgi integral membrane protein 4	GOLIM4
1.51564	25.9484	27.464	15	15	15	35.7	35.7	35.7	64.732	0	47.416	1185400000	33	25.1886	977	Q10471;F8VUJ3;Q8N4A0	Q10471	Polypeptide N-acetylgalactosaminyltransferase 2;Polypeptide N-acetylgalactosaminyltransferase 2 soluble form	GALNT2
1.5086	26.1344	27.643	12	12	9	45.6	45.6	41.6	47.655	0	77.032	1176500000	33	26.3245	975	Q09028;H0YEU5;H0YCT5;H0YF10;H0YDK2;E9PNS6;E9PNS2;E9PIC4;E9PND5;C9JPP3	Q09028;H0YEU5;H0YCT5;H0YF10;H0YDK2	Histone-binding protein RBBP4	RBBP4
1.45551	25.1366	26.5922	7	7	7	28.7	28.7	28.7	29.804	0	17.609	614050000	19	25.0239	728	P35232;C9JW96;C9JZ20;E7ESE2;E9PCW0;D6RBK0	P35232;C9JW96;C9JZ20;E7ESE2;E9PCW0	Prohibitin	PHB
1.44416	26.1998	27.644	13	13	13	42.5	42.5	42.5	37.106	0	69.009	760460000	46	25.5023	501	O43852;H0Y875	O43852	Calumenin	CALU
1.4439	24.9273	26.3712	7	7	7	16.2	16.2	16.2	64.84	0	28.802	458150000	25	24.0708	473	O14545;F8VVF3;F8VNX8;F8VWK2;S4R2Z9	O14545;F8VVF3;F8VNX8	TRAF-type zinc finger domain-containing protein 1	TRAFD1
1.4112	25.1161	26.5273	5	5	5	30.2	30.2	30.2	23.545	0	21.558	607910000	18	25.3719	855	P61019;H7C125;Q8WUD1;E9PKL7	P61019;H7C125	Ras-related protein Rab-2A	RAB2A
1.31506	32.4866	33.8017	141	141	136	72.2	72.2	69.2	195.91	0	323.31	90540000000	936	29.7113	1135	Q8IWJ2;B8ZZW2;B8ZZA5;H7BYJ9;U3KPU4;U3KQE0;H7C010	Q8IWJ2;B8ZZW2	GRIP and coiled-coil domain-containing protein 2	GCC2
1.25464	27.0035	28.2581	13	9	9	50.6	39.2	39.2	27.764	0	100.3	2209300000	32	27.2335	694	P27348;E9PG15	P27348;E9PG15	14-3-3 protein theta	YWHAQ
1.20211	29.9723	31.1744	23	5	4	64.6	20.2	16.7	47.766	0	111.54	16490000000	66	29.6929	589	Q5JP53;P07437;Q5ST81;A6NNZ2;K7ESM5;G3V2A3;CON__ENSEMBL:ENSBTAP00000025008;Q9H4B7;M0R1I1;G3V5W4;G3V2R8;G3V3R4;G3V2N6	Q5JP53;P07437;Q5ST81	Tubulin beta chain	TUBB
1.18213	26.8048	27.9869	14	14	14	34.9	34.9	34.9	59.75	0	74.643	1829400000	59	25.8145	683	P25705;K7ERX7;K7EK77;K7EQH4;K7EJP1;K7ENJ4;K7ESA0	P25705;K7ERX7;K7EK77	ATP synthase subunit alpha, mitochondrial	ATP5A1
1.16671	26.5353	27.702	25	4	2	67.5	12.2	9.1	49.895	0	51.575	1595600000	33	26.1792	1226	Q9BQE3;F5H5D3;A0A1W2PQM2	Q9BQE3;F5H5D3;A0A1W2PQM2	Tubulin alpha-1C chain	TUBA1C
1.16444	26.4115	27.5759	9	9	9	41.6	41.6	41.6	26.224	0	25.807	1322300000	41	26.9785	163	B5MDF5;P62826;J3KQE5;F5H018;H0YFC6;B4DV51;A0A087X0W0	B5MDF5;P62826;J3KQE5;F5H018;H0YFC6	GTP-binding nuclear protein Ran	RAN
1.15661	25.8462	27.0028	15	15	15	18.7	18.7	18.7	123.63	0	45.032	1192500000	28	24.3439	464	O00410;H0Y8C6;E7ETV3;C9JZD8;E7EQT5;C9JMV5;H0Y3V4;C9J875;C9JZ53;C9JQT6;E7ESA1;E7ESZ1;E7EWK4;E7EX05;E7ETV8;E7EV12;O60518	O00410;H0Y8C6	Importin-5	IPO5
1.1375	24.1039	25.2414	7	7	7	17.5	17.5	17.5	51.901	0	18.371	229200000	13	22.9647	952	Q01518;Q5T0R7;Q5T0R6;Q5T0R5;Q5T0R4;Q5T0R3;Q5T0R2;Q5T0R1;Q5T0R9;Q5T0R8;Q5T0S3	Q01518;Q5T0R7;Q5T0R6;Q5T0R5;Q5T0R4;Q5T0R3;Q5T0R2;Q5T0R1;Q5T0R9	Adenylyl cyclase-associated protein 1;Adenylyl cyclase-associated protein	CAP1
1.13154	27.0704	28.2019	6	6	6	42.9	42.9	42.9	31.362	0	61.287	1633300000	29	26.9047	968	Q07021;I3L3Q7;I3L3B0	Q07021;I3L3Q7;I3L3B0	Complement component 1 Q subcomponent-binding protein, mitochondrial	C1QBP
1.12785	27.7941	28.9219	16	16	16	43.7	43.7	43.7	56.559	0	121.01	3686300000	75	26.9215	581	P06576;H0YH81;F8W079;F8W0P7;H0YI37	P06576;H0YH81;F8W079	ATP synthase subunit beta, mitochondrial;ATP synthase subunit beta	ATP5B
1.08944	24.4011	25.4905	6	6	6	15	15	15	77.843	0	13.917	337710000	12	23.6873	40	A0A087WZ13;E9PAU2;Q8IY67;K7EKR9	A0A087WZ13;E9PAU2;Q8IY67;K7EKR9	Ribonucleoprotein PTB-binding 1	RAVER1
1.0767	25.9492	27.0259	7	7	7	51.1	51.1	51.1	20.652	0	38.258	1044400000	26	26.5006	1350	Q9Y2B0;F8VXJ7;F8W031;F8W1K5;H0YI18;H0YIH9;F8W1U5;F8VP03	Q9Y2B0;F8VXJ7;F8W031;F8W1K5	Protein canopy homolog 2	CNPY2
1.07046	26.8195	27.8899	20	20	20	47.7	47.7	47.7	59.67	0	66.47	1728500000	47	25.6425	786	P48643;E7ENZ3;B7ZAR1;E9PCA1;D6RIZ7;H0Y914	P48643;E7ENZ3;B7ZAR1;E9PCA1	T-complex protein 1 subunit epsilon	CCT5
1.05141	30.1624	31.2138	32	32	19	40.3	40.3	26	84.659	0	317.15	16067000000	195	28.859	591	P07900;G3V2J8;Q14568;Q58FG0;Q58FG1	P07900	Heat shock protein HSP 90-alpha	HSP90AA1
1.04092	25.8988	26.9397	8	8	8	23.6	23.6	23.6	43.295	0	32.553	853300000	23	25.209	596	P08559;Q5JPU3;Q5JPT9;Q5JPU2;Q5JPU0;Q5JPU1;P29803	P08559	Pyruvate dehydrogenase E1 component subunit alpha, somatic form, mitochondrial	PDHA1
1.03962	30.2448	31.2844	29	29	15	55.6	55.6	31.2	70.108	0	242.71	18016000000	207	29.0685	108	A0A0G2JIW1;P0DMV9;P0DMV8;V9GZ37	A0A0G2JIW1;P0DMV9;P0DMV8;V9GZ37	Heat shock 70 kDa protein 1B;Heat shock 70 kDa protein 1A	HSPA1B	HSPA1A
1.01568	25.8339	26.8495	7	7	6	38.1	38.1	34.6	32.922	0	31.685	777840000	25	25.8345	821	P52907	P52907	F-actin-capping protein subunit alpha-1	CAPZA1
0.99949	31.8842	32.8836	65	65	65	63.8	63.8	63.8	116.22	0	323.31	53809000000	458	29.8142	461	O00291;C9JMG5;O75146	O00291	Huntingtin-interacting protein 1	HIP1
0.99894	28.059	29.058	15	13	11	53.5	46.1	42.4	27.745	0	102.25	3700200000	64	27.9776	915	P63104;E7EX29;B0AZS6;B7Z2E6;H0YB80;E7ESK7;E5RGE1;E5RIR4;E9PD24;E7EVZ2	P63104;E7EX29;B0AZS6;B7Z2E6;H0YB80	14-3-3 protein zeta/delta	YWHAZ
0.98492	26.0212	27.0061	10	10	10	31.7	31.7	31.7	38.242	0	32.8	847270000	24	25.2659	1345	Q9Y266;A0A0A0MSU9;A0A0A0MSS4	Q9Y266	Nuclear migration protein nudC	NUDC
0.98322	25.3475	26.3307	15	15	15	8.4	8.4	8.4	273.2	0	37.342	701680000	19	22.4204	114	A0A0U1RQF0;P49327;A0A0U1RRG3	A0A0U1RQF0;P49327	Fatty acid synthase;[Acyl-carrier-protein] S-acetyltransferase;[Acyl-carrier-protein] S-malonyltransferase;3-oxoacyl-[acyl-carrier-protein] synthase;3-oxoacyl-[acyl-carrier-protein] reductase;3-hydroxyacyl-[acyl-carrier-protein] dehydratase;Enoyl-[acyl-carrier-protein] reductase;Oleoyl-[acyl-carrier-protein] hydrolase	FASN
0.97113	23.3307	24.3018	5	5	5	14.8	14.8	14.8	48.602	0	15.067	201910000	14	22.9453	1159	Q8WU90;H7C466;F8WB26	Q8WU90	Zinc finger CCCH domain-containing protein 15	ZC3H15
0.96602	25.0815	26.0475	6	6	5	43.8	43.8	43.8	15.763	0	24.18	583270000	28	26.1196	84	A0A0B4J1Z1;C9JAB2;Q16629;F8WEA1	A0A0B4J1Z1;C9JAB2;Q16629	Serine/arginine-rich splicing factor 7	SRSF7
0.96589	25.2971	26.263	5	5	5	27.1	27.1	27.1	36.876	0	32.909	436260000	13	24.8932	1021	Q14257;H0YL43;A8MXP8	Q14257;H0YL43;A8MXP8	Reticulocalbin-2	RCN2
0.95551	26.6456	27.6011	10	6	6	44.3	33.3	33.3	28.082	0	52.591	1525500000	30	26.6994	718	P31946;Q4VY20;A0A0J9YWZ2;Q4VY19;A0A0J9YWE8	P31946	14-3-3 protein beta/alpha;14-3-3 protein beta/alpha, N-terminally processed	YWHAB
0.9239	27.3127	28.2366	22	22	22	52.7	52.7	52.7	59.62	0	77.974	2273100000	74	25.8726	805	P50990;H7C4C8;H7C2U0	P50990;H7C4C8	T-complex protein 1 subunit theta	CCT8
0.90649	26.6091	27.5156	12	12	12	30.5	30.5	30.5	58.024	0	42.581	1470300000	30	25.7531	751	P40227;Q92526;J3KRI6	P40227	T-complex protein 1 subunit zeta	CCT6A
0.90616	29.8965	30.8027	34	34	33	53.1	53.1	53.1	72.332	0	273.08	13023000000	190	28.6935	615	P11021	P11021	78 kDa glucose-regulated protein	HSPA5
0.90572	28.2123	29.118	19	19	19	54.2	54.2	54.2	49.541	0	138.94	3870000000	86	26.9428	793	P49411;H3BNU3	P49411	Elongation factor Tu, mitochondrial	TUFM
0.8818	26.6659	27.5477	8	7	7	16.5	14.3	14.3	40.04	0	28.515	1102100000	17	25.6453	17	A0A087WUK2;O14979	A0A087WUK2;O14979	Heterogeneous nuclear ribonucleoprotein D-like	HNRNPDL
0.85341	26.0516	26.9051	14	14	14	18.2	18.2	18.2	134.42	0	66.495	753170000	39	23.5111	1209	Q96R06;K7ELG0;K7ELC8;J3KTQ0;E9PMD0	Q96R06	Sperm-associated antigen 5	SPAG5
0.85068	28.6764	29.527	44	44	44	40.2	40.2	40.2	157.9	0	211.52	5535700000	154	25.8743	766	P42704;B8ZZ38;A0A0C4DG06;C9JCA9;H7C3W8	P42704	Leucine-rich PPR motif-containing protein, mitochondrial	LRPPRC
0.84997	26.5574	27.4074	12	12	12	14.8	14.8	14.8	110.42	0	37.524	1498200000	33	24.7802	833	P55060	P55060	Exportin-2	CSE1L
0.83121	24.9046	25.7358	5	4	4	22.2	16.9	16.9	23.668	0	25.205	348330000	26	24.6754	853	P61006;H0YLJ8;H0YL94;H0YMN7;P59190	P61006	Ras-related protein Rab-8A	RAB8A
0.82523	25.6685	26.4938	11	11	11	53.8	53.8	53.8	33.58	0	51.538	704090000	24	25.4843	1254	Q9GZS3;H0YN81;H0YL19;H0YMF9;H0YM76;H3BQA8;H0YLA1	Q9GZS3;H0YN81;H0YL19;H0YMF9	WD repeat-containing protein 61;WD repeat-containing protein 61, N-terminally processed	WDR61
0.81755	26.2348	27.0524	5	5	5	25.8	25.8	25.8	29.163	0	24.333	1310000000	12	26.2869	448	M0R0Y2;P54920;M0R2M1;M0R027;M0R058;M0R213;M0R0I4	M0R0Y2;P54920;M0R2M1	Alpha-soluble NSF attachment protein	NAPA
0.78604	26.0735	26.8596	11	11	5	15.8	15.8	6.6	102.64	0	78.299	841020000	35	24.5601	1047	Q15424;K7EII0;K7ES42	Q15424	Scaffold attachment factor B1	SAFB
0.78453	28.5246	29.3091	16	16	16	32.7	32.7	32.7	71.428	0	196.09	4807400000	93	27.4077	1065	Q16643;D6R9W4;D6R9Q9;D6RFI1;D6RCR4	Q16643;D6R9W4	Drebrin	DBN1
0.76785	27.2302	27.9981	17	17	17	35.4	35.4	35.4	63.541	0	82.962	2124400000	57	26.2295	771	P46060;H0Y4Q3;B0QYT5;B0QYT4;B0QYT6	P46060	Ran GTPase-activating protein 1	RANGAP1
0.76761	25.7635	26.5311	7	7	7	45.5	45.5	45.5	28.022	0	44.411	599120000	35	25.4578	1161	Q8WV99;E7EV05;E9PFU9;B4DEN4;A0A087X0D9;B8ZZ56;F8WEE4	Q8WV99;E7EV05;E9PFU9;B4DEN4;A0A087X0D9;B8ZZ56	AN1-type zinc finger protein 2B	ZFAND2B
0.75861	27.9353	28.6939	13	13	5	40.2	40.2	15.4	48.991	0	101.75	3707100000	79	27.5397	1007	Q13838;Q5STU3;F6WLT2;A0A0G2JJZ9;A0A140T9X3;F6S4E6;A0A0A0MT12;F6TRA5;A0A140T996;A0A140T9X9;F6UJC5;A0A140TA18;A0A140T9L4;A0A140T973;A0A140T9K1;F6QYI9;A0A0G2JJL7;K7EPJ3;F6R6M7;K7EN69;H0Y400;K7ENP6;A0A0G2JHN7;K7EL56;K7EIL8;F6U6E2;F6S2B7;F6SXL5;A0A140T9K2;A0A140T9N3;H0YCC6	Q13838;Q5STU3;F6WLT2;A0A0G2JJZ9;A0A140T9X3;F6S4E6;A0A0A0MT12;F6TRA5;A0A140T996	Spliceosome RNA helicase DDX39B	DDX39B
0.75542	31.6469	32.4023	26	26	2	71.8	71.8	3.1	50.151	0	323.31	51208000000	241	31.1833	929	P68363;P68366;F8VVB9;F8VS66;F8VQQ4;C9JDS9;F8VRZ4;F8VX09;F8VWV9;F8W0F6;F8VRK0;F8VXZ7	P68363;P68366	Tubulin alpha-1B chain;Tubulin alpha-4A chain	TUBA1B	TUBA4A
0.7306	26.3909	27.1215	10	10	10	25.5	25.5	25.5	53.248	0	52.449	1243400000	23	25.9637	1328	Q9ULV4;B4E3S0;F8W1H8;F8VUX3;F8VSA4;F8VRE9;F8VTT6;F8VVB7;H0YHL7;F8VV53	Q9ULV4;B4E3S0	Coronin-1C;Coronin	CORO1C
0.73029	25.9561	26.6864	11	11	11	17	17	17	102.49	0	48.64	835450000	26	24.053	735	P35606;H0YAC7;D6R997;D6RBZ7;D6RCL6;D6RBG7;D6RBT6;H0Y938	P35606	Coatomer subunit beta	COPB2
0.7298	26.1187	26.8485	4	4	4	48.8	48.8	48.8	9.7251	0	27.874	850820000	22	27.6642	888	P62306;A0A0B4J254;F8W0W6	P62306;A0A0B4J254;F8W0W6	Small nuclear ribonucleoprotein F	SNRPF
0.72643	27.3747	28.1012	11	11	11	48.5	48.5	48.5	39.233	0	63.491	2092900000	56	26.5706	618	P11177;C9J634;F8WF02	P11177;C9J634	Pyruvate dehydrogenase E1 component subunit beta, mitochondrial	PDHB
0.72576	26.551	27.2767	16	16	16	41.9	41.9	41.9	55.992	0	53.767	1405300000	35	25.5303	726	P34897;G3V5L0;G3V4W5;H0YIZ0;G3V540;G3V2Y4;G3V2W0;G3V241;G3V3Y8;G3V4T0;G3V4X0;G3V2E4;G3V2D2;G3V2Y1;G3V3C6	P34897;G3V5L0;G3V4W5;H0YIZ0	Serine hydroxymethyltransferase, mitochondrial;Serine hydroxymethyltransferase	SHMT2
0.72065	25.5182	26.2389	10	10	10	40.3	40.3	40.3	38.438	0	32.795	581770000	23	24.7235	1358	Q9Y3F4;H0YH33	Q9Y3F4	Serine-threonine kinase receptor-associated protein	STRAP
0.7126	29.1271	29.8396	32	19	15	43.8	29.3	24	83.263	0	169.48	8488800000	115	27.9385	594	P08238;Q58FF7	P08238	Heat shock protein HSP 90-beta	HSP90AB1
0.70983	31.3699	32.0797	23	23	22	61.2	61.2	61.2	33.155	0	316.04	31226000000	233	30.7745	325	F8W6I7;P09651;F8VZ49;Q32P51;F8VTQ5;F8W646;H0YH80;F8VYN5	F8W6I7;P09651;F8VZ49;Q32P51;F8VTQ5	Heterogeneous nuclear ribonucleoprotein A1;Heterogeneous nuclear ribonucleoprotein A1, N-terminally processed;Heterogeneous nuclear ribonucleoprotein A1-like 2	HNRNPA1	HNRNPA1L2
0.70369	30.212	30.9156	24	24	5	64.6	64.6	16.8	50.976	0	157.6	14784000000	172	29.2597	873	P61978;S4R457;S4R359	P61978	Heterogeneous nuclear ribonucleoprotein K	HNRNPK
0.68528	27.1021	27.7874	30	30	25	18.7	18.7	16.2	229	0	111.05	1602800000	55	23.9055	734	P35580;E7ERA5;A0A0C4DFM8;A1L2Z2	P35580	Myosin-10	MYH10
0.6834	28.2581	28.9415	12	12	7	65.9	65.9	35.6	22.677	0	63.533	3498300000	55	27.7971	899	P62820;E7END7	P62820;E7END7	Ras-related protein Rab-1A	RAB1A
0.68275	27.3864	28.0691	4	4	4	47.6	47.6	47.6	13.916	0	84.127	2304500000	30	28.5169	892	P62318;H3BT13	P62318;H3BT13	Small nuclear ribonucleoprotein Sm D3	SNRPD3
0.67899	27.9404	28.6194	9	9	4	30.2	30.2	15.8	32.852	0	23.62	3287800000	57	27.3665	572	P05141;P12235;V9GYG0;Q9H0C2	P05141	ADP/ATP translocase 2;ADP/ATP translocase 2, N-terminally processed	SLC25A5
0.67412	27.6359	28.31	15	15	12	51.1	51.1	39.2	26.42	0	88.842	2649700000	62	27.3031	30	A0A087WWU8;Q5HYB6;Q5VU61;J3KN67;D6R904;P06753;D6RFM2;H0YL80;K7EP68;H0YKP3;K7ERG3;K7ENT6;H0YNC7;H0YL52;Q5TCU3;CON__Q3SX28;Q5TCU8;Q6ZN40;P09493;P07951	A0A087WWU8;Q5HYB6;Q5VU61;J3KN67;D6R904		TPM3	DKFZp686J1372
0.66391	26.9055	27.5694	13	13	13	30.6	30.6	30.6	57.924	0	51.705	1699500000	32	25.618	806	P50991	P50991	T-complex protein 1 subunit delta	CCT4
0.65881	25.2199	25.8787	7	7	7	12.6	12.6	12.6	80.109	0	37.724	503180000	16	23.5845	985	Q12931;I3L0K7	Q12931;I3L0K7	Heat shock protein 75 kDa, mitochondrial	TRAP1
0.6538	31.0413	31.6951	25	25	25	68.8	68.8	68.8	37.429	0	323.31	27037000000	253	30.3323	671	P22626;A0A087WUI2	P22626;A0A087WUI2	Heterogeneous nuclear ribonucleoproteins A2/B1	HNRNPA2B1
0.64924	28.2311	28.8803	23	23	23	33	33	33	97.169	0	117.58	3947000000	95	26.5562	1030	Q14974;J3KTM9;J3QR48;J3QKQ5;J3KS06	Q14974;J3KTM9	Importin subunit beta-1	KPNB1
0.64576	27.0493	27.6951	6	6	5	46.8	46.8	42.9	22.495	0	27.277	1273000000	30	26.9237	1074	Q53H80	Q53H80	Akirin-2	AKIRIN2
0.6455	27.7776	28.4231	22	22	22	49.5	49.5	49.5	88.549	0	145.61	2741000000	80	26.352	993	Q13263;M0R0K9;M0R2I3;M0R3C0	Q13263;M0R0K9	Transcription intermediary factor 1-beta	TRIM28
0.64018	25.7515	26.3917	5	5	5	23.7	23.7	23.7	29.247	0	20.201	694050000	14	26.0485	647	P15927;Q5TEJ0;Q5TEJ7	P15927;Q5TEJ0	Replication protein A 32 kDa subunit	RPA2
0.63104	26.0457	26.6767	6	6	6	34.6	34.6	34.6	26.743	0	33.008	845520000	26	26.1958	31	A0A087WX29;Q13148;K7EJM5;K7EN94;B1AKP7;G3V162;A0A087X260;A0A087WYY0;K7EJ99;A0A0A0MSV7;A0A087WXQ5;A0A087WV68;A0A1W2PNU8;A0A087WW61;A0A087WX67;A0A087WXV3	A0A087WX29;Q13148;K7EJM5;K7EN94;B1AKP7;G3V162;A0A087X260;A0A087WYY0	TAR DNA-binding protein 43	TARDBP
0.61738	27.8592	28.4766	20	20	20	48.4	48.4	48.4	57.488	0	110.15	2733900000	79	26.3483	932	P78371;F5GWF6;F8VQ14	P78371;F5GWF6;F8VQ14	T-complex protein 1 subunit beta	CCT2
0.61142	25.3876	25.999	6	6	6	29.2	29.2	29.2	28.329	0	16.483	471420000	15	25.0051	416	J3KTL2;Q07955;J3KSR8;J3QQV5;J3KSW7	J3KTL2;Q07955;J3KSR8	Serine/arginine-rich splicing factor 1	SRSF1
0.6057	26.6393	27.245	14	14	14	27.1	27.1	27.1	59.366	0	37.666	1299400000	27	25.321	1224	Q99832;F8WAM2	Q99832	T-complex protein 1 subunit eta	CCT7
0.60493	27.099	27.7039	15	15	15	27.4	27.4	27.4	82.999	0	56.224	1631400000	46	25.2459	755	P40939;H0YFD6	P40939	Trifunctional enzyme subunit alpha, mitochondrial;Long-chain enoyl-CoA hydratase;Long chain 3-hydroxyacyl-CoA dehydrogenase	HADHA
0.60224	24.5306	25.1328	12	12	12	12.6	12.6	12.6	148.85	0	30.024	300130000	19	22.0525	1227	Q9BQG0;I3L1L3;I3L2H8	Q9BQG0;I3L1L3	Myb-binding protein 1A	MYBBP1A
0.59931	26.0917	26.691	23	18	18	15.5	13	13	226.53	0	58.461	801360000	26	22.8774	733	P35579;P35749;Q5BKV1;Q7Z406;B1AH99;M0QY43	P35579	Myosin-9	MYH9
0.59853	28.962	29.5605	13	13	4	37.7	37.7	14.6	51.229	0	120.82	6093600000	118	28.2567	345	G8JLB6;P31943;E9PCY7;D6RIT2;D6RIU0;D6RBM0;D6RAM1;D6R9T0;D6RFM3;D6RDU3;D6RJ04;D6RIH9;E5RGV0;E7EN40;H0YB39;D6RDL0;D6RF17;H0YBG7;H0YBD7;P55795;E5RGH4	G8JLB6;P31943;E9PCY7;D6RIT2;D6RIU0;D6RBM0;D6RAM1;D6R9T0;D6RFM3;D6RDU3;D6RJ04;D6RIH9	Heterogeneous nuclear ribonucleoprotein H;Heterogeneous nuclear ribonucleoprotein H, N-terminally processed	HNRNPH1
0.58533	26.2722	26.8575	18	18	18	10.4	10.4	10.4	269.76	0	63.978	1051800000	43	22.9149	1361	Q9Y490;H0YMT1;A0A1B0GVU7;Q9Y4G6	Q9Y490	Talin-1	TLN1
0.57884	26.9342	27.5131	32	32	32	19.1	19.1	19.1	238.26	0	114.51	1496700000	73	23.5965	1031	Q14980;A0A087WY61;F5H4J1;H0YFY6;F5H6Y5;K4DIE0;F8W6T3;F5H1L0;F5GZW1;F5H2F3;F5H3L6;F5H0Z7;F5H763	Q14980;A0A087WY61	Nuclear mitotic apparatus protein 1	NUMA1
0.5763	23.0818	23.6581	4	4	4	2.3	2.3	2.3	242.56	0	10.776	99104000	12	19.7943	1204	Q96N67;A0A1B0GWE0;A0A0C4DGY6;A0A1B0GVW2;A0A1B0GUE9	Q96N67;A0A1B0GWE0	Dedicator of cytokinesis protein 7	DOCK7
0.57583	32.0509	32.6267	48	48	48	69.2	69.2	69.2	87.334	0	323.31	50872000000	384	30.2807	762	P42224;J3KPM9;E7EPD2;D2KFR9;E7ENM1;E9PH66;H7BZB5;H7BZ88;Q14765	P42224;J3KPM9	Signal transducer and activator of transcription 1-alpha/beta;Signal transducer and activator of transcription	STAT1
0.57281	26.259	26.8318	10	10	10	21.4	21.4	21.4	75.718	0	59.836	885440000	28	24.5925	1263	Q9H6T3	Q9H6T3	RNA polymerase II-associated protein 3	RPAP3
0.56979	25.9756	26.5454	23	23	15	10.5	10.5	7.9	358.2	0	49.258	821170000	38	22.0585	802	P49792;F8WBP7	P49792	E3 SUMO-protein ligase RanBP2	RANBP2
0.55439	27.0879	27.6423	13	13	13	33.1	33.1	33.1	67.567	0	64.69	1231700000	30	25.198	699	P27824;H0Y9Q7;D6RGY2;D6RFL1;D6RDP7;H0Y9H1;D6RAQ8;D6RAU8;D6RB85;D6RHJ3;D6RD16	P27824	Calnexin	CANX
0.55216	25.4392	25.9913	5	5	2	16.8	16.8	7.6	37.377	0	15.876	506370000	12	25.2152	904	P62873;B1AKQ8;F6X3N5;F6UT28;E7EP32;B3KVK2;F5H8J8;F5H100;F5H0S8;E9PCP0;P16520	P62873;B1AKQ8;F6X3N5;F6UT28;E7EP32	Guanine nucleotide-binding protein G(I)/G(S)/G(T) subunit beta-1	GNB1	GNB2
0.54994	28.972	29.5219	18	18	11	64	64	49.2	36.961	0	182.81	5593500000	114	28.1332	1075	Q53HC0;F5H285;F5H7P8	Q53HC0	Coiled-coil domain-containing protein 92	CCDC92
0.54687	25.85	26.3969	10	10	10	13.4	13.4	13.4	109.43	0	23.698	762730000	23	23.8342	1035	Q15029;K7EP67;K7EJ74;K7EIT3	Q15029	116 kDa U5 small nuclear ribonucleoprotein component	EFTUD2
0.5468	26.1731	26.7199	4	4	4	42.3	42.3	42.3	12.259	0	41.518	903960000	18	27.4297	942	P84090;G3V279	P84090;G3V279	Enhancer of rudimentary homolog	ERH
0.54151	29.1573	29.6988	5	5	5	40	40	40	14.865	0	48.172	7487700000	53	29.6319	900	P62829;C9JD32;B9ZVP7;J3KT29;J3KTJ3	P62829;C9JD32;B9ZVP7;J3KT29	60S ribosomal protein L23	RPL23
0.53371	27.9192	28.4529	4	4	3	27.2	27.2	21.9	18.481	0	25.958	3953900000	22	28.8806	118	A0A0U1RR32;A0A0U1RRH7;Q99878;Q96KK5;Q9BTM1;Q16777;Q6FI13;P20671;P0C0S8;H0YFX9;Q93077;Q7L7L0;P04908;Q96QV6;P16104;Q8IUE6	A0A0U1RR32;A0A0U1RRH7;Q99878;Q96KK5;Q9BTM1;Q16777;Q6FI13;P20671;P0C0S8;H0YFX9;Q93077;Q7L7L0;P04908;Q96QV6;P16104	Histone H2A type 1-J;Histone H2A type 1-H;Histone H2A.J;Histone H2A type 2-C;Histone H2A type 2-A;Histone H2A type 1-D;Histone H2A type 1;Histone H2A;Histone H2A type 1-C;Histone H2A type 3;Histone H2A type 1-B/E;Histone H2A type 1-A;Histone H2AX	HIST1H2AJ	HIST1H2AH	H2AFJ	HIST2H2AC	HIST2H2AA3	HIST1H2AD	HIST1H2AG	HIST1H2AC	HIST3H2A	HIST1H2AB	HIST1H2AA	H2AFX
0.53135	29.3382	29.8695	26	26	26	44.2	44.2	44.2	77.569	0	149.35	7798500000	157	27.3059	46	A0A087X0X3;P52272;M0R019;M0R2T0;M0QZM1;M0QYQ7;M0R0N3;M0R2I7;M0R0Y6;M0QY96;M0QYL3	A0A087X0X3;P52272;M0R019;M0R2T0	Heterogeneous nuclear ribonucleoprotein M	HNRNPM
0.53016	28.2344	28.7646	8	8	7	24.2	24.2	24.2	48.227	0	38.537	3685400000	38	28.3198	970	Q07666;Q5VWX1	Q07666	KH domain-containing, RNA-binding, signal transduction-associated protein 1	KHDRBS1
0.52764	26.4116	26.9393	6	6	5	31.6	31.6	27.2	25.411	0	21.404	1010400000	23	26.2118	195	C9JRD2;C9JXB9;P25686;C9J1G2;E7ETU0;C9JX00	C9JRD2;C9JXB9;P25686;C9J1G2;E7ETU0;C9JX00	DnaJ homolog subfamily B member 2	DNAJB2
0.52267	25.9906	26.5133	8	8	7	36.2	36.2	31.4	35.719	0	31.347	750410000	16	25.3956	1205	Q96P16;A0A0C4DGQ6;K7EP82;K7ER50;K7EQR8;E9PIQ9	Q96P16;A0A0C4DGQ6	Regulation of nuclear pre-mRNA domain-containing protein 1A	RPRD1A
0.51965	26.9042	27.4239	20	20	20	46.2	46.2	46.2	60.343	0	66.738	1550700000	49	25.5761	654	P17987;E7EQR6;E7ERF2;F5H282;F5GZ03;F5GZI8;F5H136;F5H726;F5H676;F5H7Y1;F5GYL4	P17987;E7EQR6;E7ERF2;F5H282	T-complex protein 1 subunit alpha	TCP1
0.51122	25.7295	26.2407	11	11	11	31.3	31.3	31.3	47.346	0	49.079	610930000	30	24.486	1120	Q7L0Y3;C9JVB6	Q7L0Y3;C9JVB6	Mitochondrial ribonuclease P protein 1	TRMT10C
0.50005	31.8189	32.3189	42	42	41	60.5	60.5	59.5	107	0	323.31	48115000000	353	30.0596	1158	Q8TF05;J3QLA6;J3QL26;J3KSB0;J3QQV0;J3KRU1;J3KSS1	Q8TF05	Serine/threonine-protein phosphatase 4 regulatory subunit 1	PPP4R1
0.49398	25.6762	26.1702	15	15	15	14.1	14.1	14.1	156.27	0	36.697	603710000	33	22.7942	1130	Q86UP2;G3V4Y7;G3V5P0;B7Z6P3;H0YJV5	Q86UP2	Kinectin	KTN1
0.49269	26.3644	26.857	9	9	9	30.3	30.3	30.3	53.5	0	33.142	959750000	32	25.9312	689	P26368;K7ENG2	P26368;K7ENG2	Splicing factor U2AF 65 kDa subunit	U2AF2
0.4868	29.5664	30.0532	23	22	22	51.1	51.1	51.1	39.594	0	203.43	8852600000	162	28.7955	816	P51991;H7C1J8	P51991	Heterogeneous nuclear ribonucleoprotein A3	HNRNPA3
0.48572	26.9467	27.4324	11	11	11	53.5	53.5	53.5	26.21	0	50.701	1295300000	24	26.5702	1271	Q9HB71;B2ZWH1	Q9HB71	Calcyclin-binding protein	CACYBP
0.48131	26.4248	26.9061	4	4	4	28.2	28.2	28.2	12.538	0	8.6577	1144600000	11	27.2849	655	P18077;C9K025;F8WBS5;F8WB72	P18077;C9K025	60S ribosomal protein L35a	RPL35A
0.47671	24.7843	25.2611	5	5	5	30.2	30.2	30.2	34.482	0	34.484	336420000	15	24.4188	475	O14579;M0QXB4;M0R061	O14579;M0QXB4;M0R061	Coatomer subunit epsilon	COPE
0.47149	28.3695	28.841	12	8	4	48.8	35.9	16.2	38.58	0	97.718	3943700000	52	27.7894	1043	Q15366;H3BRU6;F8VZX2;F8W0G4;F8VXH9;F8W1G6;H3BND9;H3BSS4	Q15366;H3BRU6;F8VZX2;F8W0G4;F8VXH9;F8W1G6	Poly(rC)-binding protein 2	PCBP2
0.46949	25.9493	26.4188	19	19	18	9.2	9.2	8.9	276.55	0	57.357	726240000	47	22.3698	665	Q5HY54;Q60FE5;P21333;A0A087WWY3;F8WE98;H0Y5F3;Q14315;H0Y5C6	Q5HY54;Q60FE5;P21333;A0A087WWY3	Filamin-A	FLNA
0.46649	27.4826	27.949	20	19	19	38.8	37	37	70.839	0	75.564	2178300000	60	25.7351	104	A0A0D9SFB3;A0A0D9SG12;A0A0D9SF53;O00571;O15523;A0A0J9YVQ7;C9J081;A0A0J9YYH6;C9J8G5;A0A087WVZ1;B4DLA0	A0A0D9SFB3;A0A0D9SG12;A0A0D9SF53;O00571;O15523	ATP-dependent RNA helicase DDX3X;ATP-dependent RNA helicase DDX3Y	DDX3X	DDX3Y
0.46536	27.3625	27.8279	6	6	6	55.9	55.9	55.9	13.527	0	35.032	1874600000	41	27.9965	891	P62316;K7ERG4;K7EJB5	P62316;K7ERG4	Small nuclear ribonucleoprotein Sm D2	SNRPD2
0.46237	27.6666	28.1289	12	12	12	27.3	27.3	27.3	65.308	0	52.815	2557100000	66	26.2519	710	P30153;B3KQV6;C9J9C1;E9PH38;H0YDG7;P30154	P30153;B3KQV6;C9J9C1	Serine/threonine-protein phosphatase 2A 65 kDa regulatory subunit A alpha isoform	PPP2R1A
0.45912	25.1429	25.602	5	5	5	12.5	12.5	12.5	46.836	0	19.606	425050000	17	24.2036	578	P05455;E9PGX9;E7ERC4;E9PFL9	P05455;E9PGX9;E7ERC4	Lupus La protein	SSB
0.45867	27.1653	27.624	23	23	17	29.3	29.3	22.1	107.54	0	71.611	1900600000	65	25.0959	552	O95782	O95782	AP-2 complex subunit alpha-1	AP2A1
0.455	25.5673	26.0223	9	9	9	25.3	25.3	25.3	58.848	0	49.633	602540000	28	24.5815	981	Q12874	Q12874	Splicing factor 3A subunit 3	SF3A3
0.45236	27.1585	27.6109	9	9	9	38.4	38.4	38.4	30.84	0	66.889	1688000000	40	26.9523	988	Q13151	Q13151	Heterogeneous nuclear ribonucleoprotein A0	HNRNPA0
0.45037	26.1582	26.6086	10	10	4	30	30	12.7	37.512	0	27.724	812750000	26	25.4283	876	P62136;E9PMD7;F5H1L6;F5H037	P62136;E9PMD7	Serine/threonine-protein phosphatase PP1-alpha catalytic subunit;Serine/threonine-protein phosphatase	PPP1CA
0.44828	30.5119	30.9602	19	19	17	68.7	68.7	64.2	35.08	0	184.36	14132000000	159	29.7182	847	P60510;H3BTA2;H3BV22;I3L4X0;H3BPN5;H3BVE3	P60510;H3BTA2;H3BV22	Serine/threonine-protein phosphatase 4 catalytic subunit;Serine/threonine-protein phosphatase	PPP4C
0.44479	25.2447	25.6895	4	4	4	27.1	27.1	27.1	30.672	0	33.42	403710000	15	24.5888	443	M0QYA2;Q9NWS0;M0QXD5;M0R2P8;M0QYF4;M0R3A4;M0R0J2;M0R3A8	M0QYA2;Q9NWS0;M0QXD5;M0R2P8;M0QYF4;M0R3A4	PIH1 domain-containing protein 1	PIH1D1
0.44397	32.2629	32.7068	86	86	74	64.6	64.6	58.4	128.47	0	323.31	55041000000	574	29.8724	1134	X6RLX0;Q8IUD2;G8JLD3;X6RM00;K7EPD6;A0A0U1RQN0;K7EPP6;A0A0U1RQM4;K7EP25;A0A0U1RR82;K7EIZ7;A0A0U1RQD6;K7EKH8;A0A0U1RRM0;REV__Q96CU4;REV__A0AVF1	X6RLX0;Q8IUD2;G8JLD3;X6RM00	ELKS/Rab6-interacting/CAST family member 1	ERC1
0.44	27.0373	27.4773	12	12	8	41.7	41.7	31.5	35.924	0	184.43	1441200000	67	26.7242	924	P67809;H0Y449;C9J5V9;Q9Y2T7	P67809;H0Y449	Nuclease-sensitive element-binding protein 1	YBX1
0.43979	26.1465	26.5863	7	7	7	34.1	34.1	34.1	23.593	0	18.067	939540000	21	26.107	662	P20340;F5H3K7;Q9NRW1;C9JU14;F5GX61;J3KR73;Q53S08;C9JB90;C9J0I2;Q14964	P20340	Ras-related protein Rab-6A	RAB6A
0.43881	24.6209	25.0597	7	7	7	8.4	8.4	8.4	116.92	0	18.905	276170000	17	22.3972	486	O15294;C9JZL3	O15294	UDP-N-acetylglucosamine--peptide N-acetylglucosaminyltransferase 110 kDa subunit	OGT
0.42741	30.8641	31.2915	51	51	51	52.9	52.9	52.9	112.42	0	297.07	20960000000	295	28.7019	931	P78347;C9J6M0;A0A087WW90;A0A0D9SF80;A0A0A0MSY2;Q86UP8;Q6EKJ0	P78347	General transcription factor II-I	GTF2I
0.42466	24.7383	25.163	5	5	5	38.9	38.9	38.9	23.896	0	22.896	364800000	12	24.9831	56	A0A087X2B5;P35613;I3L192;A0A087WUV8;R4GMX5;R4GN83	A0A087X2B5;P35613;I3L192;A0A087WUV8	Basigin	BSG
0.42189	30.1595	30.5814	22	22	20	77.6	77.6	70.6	29.174	0	150.64	10571000000	143	29.2119	882	P62258;B4DJF2;I3L3T1;K7EIT4;K7EM20;I3L0W5	P62258	14-3-3 protein epsilon	YWHAE
0.41749	28.5086	28.9261	16	15	15	42.5	40.8	40.8	54.231	0	76.506	4228100000	109	27.5851	1040	Q15233;C9JYS8;H7C367;C9IZL7;C9J4X2	Q15233;C9JYS8;H7C367	Non-POU domain-containing octamer-binding protein	NONO
0.41322	28.2777	28.6909	14	14	14	33.8	33.8	33.8	42.331	0	58.827	4012900000	74	27.2582	743	P38159;H3BT71;H0Y6E7;Q96E39;H3BR27;A0A1B0GUK8;H3BUY5;O75526;H3BNC1;Q8N7X1	P38159;H3BT71;H0Y6E7;Q96E39	RNA-binding motif protein, X chromosome;RNA-binding motif protein, X chromosome, N-terminally processed;RNA binding motif protein, X-linked-like-1	RBMX	RBMXL1
0.41003	26.5631	26.9732	8	7	7	22.4	19.9	19.9	54.12	0	42.092	968140000	25	25.3912	1333	Q9UN86;D6RAC7;D6RB17;D6RBM9;D6REX8;D6RBR0;D6RE13;D6RBW8;D6RGJ4;E5RH00;D6R9X5;D6R9A4	Q9UN86	Ras GTPase-activating protein-binding protein 2	G3BP2
0.39916	29.2355	29.6347	20	20	11	50.6	50.6	32.4	64.132	0	203.56	6313500000	134	28.2339	639	P14866;M0QXS5;M0R1W6;M0R076;B4DVF8;M0QYL7	P14866;M0QXS5	Heterogeneous nuclear ribonucleoprotein L	HNRNPL
0.39479	26.3146	26.7094	20	8	3	12.9	5.8	1.9	198.92	0	23.898	813080000	19	23.0753	1221	Q99666;J3KQ37;O14715;F8VYC4;A0A286YES2;A0A1W2PNU4;P0DJD0;P0DJD1;H7BZ48;F8W705;H0YBN8;C9J1W9;C9JF75;C9J6W1	Q99666;J3KQ37;O14715	RANBP2-like and GRIP domain-containing protein 5/6;RANBP2-like and GRIP domain-containing protein 8	RGPD5	RGPD8
0.3786	25.4643	25.8429	8	8	8	32.2	32.2	32.2	31.16	0	18.16	545890000	16	24.9366	442	M0QXU7;O43615;M0R301;M0R124;M0QXM9	M0QXU7;O43615;M0R301	Mitochondrial import inner membrane translocase subunit TIM44	TIMM44
0.37645	26.4107	26.7872	5	5	5	29.6	29.6	29.6	23.277	0	28.956	952640000	25	26.2424	783	P48047;H7C0C1;H7C068;H7C086	P48047;H7C0C1	ATP synthase subunit O, mitochondrial	ATP5O
0.37516	27.3986	27.7737	13	13	13	33.6	33.6	33.6	57.861	0	76.94	1941800000	48	26.5328	817	P52292;J3QLL0;J3KS65;J3QL07	P52292	Importin subunit alpha-1	KPNA2
0.3723	26.2333	26.6056	7	5	5	32.8	25.5	25.5	28.302	0	39.689	774690000	37	25.529	874	P61981	P61981	14-3-3 protein gamma;14-3-3 protein gamma, N-terminally processed	YWHAG
0.37065	28.1828	28.5535	20	20	20	44.4	44.4	44.4	60.533	0	107.34	3271200000	87	26.6529	792	P49368;B4DUR8;E9PRC8;Q5SZX6;E9PQ35;Q5SZX9;Q5SZW8;E9PM09	P49368;B4DUR8	T-complex protein 1 subunit gamma	CCT3
0.36735	36.1543	36.5217	67	67	53	70.9	70.9	61.8	95.785	0	323.31	834340000000	939	34.3164	770	P45974	P45974	Ubiquitin carboxyl-terminal hydrolase 5	USP5
0.36533	29.7379	30.1032	27	27	20	44.3	44.3	33.7	80.253	0	179.03	9442400000	150	27.9271	127	A0A1X7SBZ2;A0A1W2PQ51;Q92841;A0A0U1RQJ0	A0A1X7SBZ2;A0A1W2PQ51;Q92841	Probable ATP-dependent RNA helicase DDX17	DDX17
0.36433	30.6959	31.0602	19	19	19	64.8	64.8	64.8	46.662	0	223.9	21548000000	150	30.0049	1111	Q6UWZ7;D6REL5;A0A087WWJ9;A0A087WZ78;A0A087WXK1;D6RHI5	Q6UWZ7;D6REL5;A0A087WWJ9	BRCA1-A complex subunit Abraxas	FAM175A
0.36125	26.4981	26.8593	12	12	12	25.6	25.6	25.6	68.137	0	79.389	806630000	46	24.6805	697	P27694;I3L4R8;I3L524;I3L2M5	P27694;I3L4R8	Replication protein A 70 kDa DNA-binding subunit;Replication protein A 70 kDa DNA-binding subunit, N-terminally processed	RPA1
0.35595	28.0431	28.3991	47	47	46	28.3	28.3	27.8	274.61	0	210.05	2936700000	127	24.3018	950	Q01082;A0A087WUZ3;F8W6C1;A4QPE4	Q01082;A0A087WUZ3	Spectrin beta chain, non-erythrocytic 1	SPTBN1
0.35492	26.801	27.1559	11	6	6	63.2	32.3	32.3	22.171	0	47.771	1209600000	33	26.265	1258	Q9H0U4;E9PLD0;Q92928	Q9H0U4;E9PLD0	Ras-related protein Rab-1B	RAB1B
0.35368	25.4306	25.7843	4	4	4	22.9	22.9	22.9	26.599	0	31.943	567470000	18	25.91	844	P56537;B7ZBH1;F8WD20;A0A0B4J1Y7;A0A0U1RQV5;F8WDS6	P56537;B7ZBH1	Eukaryotic translation initiation factor 6	EIF6
0.34911	25.6823	26.0314	5	5	5	51.1	51.1	51.1	19.889	0	58.436	447880000	16	25.7385	1372	Q9Y5S9;A0A0J9YW13	Q9Y5S9	RNA-binding protein 8A	RBM8A
0.34712	24.9209	25.268	6	6	6	12.9	12.9	12.9	68.569	0	12.552	301670000	13	22.9589	568	P04843;B7Z4L4	P04843;B7Z4L4	Dolichyl-diphosphooligosaccharide--protein glycosyltransferase subunit 1	RPN1
0.33411	27.1446	27.4787	11	11	11	26.8	26.8	26.8	51.556	0	40.501	1437700000	38	26.3337	598	P08621;M0QYR1;M0QX04	P08621;M0QYR1	U1 small nuclear ribonucleoprotein 70 kDa	SNRNP70
0.33294	27.7957	28.1287	7	7	7	36	36	36	23.577	0	27.507	2987100000	33	28.3062	752	P40429;M0QYS1;Q8J015;Q6NVV1;M0QZU1;A0A096LPE0	P40429;M0QYS1;Q8J015	60S ribosomal protein L13a	RPL13A	RPL13a
0.33199	27.9659	28.2979	10	10	10	35.2	35.2	35.2	38.91	0	53.532	3680900000	50	27.6899	159	B4DY09;Q12905;X6R6Z1;A0A0A0MRL0	B4DY09;Q12905;X6R6Z1;A0A0A0MRL0	Interleukin enhancer-binding factor 2	ILF2
0.32476	32.5796	32.9044	21	2	2	58.9	6.9	6.9	40.736	0	115.5	86961000000	215	32.5323	832	P55036;A6PVX3;H0Y3Y9;A2A3N6;H0Y561	P55036;A6PVX3	26S proteasome non-ATPase regulatory subunit 4	PSMD4
0.32331	28.8687	29.192	25	25	25	39.6	39.6	39.6	94.622	0	184.4	5232100000	147	27.0753	113	A0A0R4J2E8;A8MXP9;P43243;D6REM6;D6R991;B3KM87;H0Y8T4;Q68E03;D6R8Z5;D6RB45;A0A1B0GX04;D6R9F3;D6RAM9;D6RAY2;D6RBS2;D6RCM3;D6REK4;D6RBI2;D6RE02;D6RIA2;D6RBK5	A0A0R4J2E8;A8MXP9;P43243;D6REM6;D6R991	Matrin-3	MATR3
0.32131	26.8893	27.2106	9	9	9	48.9	48.9	48.9	29.999	0	38.027	1239300000	34	26.2999	1054	Q15691;C9JB30;Q9UPY8	Q15691	Microtubule-associated protein RP/EB family member 1	MAPRE1
0.32064	26.604	26.9246	5	5	5	30.8	30.8	30.8	17.546	0	13.923	943680000	19	26.4918	418	J3QLE5;P63162;P14678;J3KRY3;S4R3P3	J3QLE5;P63162;P14678	Small nuclear ribonucleoprotein-associated protein N;Small nuclear ribonucleoprotein-associated proteins B and B	SNRPN	SNRPB
0.31646	26.0528	26.3693	7	7	7	33.4	33.4	33.4	36.091	0	35.402	785230000	38	25.5485	1055	Q15717;M0QZR9;M0R055	Q15717	ELAV-like protein 1	ELAVL1
0.31278	26.1726	26.4854	6	5	5	32.3	32.3	32.3	19.329	0	16.715	926620000	19	26.98	944	P84103;A0A087X2D0	P84103;A0A087X2D0	Serine/arginine-rich splicing factor 3	SRSF3
0.3083	26.3314	26.6396	4	4	4	51.7	51.7	51.7	9.9601	0	8.7927	917000000	19	26.965	244	E5RHG8;Q15369;R4GMY8	E5RHG8;Q15369;R4GMY8	Transcription elongation factor B polypeptide 1	TCEB1
0.30374	25.0676	25.3713	6	6	6	16.2	16.2	16.2	59.379	0	30.943	398230000	12	23.9841	1024	Q14498;H0Y4X3;G3XAC6;A0A0U1RQH7;A0A0U1RQW2;Q5QP23;F8WF24;F2Z3E6;F2Z2Z5;A0A087X122;F8WF73;A8MYG5;Q5QP22	Q14498;H0Y4X3;G3XAC6;A0A0U1RQH7	RNA-binding protein 39	RBM39
0.29887	28.9855	29.2843	22	22	17	40.8	40.8	33.2	70.942	0	105.62	5947900000	118	27.3823	492	O43390;B4DT28;A0A286YEZ8	O43390;B4DT28	Heterogeneous nuclear ribonucleoprotein R	HNRNPR
0.29639	30.9569	31.2533	15	15	15	70.4	70.4	70.4	20.539	0	247.66	22142000000	139	31.3661	240	E2QRF9;O75496;H7C608;C9K0U5	E2QRF9;O75496;H7C608	Geminin	GMNN
0.28348	29.1289	29.4124	34	34	34	46.2	46.2	46.2	88.929	0	169.42	5908600000	132	27.0008	1005	Q13618;A0A087WTG3;H7C399;H7C1L6;A0A087X1R9	Q13618;A0A087WTG3	Cullin-3	CUL3
0.28333	25.8442	26.1276	10	10	10	6.6	6.6	6.6	273.6	0	28.916	616080000	31	22.2099	1106	Q6P2Q9;I3L3Z8;I3L0J9	Q6P2Q9	Pre-mRNA-processing-splicing factor 8	PRPF8
0.27257	29.4583	29.7309	21	21	21	61.2	61.2	61.2	44.868	0	169.33	6762200000	123	28.2625	714	P31689	P31689	DnaJ homolog subfamily A member 1	DNAJA1
0.26672	27.2551	27.5218	18	18	18	20.6	20.6	20.6	138.34	0	56.068	1645900000	58	24.487	825	P53621	P53621	Coatomer subunit alpha;Xenin;Proxenin	COPA
0.2645	28.9614	29.2259	25	18	18	41.5	29	29	69.086	0	99.125	5249200000	106	27.2895	414	J3KTA4;P17844;J3QSF1;J3KRZ1;J3QRQ7;J3QR02;J3KRX8;X6RLV5;J3QRN5	J3KTA4;P17844	Probable ATP-dependent RNA helicase DDX5	DDX5
0.26328	26.907	27.1703	20	20	20	22.9	22.9	22.9	141.44	0	78.912	1444700000	48	24.3837	3	A0A024R4E5;Q00341;H0Y394;C9JZI8;C9J5E5;C9JIZ1;C9JHS7;C9JHZ8;C9JES8;H7C0A4;H7C2D1;C9JT62;C9JK79;H7BZC3;C9JBS3;C9JEJ8;C9JHN6;C9JMQ6;C9JQ82;C9JHS9;C9J739	A0A024R4E5;Q00341;H0Y394	Vigilin	HDLBP
0.25811	26.5035	26.7616	12	9	9	29.7	21.5	21.5	55.931	0	39.438	920420000	35	25.4558	1246	Q9BX70;K7ENV9;A0A087WXN3	Q9BX70;K7ENV9	BTB/POZ domain-containing protein 2	BTBD2
0.25425	26.1584	26.4126	9	6	6	28.6	24.5	24.5	46.938	0	75.416	712630000	19	25.5017	273	E9PC52;Q16576;Q5JP02;Q5JP01;Q5JNZ6	E9PC52;Q16576;Q5JP02	Histone-binding protein RBBP7	RBBP7
0.25203	25.9901	26.2422	6	6	5	31.6	31.6	25.9	21.768	0	14.624	654110000	18	26.285	868	P61586;Q5JR08;P08134;Q5JR07;C9JNR4;E9PQH6;C9JX21;Q5JR05	P61586;Q5JR08;P08134;Q5JR07;C9JNR4;E9PQH6;C9JX21;Q5JR05	Transforming protein RhoA;Rho-related GTP-binding protein RhoC	RHOA	RHOC
0.25033	28.2121	28.4624	11	11	11	39.5	39.5	39.5	40.51	0	54.956	2871200000	69	27.6117	1212	Q96S82;H3BV23;H3BUV9;H3BSQ2;H3BSE0	Q96S82;H3BV23;H3BUV9	Ubiquitin-like protein 7	UBL7
0.24522	30.7977	31.0429	28	25	24	50.3	48.3	46.9	70.897	0	261.1	19468000000	173	29.136	617	P11142;E9PKE3;E9PNE6;E9PN89;A8K7Q2;E9PLF4;E9PQQ4;E9PQK7;E9PK54;E9PPY6;E9PN25;E9PI65;P54652;E9PS65;E9PM13	P11142;E9PKE3;E9PNE6;E9PN89;A8K7Q2	Heat shock cognate 71 kDa protein	HSPA8
0.24416	25.4934	25.7375	9	9	9	12.4	12.4	12.4	100.67	0	30.757	434370000	25	23.2349	1247	Q9BXP5;H7C3A1;A0A0A0MSP6	Q9BXP5;H7C3A1	Serrate RNA effector molecule homolog	SRRT
0.2406	30.1712	30.4118	26	26	14	62.6	62.6	35.7	46.153	0	232.77	12198000000	153	28.9824	849	P60842;J3KT12;J3QS69;J3KTB5;J3KSZ0;J3QL43;E7EQG2;J3KTN0;J3QR64;J3QLN6;J3QKZ9;J3KS25;J3QL52;J3KSN7;J3KT04;J3KS93;E7EMV8;J3QQP0;E9PBH4;F8WE11;C9JUF0	P60842;J3KT12;J3QS69;J3KTB5;J3KSZ0;J3QL43	Eukaryotic initiation factor 4A-I	EIF4A1
0.23731	28.7762	29.0135	48	48	48	25.5	25.5	25.5	289.38	0	282.84	5338200000	153	25.3364	1327	Q9ULT8;A0A087X2H1;H0YJP0;G3V4V5;H0YJD4;A0A087WVU6	Q9ULT8;A0A087X2H1;H0YJP0;G3V4V5	E3 ubiquitin-protein ligase HECTD1	HECTD1
0.23583	25.9333	26.1691	8	8	8	30.5	30.5	30.5	40.313	0	53.124	603260000	32	24.9983	1244	Q9BWF3;E9PB51;Q9BQ04;D6R9K7;J3QRR5;E9PLB0;E9PM61;U3KQD5	Q9BWF3;E9PB51;Q9BQ04;D6R9K7;J3QRR5	RNA-binding protein 4;RNA-binding protein 4B	RBM4	RBM4B
0.23532	30.3073	30.5426	44	44	44	44.5	44.5	44.5	140.96	0	322.7	13769000000	212	27.75	971	Q08211	Q08211	ATP-dependent RNA helicase A	DHX9
0.2316	27.5343	27.7659	13	13	10	35.5	35.5	26.6	52.771	0	45.833	2125200000	56	26.5926	1256	Q9H0C5;H0YL89;A0A087WY57	Q9H0C5	BTB/POZ domain-containing protein 1	BTBD1
0.22955	25.4933	25.7228	17	17	17	4.7	4.7	4.7	527.22	0	59.101	745420000	43	21.6533	551	O95714;A0A0J9YVP0;H3BUQ1;A0A0J9YXQ8;A0A0G2JPS8;Q9BVR0	O95714;A0A0J9YVP0	E3 ubiquitin-protein ligase HERC2	HERC2
0.22019	26.6491	26.8693	17	11	11	22.6	15.1	15.1	103.96	0	28.567	1137200000	30	24.4681	543	O94973;A0A0G2JS82;A0A0G2JQM1;E9PR62;A0A0G2JRF9;A0A0G2JQA4;A0A0G2JQT9;H0YEG0;A0A0G2JRS3;A0A0G2JS17;H0YDE9;M0R2D9;E9PQP4;E9PNC4;E9PPY8	O94973;A0A0G2JS82;A0A0G2JQM1	AP-2 complex subunit alpha-2	AP2A2
0.21476	26.0356	26.2504	11	11	11	12.9	12.9	12.9	112.89	0	30.049	660070000	18	23.8062	570	P05023;M0R116;B1AKY9;A0A0A0MT26;P13637;P50993;H0Y7C1;Q13733;M0QXF2;P20648;P54707;Q5TC01;E9PRA5	P05023;M0R116;B1AKY9;A0A0A0MT26;P13637;P50993	Sodium/potassium-transporting ATPase subunit alpha-1;Sodium/potassium-transporting ATPase subunit alpha-3;Sodium/potassium-transporting ATPase subunit alpha-2	ATP1A1	ATP1A3	ATP1A2
0.21271	28.8972	29.1099	14	14	13	37.5	37.5	35.2	38.434	0	102.15	5329700000	77	28.611	1012	Q14103;H0Y8G5;H0YA96;D6RAF8;D6RF44;D6RD83;D6RBQ9	Q14103;H0Y8G5;H0YA96;D6RAF8	Heterogeneous nuclear ribonucleoprotein D0	HNRNPD
0.21184	27.4623	27.6742	16	11	11	33.2	25.5	25.5	69.602	0	63.436	1642500000	38	25.6132	507	O60506;B7Z645;F6UXX1	O60506;B7Z645	Heterogeneous nuclear ribonucleoprotein Q	SYNCRIP
0.21089	27.4595	27.6704	10	10	10	57	57	57	23.489	0	27.307	1906400000	26	27.0208	808	P51149;C9J8S3;C9IZZ0;C9J4V0;C9J592;C9J4S4;C9J7D1	P51149;C9J8S3;C9IZZ0;C9J4V0;C9J592;C9J4S4	Ras-related protein Rab-7a	RAB7A
0.20968	26.4555	26.6652	7	7	7	36.5	36.5	36.5	30.348	0	34.561	855600000	38	25.865	62	A0A0A0MR02;P45880;Q5JSD2;Q5JSD1;A2A3S1	A0A0A0MR02;P45880	Voltage-dependent anion-selective channel protein 2	VDAC2
0.20665	28.857	29.0636	16	16	16	58.2	58.2	58.2	28.723	0	118.21	5007100000	81	28.3145	967	Q06323;H0YLU2;H0YKK6	Q06323	Proteasome activator complex subunit 1	PSME1
0.20523	25.3457	25.551	6	6	6	15.9	15.9	15.9	51.958	0	18.734	408310000	11	24.5176	835	P55081	P55081	Microfibrillar-associated protein 1	MFAP1
0.19838	31.1993	31.3977	8	8	8	39.8	39.8	39.8	32.575	0	197.22	22445000000	85	30.8007	584	P06748;E5RGW4;E5RI98	P06748	Nucleophosmin	NPM1
0.19181	26.0336	26.2254	11	11	11	20.7	20.7	20.7	66.9	0	36.803	522070000	30	24.0055	554	O95831;E9PMA0	O95831;E9PMA0	Apoptosis-inducing factor 1, mitochondrial	AIFM1
0.19133	30.1573	30.3487	16	16	9	46.5	46.5	36.2	62.518	0	240.7	12202000000	131	29.806	1331	Q9UMX0;H0YDS0;H0YEZ9	Q9UMX0	Ubiquilin-1	UBQLN1
0.18865	29.6438	29.8325	20	20	19	33.2	33.2	32.1	76.149	0	164.99	8481900000	138	28.0748	672	P23246;H0Y9K7;H0Y9U2	P23246	Splicing factor, proline- and glutamine-rich	SFPQ
0.18816	27.3327	27.5209	14	14	14	47.6	47.6	47.6	55.18	0	102.16	1808500000	44	26.5042	1330	Q9UMS4;F5GY56;H0YGF3;F5H2I0;H0YGZ5	Q9UMS4;F5GY56	Pre-mRNA-processing factor 19	PRPF19
0.18744	30.3149	30.5023	28	28	28	36.8	36.8	36.8	90.583	0	237.35	14388000000	149	28.5347	949	Q00839;A0A1W2PP35;A0A1X7SBS1;A0A1W2PPS1;Q5RI18;A0A1W2PPL4;A0A1W2PPH7;A0A1W2PQL0;A0A1W2PP34;A0A1W2PRZ7;A0A1W2PQ74;A0A1W2PQD4;A0A1W2PRI6;A0A087WVI9;A0A1W2PP22	Q00839;A0A1W2PP35;A0A1X7SBS1;A0A1W2PPS1;Q5RI18;A0A1W2PPL4;A0A1W2PPH7;A0A1W2PQL0;A0A1W2PP34;A0A1W2PRZ7;A0A1W2PQ74;A0A1W2PQD4	Heterogeneous nuclear ribonucleoprotein U	HNRNPU
0.1874	26.814	27.0014	10	10	10	50.4	50.4	50.4	29.062	0	33.962	963110000	37	26.0358	528	O75822;H0YGJ7;H0YLP3	O75822	Eukaryotic translation initiation factor 3 subunit J	EIF3J
0.17466	29.2599	29.4345	18	18	18	45.2	45.2	45.2	50.227	0	157.92	6593600000	129	28.159	1344	Q9Y265;E7ETR0;H7C4G5;J3QLR1;H7C4I3	Q9Y265;E7ETR0	RuvB-like 1	RUVBL1
0.1726	29.3262	29.4988	4	4	4	75.4	75.4	75.4	11.514	0	115.51	6075000000	32	30.9153	575	P05386	P05386	60S acidic ribosomal protein P1	RPLP1
0.16713	26.0295	26.1966	6	6	6	37.3	37.3	37.3	26.922	0	34.457	670920000	21	25.4147	462	O00299	O00299	Chloride intracellular channel protein 1	CLIC1
0.16595	25.9825	26.1484	6	6	6	27.3	27.3	27.3	29.295	0	18.832	634550000	16	25.3343	146	B1AK87;B1AK88;P47756;B1AK85	B1AK87;B1AK88;P47756;B1AK85	F-actin-capping protein subunit beta	CAPZB
0.16579	27.7591	27.9249	14	14	12	33.4	33.4	29.5	63.48	0	84.793	2364400000	72	26.2319	1294	Q9NZI8	Q9NZI8	Insulin-like growth factor 2 mRNA-binding protein 1	IGF2BP1
0.16228	26.4239	26.5861	8	8	8	25.8	25.8	25.8	40.968	0	50.038	955350000	34	26.131	933	P78406;E9PQ57;E9PPG9;B0QZ36	P78406;E9PQ57	mRNA export factor	RAE1
0.1516	25.5235	25.6751	10	6	6	23.1	17	17	46.871	0	15.604	500090000	13	24.374	745	P38919;I3L3H2	P38919	Eukaryotic initiation factor 4A-III;Eukaryotic initiation factor 4A-III, N-terminally processed	EIF4A3
0.14425	28.9897	29.1339	14	14	10	65.4	65.4	52.2	37.497	0	70.673	6110900000	72	28.4213	1042	Q15365;F8VTZ0;H3BSP4;C9K0A2;F8WC71;C9IZV9;C9J7A9;C9JSA6;C9J5V4;C9JTY5;C9JZY3;C9J0A4;P57723	Q15365	Poly(rC)-binding protein 1	PCBP1
0.13877	26.6841	26.8229	11	11	11	43.5	43.5	43.5	44.969	0	60.937	1089600000	36	25.9337	657	P18754;C9JW69;C9JRH2;C9JMJ4;C9J3R0;C9JQZ4	P18754;C9JW69;C9JRH2;C9JMJ4;C9J3R0;C9JQZ4	Regulator of chromosome condensation	RCC1
0.13417	26.8496	26.9838	8	8	8	18.2	18.2	18.2	78.365	0	37.292	1173100000	33	25.7354	1023	Q14444;G3V153;E9PLA9	Q14444;G3V153;E9PLA9	Caprin-1	CAPRIN1
0.13002	26.7618	26.8919	8	8	8	31.9	31.9	31.9	34.063	0	27.928	1075400000	37	26.4173	499	O43765;K7EMD6;K7ERW5	O43765;K7EMD6	Small glutamine-rich tetratricopeptide repeat-containing protein alpha	SGTA
0.1293	26.9368	27.0661	22	22	22	13.5	13.5	13.5	244.5	0	51.938	1258500000	36	23.3465	526	O75643;B4E0P5	O75643	U5 small nuclear ribonucleoprotein 200 kDa helicase	SNRNP200
0.12886	27.2446	27.3735	18	18	18	27.1	27.1	27.1	88.885	0	45.998	1398000000	47	25.0232	1050	Q15459;H7C1L2;F8WB66	Q15459	Splicing factor 3A subunit 1	SF3A1
0.12756	29.1939	29.3215	15	15	15	41.7	41.7	41.7	62.463	0	190.73	5991700000	73	28.1584	119	A0A0U1RRM4;P26599;A6NLN1;K7EKJ7;A0A0D9SF20;K7EK45;K7ELW5;K7ES59;A0A087WU68;K7EKX4;A0A087WUW5;X6R242;O95758	A0A0U1RRM4;P26599;A6NLN1;K7EKJ7	Polypyrimidine tract-binding protein 1	PTBP1
0.12709	31.0173	31.1444	5	5	2	64	64	38.2	10.366	0	78.045	17570000000	71	31.7105	916	P63167;F8VXL2;F8VRV5;F8VXI7	P63167	Dynein light chain 1, cytoplasmic	DYNLL1
0.12327	27.3012	27.4245	16	16	16	17.5	17.5	17.5	135.58	0	58.434	1687700000	48	24.952	1045	Q15393;J3QL37	Q15393	Splicing factor 3B subunit 3	SF3B3
0.11882	26.9983	27.1171	4	4	4	52.6	52.6	52.6	10.5	0	26.155	1287000000	21	27.6764	1370	Q9Y5L4;K7EIT2	Q9Y5L4;K7EIT2	Mitochondrial import inner membrane translocase subunit Tim13	TIMM13
0.11837	25.3648	25.4831	5	5	5	35.3	35.3	35.3	23.897	0	37.392	419170000	12	24.643	859	P61106;X6RFL8	P61106;X6RFL8	Ras-related protein Rab-14	RAB14
0.11534	27.0058	27.1211	4	4	4	29.5	29.5	29.5	12.254	0	14.448	2435300000	22	29.5965	1360	Q9Y3U8;J3QSB5;J3KTD3	Q9Y3U8;J3QSB5	60S ribosomal protein L36	RPL36
0.10946	32.8738	32.9833	24	24	17	83.2	83.2	60.5	47.687	0	323.31	79160000000	328	31.8821	1000	Q13501;E7EMC7;E3W990;D6RBF1;C9J6J8	Q13501;E7EMC7	Sequestosome-1	SQSTM1
0.10829	26.4589	26.5672	8	6	6	28.9	22.4	22.4	45.671	0	46.499	812690000	26	25.6912	820	P52597;A0A1B0GW42	P52597	Heterogeneous nuclear ribonucleoprotein F;Heterogeneous nuclear ribonucleoprotein F, N-terminally processed	HNRNPF
0.10093	37.3092	37.4101	264	264	176	67.6	67.6	46.9	481.89	0	323.31	1850800000000	3223	33.2278	1126	Q7Z6Z7;A0A087X146;A0A1B0GXC7	Q7Z6Z7	E3 ubiquitin-protein ligase HUWE1	HUWE1
0.09713	27.5941	27.6913	16	16	6	21.2	21.2	9	104.55	0	58.658	1997000000	70	25.4357	914	P63010;A0A087X253;A0A087WU93;A0A087WZQ6;A0A087WYD1;K7EN71;K7ERB2;K7EJ01;K7EJX1;H7C034	P63010;A0A087X253;A0A087WU93;A0A087WZQ6;A0A087WYD1	AP-2 complex subunit beta	AP2B1
0.09543	33.6798	33.7752	77	77	77	78.9	78.9	78.9	107.11	0	323.31	144900000000	740	31.3214	1015	Q14149;H0YHQ4;H0YIR5	Q14149	MORC family CW-type zinc finger protein 3	MORC3
0.09494	29.2257	29.3206	35	35	35	35.1	35.1	35.1	126.97	0	166.92	5577600000	130	26.5956	1063	Q16531;F5GY55;F5H198;F5GYG8;F5GZY8;F5GWI0;F5H2L3	Q16531;F5GY55	DNA damage-binding protein 1	DDB1
0.09478	28.0501	28.1449	8	6	6	57.9	41.4	41.4	16.29	0	37.269	2948200000	28	28.1353	324	F8W1R7;G3V1V0;P60660;J3KND3;G8JLA2;B7Z6Z4;G3V1Y7;F8VPF3;F8VZU9;F8W180;H0YI43;F8VXL3	F8W1R7;G3V1V0;P60660;J3KND3;G8JLA2;B7Z6Z4;G3V1Y7;F8VPF3;F8VZU9;F8W180	Myosin light polypeptide 6	MYL6
0.09437	28.4342	28.5286	7	7	7	59.6	59.6	59.6	12.656	0	57.282	4696500000	45	29.544	245	E5RI99;P62888;E5RJH3;A0A0C4DH44;A0A0B4J213	E5RI99;P62888	60S ribosomal protein L30	RPL30
0.09409	27.4907	27.5847	42	42	42	12.1	12.1	12.1	532.4	0	124.78	2010200000	71	22.899	1017	Q14204;H0YJ21	Q14204	Cytoplasmic dynein 1 heavy chain 1	DYNC1H1
0.08971	27.6848	27.7745	14	14	14	32	32	32	73.915	0	87.95	1899500000	64	25.575	57	F1T0B3;A0A087X2G1;Q92499	F1T0B3;A0A087X2G1;Q92499	ATP-dependent RNA helicase DDX1	DDX1
0.084	27.9689	28.0529	6	6	6	65.4	65.4	65.4	8.85	0	99.78	2427500000	43	28.8549	919	Q8WVC2;P63220;Q9BYK1;Q9BYK2	Q8WVC2;P63220;Q9BYK1	40S ribosomal protein S21	RPS21
0.08028	26.8497	26.93	18	18	18	20.5	20.5	20.5	145.83	0	93.717	1013900000	52	23.963	522	O75533;B4DGZ4;F8WC19	O75533	Splicing factor 3B subunit 1	SF3B1
0.07979	28.9457	29.0255	22	22	14	39	39	27.4	70.67	0	157.14	5103200000	129	27.0788	620	P11940;A0A087WTT1;E7EQV3;E7ERJ7;H0YAR2;Q9H361;H0YBN4;H0YB86;Q4VXU2;E5RGH3;E5RH24;E5RJB9;H0YAP2;H0YAS6;H0YB75;H0YAS7;H0YC10;E5RHG7;E5RGC4;E5RFD8;Q96DU9	P11940;A0A087WTT1;E7EQV3;E7ERJ7;H0YAR2	Polyadenylate-binding protein 1;Polyadenylate-binding protein	PABPC1
0.07378	29.4493	29.5231	32	32	32	47.8	47.8	47.8	98.655	0	231.51	6330600000	132	27.0361	764	P42566;B1AUU8;S4R3U1	P42566;B1AUU8	Epidermal growth factor receptor substrate 15	EPS15
0.07173	27.8956	27.9673	14	14	14	61.5	61.5	61.5	36.501	0	144.5	2459800000	54	26.9479	996	Q13347;Q5TFK1	Q13347	Eukaryotic translation initiation factor 3 subunit I	EIF3I
0.07121	27.3146	27.3859	11	11	11	30.4	30.4	30.4	46.44	0	51.164	1600200000	38	26.0521	804	P50454;E9PKH2;E9PR70;E9PPV6;E9PK86;E9PMI5;E9PJH8;E9PIG2;E9PRS3;E9PNX1;H0YEP8;E9PLA6;E9PQ34	P50454;E9PKH2;E9PR70;E9PPV6	Serpin H1	SERPINH1
0.06245	29.3404	29.4028	24	24	24	54.7	54.7	54.7	44.965	0	163.96	5929400000	135	28.2953	1147	Q8NC51	Q8NC51	Plasminogen activator inhibitor 1 RNA-binding protein	SERBP1
0.06234	26.7451	26.8074	7	7	7	21.1	21.1	21.1	27.991	0	48.683	832640000	25	25.7262	811	P51572;C9JMD7;C9JSP1;C9JQ75;C9J0M4	P51572	B-cell receptor-associated protein 31	BCAP31
0.06151	29.2298	29.2913	31	31	31	44.4	44.4	44.4	95.337	0	187.71	6186000000	126	27.3169	984	Q12906;K7EKJ9;K7EQR9;K7ER69;K7EKY0;K7EJ09;K7ERM6;K7ENK6;K7EM82;K7EPG3;Q96SI9;K7EQ75	Q12906	Interleukin enhancer-binding factor 3	ILF3
0.05802	34.3178	34.3758	26	26	26	75.4	75.4	75.4	32.251	0	323.31	257200000000	445	33.9972	493	O43396;K7ER96;K7EML9;K7EPB7;K7EME7;K7EKG2	O43396;K7ER96	Thioredoxin-like protein 1	TXNL1
0.05628	32.5973	32.6535	42	42	42	67.9	67.9	67.9	79.727	0	323.31	66309000000	405	30.6265	1210	Q96RL1;D6RC40;D6RCQ3;D6RDZ5;D6R9M3	Q96RL1	BRCA1-A complex subunit RAP80	UIMC1
0.05327	29.8016	29.8549	17	17	17	76.3	76.3	76.3	35.076	0	206.31	9469500000	135	28.8187	921	P63244;J3KPE3;D6RAC2;D6RHH4;H0YAF8;D6R9Z1;H0Y8W2;D6R9L0;D6REE5;D6RFX4;H0YAM7;D6RBD0;D6RFZ9;H0Y8R5;D6RAU2;E9PD14;D6RF23;D6RGK8;D6RHJ5;D6R909;D6RDI0;H0Y9P0	P63244;J3KPE3;D6RAC2;D6RHH4;H0YAF8;D6R9Z1;H0Y8W2;D6R9L0;D6REE5;D6RFX4;H0YAM7	Guanine nucleotide-binding protein subunit beta-2-like 1;Guanine nucleotide-binding protein subunit beta-2-like 1, N-terminally processed	GNB2L1
0.05292	27.25	27.3029	9	9	9	31.1	31.1	31.1	30.302	0	38.253	1308800000	25	26.5851	224	D6R9P3;D6RD18;D6RBZ0;Q99729	D6R9P3;D6RD18;D6RBZ0;Q99729	Heterogeneous nuclear ribonucleoprotein A/B	HNRNPAB
0.04978	28.5436	28.5934	25	25	25	35.5	35.5	35.5	102	0	116.74	3888700000	106	26.1287	1119	Q7KZF4;H7C597	Q7KZF4	Staphylococcal nuclease domain-containing protein 1	SND1
0.04643	30.5911	30.6375	13	13	13	83.8	83.8	83.8	16.832	0	267.67	14571000000	119	30.7623	920	P63241;I3L397;I3L504;Q6IS14;F8WCJ1;C9J7B5;C9J4W5;Q9GZV4	P63241;I3L397;I3L504;Q6IS14;F8WCJ1;C9J7B5;C9J4W5;Q9GZV4	Eukaryotic translation initiation factor 5A-1;Eukaryotic translation initiation factor 5A;Eukaryotic translation initiation factor 5A-1-like;Eukaryotic translation initiation factor 5A-2	EIF5A	EIF5AL1	EIF5A2
0.04511	28.9557	29.0008	40	40	40	33.5	33.5	33.5	192.06	0	221.55	5646300000	163	25.9028	24	A0A087WVQ6;Q00610;J3KS13;A0A087WX41;P53675;J3KSQ2;J3QL20;K7EJJ5	A0A087WVQ6;Q00610	Clathrin heavy chain;Clathrin heavy chain 1	CLTC
0.04468	26.282	26.3266	10	10	10	18.2	18.2	18.2	100.23	0	49.489	795180000	37	24.0749	998	Q13435;E9PPJ0;E9PJT3;E9PJ04;H0YCG1;H0YEX5;E9PIL8	Q13435;E9PPJ0;E9PJT3;E9PJ04;H0YCG1	Splicing factor 3B subunit 2	SF3B2
0.04334	36.587	36.6303	38	38	38	76.4	76.4	76.4	45.796	0	323.31	1113000000000	743	35.494	58	A0A087X2I1;P62333;H0YJC0;H0YJS8;H0YJE9;H0YJT1;H0YJX2;H0YJD2;H0YJY8	A0A087X2I1;P62333	26S protease regulatory subunit 10B	PSMC6
0.04261	26.8716	26.9142	13	13	13	20	20	20	107.14	0	54.044	1108300000	34	24.4607	824	P53618;E9PP73	P53618	Coatomer subunit beta	COPB1
0.03833	26.0094	26.0478	15	15	15	8.8	8.8	8.8	213.47	0	52.809	675790000	54	23.0652	131	A6NEM2;P51610;H7C1C4	A6NEM2;P51610	Host cell factor 1;HCF N-terminal chain 1;HCF N-terminal chain 2;HCF N-terminal chain 3;HCF N-terminal chain 4;HCF N-terminal chain 5;HCF N-terminal chain 6;HCF C-terminal chain 1;HCF C-terminal chain 2;HCF C-terminal chain 3;HCF C-terminal chain 4;HCF C-terminal chain 5;HCF C-terminal chain 6	HCFC1
0.03794	28.0508	28.0887	7	7	5	48.3	48.3	43.1	24.694	0	37.011	2517500000	41	27.7699	321	F8W118;F8VV59;F8VRJ2;F8VY35;B7Z9C2;F5H4R6;H0YIV4;P55209;H0YH88;H0YHC3;F8W020;F8VXI6;F8VUX1;F8W543;F8W0J6;F8VVB5	F8W118;F8VV59;F8VRJ2;F8VY35;B7Z9C2;F5H4R6;H0YIV4;P55209;H0YH88;H0YHC3;F8W020;F8VXI6;F8VUX1;F8W543;F8W0J6	Nucleosome assembly protein 1-like 1	NAP1L1
0.03728	29.7762	29.8135	23	23	23	31.4	31.4	31.4	76.613	0	158.62	8734600000	103	27.8948	658	P19338;H7BY16;C9JYW2;C9JLB1;C9J1H7;C9JWL1	P19338;H7BY16	Nucleolin	NCL
0.03496	29.3609	29.3958	7	7	7	63.6	63.6	63.6	14.515	0	91.542	6887600000	60	29.874	681	P25398	P25398	40S ribosomal protein S12	RPS12
0.03171	27.1843	27.216	8	8	8	29.1	29.1	29.1	37.563	0	47.036	1542700000	36	26.6158	463	O00303;H0YDT6;E9PQV8;A0A1W2PP79	O00303	Eukaryotic translation initiation factor 3 subunit F	EIF3F
0.02629	31.5723	31.5986	32	32	32	59.7	59.7	59.7	53.29	0	323.31	27906000000	218	30.1763	1060	Q16204	Q16204	Coiled-coil domain-containing protein 6	CCDC6
0.0214	29.5434	29.5648	12	12	12	51	51	51	33.742	0	121.76	7513100000	70	28.8068	514	O75323;H7C333;C9K068;C9J7B1;F8WBI5	O75323;H7C333	Protein NipSnap homolog 2	GBAS
0.02061	26.4394	26.46	7	7	7	9.9	9.9	9.9	69.697	0	16.302	657530000	20	24.5376	268	E7EX17;P23588;F8W0K0;F8VSC7;F8VP89;F8VYE9;F8VX11;F8VRU1	E7EX17;P23588	Eukaryotic translation initiation factor 4B	EIF4B
0.0196	30.0018	30.0214	12	12	10	23.8	23.8	23.8	53.425	0	95.52	8626600000	85	29.3057	736	P35637;H3BPE7	P35637;H3BPE7	RNA-binding protein FUS	FUS
0.0185	30.4333	30.4518	14	14	14	74.5	74.5	74.5	36.56	0	303.44	13175000000	150	29.2951	1287	Q9NWV8;J3KQS6;M0R0I0;M0R3F4;M0R2A4;M0R2K3;M0R193;M0R2I2;M0QXG9;M0QYV1;M0QZ44;M0R3H9	Q9NWV8;J3KQS6;M0R0I0;M0R3F4;M0R2A4;M0R2K3;M0R193	BRISC and BRCA1-A complex member 1	BABAM1
0.01506	27.857	27.8721	4	4	4	48.6	48.6	48.6	8.2178	0	13.741	2281600000	21	29.5025	918	P63173;J3KT73;J3QL01;J3KSP2	P63173;J3KT73;J3QL01	60S ribosomal protein L38	RPL38
0.00319	28.6924	28.6956	7	7	7	66.9	66.9	66.9	16.273	0	51.131	4721600000	40	30.1366	883	P62263;E5RH77;H0YB22	P62263;E5RH77;H0YB22	40S ribosomal protein S14	RPS14
0.00319	29.2573	29.2605	8	8	8	38.7	38.7	38.7	31.124	0	189.45	4502300000	63	29.068	91	A0A0C4DFV9;Q01105;A0A087X027;P0DME0	A0A0C4DFV9;Q01105;A0A087X027;P0DME0	Protein SET;Protein SETSIP	SET	SETSIP
0.00253	26.2144	26.2169	8	8	8	58.4	58.4	58.4	18.502	0	30.509	847150000	24	26.3361	676	P23528;G3V1A4;E9PP50;E9PK25;E9PQB7;E9PLJ3;E9PS23;Q9Y281	P23528;G3V1A4;E9PP50;E9PK25;E9PQB7	Cofilin-1	CFL1
-0.00075	27.4334	27.4326	14	14	14	26.4	26.4	26.4	69.842	0	43.555	1596600000	49	25.5724	626	P12956;B1AHC9	P12956;B1AHC9	X-ray repair cross-complementing protein 6	XRCC6
-0.00723	27.1045	27.0972	15	15	15	21.9	21.9	21.9	82.704	0	96.877	1251700000	44	24.9733	627	P13010;C9JZ81	P13010	X-ray repair cross-complementing protein 5	XRCC5
-0.00946	27.1306	27.1211	5	4	4	27	21.5	21.5	22.541	0	25.101	1208600000	27	26.4702	857	P61026	P61026	Ras-related protein Rab-10	RAB10
-0.01241	28.6046	28.5922	6	6	6	38	38	38	21.459	0	18.872	3329100000	30	28.3106	26	A0A087WVZ9;P19388;A0A087WWX0;A0A0A0MQR7;A0A087WVN5	A0A087WVZ9;P19388;A0A087WWX0;A0A0A0MQR7	DNA-directed RNA polymerases I, II, and III subunit RPABC1	POLR2E
-0.01263	27.4158	27.4032	8	8	6	68.7	68.7	40.5	18.72	0	42.796	1201900000	42	26.8407	248	E5RJR5;P63208;E7ERH2;F8W8N3;E5RGM3;E5RHM3;E5RGM4	E5RJR5;P63208;E7ERH2;F8W8N3;E5RGM3	S-phase kinase-associated protein 1	SKP1
-0.02374	30.8288	30.8051	11	2	2	45.2	20	20	23.944	0	110.01	21353000000	61	31.1438	53	A0A087X1S3	A0A087X1S3		HUWE1
-0.02399	25.9527	25.9287	11	11	11	17.1	17.1	17.1	85.638	0	39.777	657260000	25	24.3377	1105	Q6P2H3;H7BZW2	Q6P2H3;H7BZW2	Centrosomal protein of 85 kDa	CEP85
-0.02764	25.0707	25.0431	8	8	8	14.2	14.2	14.2	85.225	0	27.142	253830000	17	22.2188	1314	Q9UHB6;F8VQE1;F8VRN8;F8VS07;F8VTU2	Q9UHB6;F8VQE1;F8VRN8;F8VS07	LIM domain and actin-binding protein 1	LIMA1
-0.03814	27.3639	27.3257	23	23	23	24.9	24.9	24.9	134.32	0	115.52	1640400000	74	24.5029	1200	Q96JH7	Q96JH7	Deubiquitinating protein VCIP135	VCPIP1
-0.04394	27.201	27.157	5	5	5	27.6	27.6	27.6	30.276	0	89.854	1495700000	35	26.5713	1311	Q9UBW8;F5H7C6;F5GYF7;F5H248;F5H4U8;F5H4Z0;F5H3M6;G3XAP1;F5GXT7	Q9UBW8;F5H7C6;F5GYF7;F5H248	COP9 signalosome complex subunit 7a	COPS7A
-0.0449	29.1785	29.1336	25	25	25	49.8	49.8	49.8	69.666	0	103.12	6689200000	123	27.5099	1014	Q14145;K7EQX2;K7EJ49;K7EJD8;K7ESE0;K7EPZ3	Q14145	Kelch-like ECH-associated protein 1	KEAP1
-0.05129	25.2186	25.1673	9	9	5	11.3	11.3	5.4	98.117	0	13.399	372360000	11	22.8871	221	H0Y3P2;D3DQV9;P78344;H0YCH5;H0YEC5;H0YD77;H0YD99;H0YEN8;H0YDC0;H0YCF8;H0YE22	H0Y3P2;D3DQV9;P78344;H0YCH5	Eukaryotic translation initiation factor 4 gamma 2	EIF4G2
-0.05272	29.1615	29.1088	8	8	8	50.9	50.9	50.9	19.586	0	43.774	4972200000	65	29.0413	32	A0A087WXM6;J3QQT2;J3KRX5;A0A0A6YYL6;P18621;J3QLC8;A0A0A0MRF8;J3KRB3;A0A087WWH0;J3QS96;A0A087WY81;J3KSJ0	A0A087WXM6;J3QQT2;J3KRX5;A0A0A6YYL6;P18621;J3QLC8;A0A0A0MRF8;J3KRB3;A0A087WWH0;J3QS96;A0A087WY81	60S ribosomal protein L17	RPL17	RPL17-C18orf32
-0.05286	27.271	27.2181	11	11	11	35.9	35.9	35.9	45.745	0	52.915	1300800000	46	25.8173	512	O60884;A0A087WT48;I3L320	O60884	DnaJ homolog subfamily A member 2	DNAJA2
-0.05526	26.935	26.8798	7	7	7	51	51	51	17.668	0	16.91	1235300000	27	26.6172	375	H3BMH2;H3BSC1;P62491;Q15907;B4DQU5	H3BMH2;H3BSC1;P62491;Q15907	Ras-related protein Rab-11A;Ras-related protein Rab-11B	RAB11A	RAB11B
-0.05614	35.7926	35.7364	26	26	26	88.1	88.1	88.1	34.577	0	323.31	563970000000	543	35.1299	466	O00487;C9JW37	O00487	26S proteasome non-ATPase regulatory subunit 14	PSMD14
-0.05649	26.2947	26.2382	9	9	9	30.1	30.1	30.1	57.563	0	58.727	860720000	23	25.1574	1347	Q9Y285;K7ER00;K7ER16;K7EK06;K7EPH2;K7ERS0	Q9Y285;K7ER00;K7ER16	Phenylalanine--tRNA ligase alpha subunit	FARSA
-0.05655	27.6575	27.601	5	5	5	41.6	41.6	41.6	19.344	0	34.058	1926400000	36	28.0359	282	E9PGT6;Q99627;H7C3S9;F8WEF2	E9PGT6;Q99627;H7C3S9	COP9 signalosome complex subunit 8	COPS8
-0.0569	28.9067	28.8498	32	32	32	37.9	37.9	37.9	120.84	0	120.68	5080200000	124	26.3596	823	P53396;K7ESG8;K7EIE7	P53396	ATP-citrate synthase	ACLY
-0.06204	31.701	31.639	20	20	20	70.4	70.4	70.4	26.688	0	136.12	33956000000	175	30.7351	675	P23396;E9PPU1;E9PL09;H0YEU2;F2Z2S8;H0YCJ7;H0YF32;E9PQ96;E9PJH4;E9PK82;E9PSF4;E9PQX2;H0YES8	P23396;E9PPU1;E9PL09;H0YEU2;F2Z2S8;H0YCJ7;H0YF32	40S ribosomal protein S3	RPS3
-0.06463	26.4813	26.4166	7	7	5	48.6	48.6	38.9	23.482	0	26.309	929780000	17	26.3329	807	P51148;K7ENY4;K7ERI8;K7ERQ8;F8VVK3;K7EIP6	P51148;K7ENY4;K7ERI8;K7ERQ8	Ras-related protein Rab-5C	RAB5C
-0.06463	25.7305	25.6659	7	7	7	36.2	36.2	36.2	26.788	0	27.409	546300000	13	24.9376	814	P51858	P51858	Hepatoma-derived growth factor	HDGF
-0.06908	26.5462	26.4771	9	9	8	20.4	20.4	18.3	58.47	0	40.421	693660000	23	24.6148	509	O60749;D6RC15	O60749	Sorting nexin-2	SNX2
-0.07332	28.9529	28.8795	8	8	8	41.8	41.8	41.8	17.692	0	24.482	4302200000	39	29.4175	140	H7BY10;K7EJV9;K7ERT8;A8MUS3;P62750;K7EMA7	H7BY10;K7EJV9;K7ERT8;A8MUS3;P62750;K7EMA7	60S ribosomal protein L23a	RPL23A
-0.07342	31.8817	31.8083	17	17	17	62.2	62.2	62.2	41.945	0	323.31	54877000000	194	31.7686	1300	Q9P0J7;C9J3I2;C9JSW5	Q9P0J7	E3 ubiquitin-protein ligase KCMF1	KCMF1
-0.07922	26.7323	26.6531	14	14	13	22.2	22.2	20.3	87.343	0	56.351	1101200000	43	24.7144	1278	Q9NR30	Q9NR30	Nucleolar RNA helicase 2	DDX21
-0.08001	25.6719	25.5919	10	8	8	41.5	34.1	34.1	28.218	0	32.978	476970000	25	24.8293	962	Q04917;A2IDB2;F8WEB6;A2IDB1	Q04917;A2IDB2	14-3-3 protein eta	YWHAH
-0.08368	35.9906	35.9069	23	23	4	59.2	59.2	7.6	41.079	0	323.31	722720000000	555	35.4877	1098	Q5VWC4;H7C2J9	Q5VWC4		PSMD4
-0.08405	25.0387	24.9546	8	8	8	7.1	7.1	7.1	144.45	0	19.206	328240000	14	22.1609	276	E9PD53;Q9NTJ3;C9JR83;C9JVD8;C9J578;C9J9E4	E9PD53;Q9NTJ3;C9JR83	Structural maintenance of chromosomes protein;Structural maintenance of chromosomes protein 4	SMC4
-0.08847	27.7433	27.6548	14	14	14	35.4	35.4	35.4	55.21	0	73.348	2037400000	60	26.3391	1359	Q9Y3I0	Q9Y3I0	tRNA-splicing ligase RtcB homolog	RTCB
-0.08949	27.1199	27.0304	9	9	9	24.9	24.9	24.9	49.526	0	67.889	1386900000	45	25.6688	33	A0A087WY71;Q96CW1;E9PFW3;C9JJ47;C9JGT8;C9JJD3;C9JTK4;C9JPV8;H7C4C3	A0A087WY71;Q96CW1;E9PFW3;C9JJ47	AP-2 complex subunit mu	AP2M1
-0.09083	26.0046	25.9138	9	9	5	15.6	15.6	6.4	93.609	0	27.325	594900000	36	23.5934	169	B8ZZD4;Q86VP1	B8ZZD4;Q86VP1	Tax1-binding protein 1	TAX1BP1
-0.0964	36.0634	35.967	24	24	24	69.6	69.6	69.6	28.48	0	323.31	463160000000	405	34.8459	703	P28074;H0YJM8	P28074	Proteasome subunit beta type-5	PSMB5
-0.09686	35.4094	35.3125	26	26	26	95	95	95	22.836	0	323.31	286160000000	330	34.7361	798	P49721;A0A087WVV1	P49721;A0A087WVV1	Proteasome subunit beta type-2	PSMB2
-0.09772	24.9347	24.837	5	5	5	22.1	22.1	22.1	45.31	0	15.897	309790000	22	23.8848	263	E7EU96;P68400;Q8NEV1;V9GYA2;V9GY80	E7EU96;P68400;Q8NEV1	Casein kinase II subunit alpha;Casein kinase II subunit alpha 3	CSNK2A1	CSNK2A3
-0.10143	25.6282	25.5268	5	5	5	18.5	18.5	18.5	44.23	0	19.485	516240000	18	24.6215	1002	Q13561;H0YI98;F8W1I6;H0YHL1;F8VW18;F8VX93;F8VRV7	Q13561;H0YI98;F8W1I6	Dynactin subunit 2	DCTN2
-0.10844	31.8478	31.7393	20	20	3	73.7	73.7	9.2	36.072	0	323.31	29627000000	166	30.6163	773	P46736;H9KVA9;A0A0D9SF50;A0A0A0MS96	P46736;H9KVA9;A0A0D9SF50	Lys-63-specific deubiquitinase BRCC36	BRCC3
-0.10938	34.8679	34.7585	41	41	41	60.2	60.2	60.2	73.953	0	323.31	266780000000	531	33.2565	1336	Q9UNN5;B1ANM7;B3KT28	Q9UNN5;B1ANM7;B3KT28	FAS-associated factor 1	FAF1
-0.11168	29.5941	29.4824	25	25	25	55.1	55.1	55.1	51.156	0	104.86	6898600000	102	27.9288	1342	Q9Y230;M0R0Y3;X6R2L4;M0QXI6;M0R0Z0;A0A1W2PS48	Q9Y230;M0R0Y3	RuvB-like 2	RUVBL2
-0.11298	26.8311	26.7181	8	8	8	22.6	22.6	22.6	45.283	0	27.64	1479100000	36	26.3746	500	O43813;E9PHS0;F8WDS9	O43813;E9PHS0	LanC-like protein 1	LANCL1
-0.11486	27.9214	27.8066	26	26	26	23.3	23.3	23.3	158.64	0	120.43	2279900000	98	25.042	264	E7EX73;E9PGM1;E7EUU4;Q04637;C9JF13;C9J6B6;H7C044;C9J2Z7;C9K073;H7C0V6;A0A0A0MSA7;A0A0U1RQK7;O43432;REV__F5H7J8;REV__Q8NEG2;REV__C9JQZ6;REV__J3KQX6	E7EX73;E9PGM1;E7EUU4;Q04637	Eukaryotic translation initiation factor 4 gamma 1	EIF4G1
-0.1157	28.2417	28.126	23	23	23	38.9	38.9	38.9	79.685	0	115.01	3060700000	88	26.1189	812	P51659;E7EWE5;G5E9S2;E7ET17;E7EPL9;E7ER27	P51659;E7EWE5;G5E9S2;E7ET17;E7EPL9;E7ER27	Peroxisomal multifunctional enzyme type 2;(3R)-hydroxyacyl-CoA dehydrogenase;Enoyl-CoA hydratase 2	HSD17B4
-0.12078	30.1303	30.0096	12	12	12	61.2	61.2	61.2	29.404	0	211.43	10794000000	100	29.6291	92	C9J9K3;A0A0C4DG17;P08865;F8WD59	C9J9K3;A0A0C4DG17;P08865;F8WD59	40S ribosomal protein SA	RPSA
-0.12789	31.3703	31.2424	19	19	19	58.5	58.5	58.5	43.551	0	196.24	25800000000	143	30.4167	1290	Q9NXR7;F8W733;C9J2G0;A0A075B7D2	Q9NXR7;F8W733	BRCA1-A complex subunit BRE	BRE
-0.12804	28.8821	28.7541	8	8	8	36.5	36.5	36.5	16.733	0	33.846	5573600000	63	29.376	404	J3KMX5;P62277;E9PS50	J3KMX5;P62277	40S ribosomal protein S13	RPS13
-0.13081	28.1258	27.995	5	5	5	39.7	39.7	39.7	14.369	0	16.134	3220400000	31	28.7772	193	C9JXB8;C9JNW5;P83731	C9JXB8;C9JNW5;P83731	60S ribosomal protein L24	RPL24
-0.13421	26.8273	26.6931	19	19	19	38	38	38	57.21	0	60.358	1357000000	46	25.5828	784	P48444;B0YIW6;Q6P1Q5;E9PK34	P48444;B0YIW6	Coatomer subunit delta	ARCN1
-0.13452	25.4	25.2655	7	7	7	11.1	11.1	11.1	113.63	0	33.228	456860000	23	23.9598	326	F8W726;Q14157;Q5VU77;Q5VU81;Q5VU80;Q5VU79;Q5VU78	F8W726;Q14157;Q5VU77;Q5VU81;Q5VU80;Q5VU79;Q5VU78	Ubiquitin-associated protein 2-like	UBAP2L
-0.13593	29.8447	29.7087	15	15	15	53.4	53.4	53.4	29.945	0	90.687	10720000000	115	29.2321	863	P61247;D6RG13;D6RAT0;D6RB09;E9PFI5;H0Y9Y4;H0Y8L7;D6R9B6;D6RAS7;D6RED7;D6RGE0;D6RI02	P61247;D6RG13;D6RAT0;D6RB09;E9PFI5;H0Y9Y4;H0Y8L7;D6R9B6;D6RAS7	40S ribosomal protein S3a	RPS3A
-0.15377	29.7821	29.6283	8	8	8	52.1	52.1	52.1	22.127	0	72.661	10586000000	44	29.9795	875	P62081;B5MCP9	P62081;B5MCP9	40S ribosomal protein S7	RPS7
-0.16068	35.9792	35.8185	76	76	76	82.8	82.8	82.8	89.321	0	323.31	610790000000	1063	33.66	834	P55072;C9IZA5;C9JUP7	P55072	Transitional endoplasmic reticulum ATPase	VCP
-0.16906	37.2597	37.0907	45	45	41	83	83	70	49.184	0	323.31	1548900000000	1010	35.8505	878	P62191	P62191	26S protease regulatory subunit 4	PSMC1
-0.16925	37.5442	37.3749	86	86	2	85.5	85.5	2.7	105.84	0	323.31	2046600000000	1641	35.3418	1215	Q99460;C9J9M4;F8WCE3	Q99460	26S proteasome non-ATPase regulatory subunit 1	PSMD1
-0.17083	28.5303	28.3595	7	7	7	51.5	51.5	51.5	11.367	0	29.359	4031500000	52	29.3237	898	P62805	P62805	Histone H4	HIST1H4A
-0.17563	37.1089	36.9333	43	43	2	83.4	83.4	3.6	49.203	0	323.31	1367200000000	1195	35.5594	653	P17980;E9PM69	P17980;E9PM69	26S protease regulatory subunit 6A	PSMC3
-0.17886	37.1022	36.9233	44	44	21	79.1	79.1	38.2	45.626	0	323.31	1474600000000	1070	35.8385	879	P62195;J3QQM1;J3QSA9;J3QSE0;J3KTQ9	P62195;J3QQM1;J3QSA9	26S protease regulatory subunit 8	PSMC5
-0.18272	28.0978	27.9151	13	13	13	32.8	32.8	32.8	52.22	0	44.333	2719300000	52	26.5332	845	P60228;E5RGA2;E5RHS5;E5RIT4;H0YAW4;H0YBR5;E5RIP5;E5RJ25;E5RII3	P60228;E5RGA2	Eukaryotic translation initiation factor 3 subunit E	EIF3E
-0.18395	33.2443	33.0604	70	70	70	63.6	63.6	63.6	123.92	0	323.31	115440000000	577	30.9154	1044	Q15386;H7C0Y1	Q15386	Ubiquitin-protein ligase E3C	UBE3C
-0.18971	30.2646	30.0749	23	23	23	76.8	76.8	76.8	46.268	0	230.11	11861000000	174	28.765	1236	Q9BT78;D6RFN0;D6RAX7;D6RD63;D6REK7	Q9BT78;D6RFN0;D6RAX7;D6RD63	COP9 signalosome complex subunit 4	COPS4
-0.19244	27.5043	27.3118	9	9	9	46.3	46.3	46.3	20.457	0	61.506	1520300000	40	27.1798	421	J3QRS3;P19105;O14950;P24844;J3KTJ1	J3QRS3;P19105;O14950;P24844	Myosin regulatory light chain 12A;Myosin regulatory light chain 12B;Myosin regulatory light polypeptide 9	MYL12A	MYL12B	MYL9
-0.19305	30.4778	30.2847	8	8	8	80.9	80.9	80.9	11.665	0	185.86	11909000000	88	31.1494	576	P05387;H0YDD8	P05387;H0YDD8	60S acidic ribosomal protein P2	RPLP2
-0.1939	30.7519	30.558	10	10	10	39	39	39	15.213	0	33.462	15035000000	56	31.4857	830	Q5W0S5;P54727;Q5W0S4;K7ENJ0;K7ELW1;P54725	Q5W0S5;P54727;Q5W0S4	UV excision repair protein RAD23 homolog B	RAD23B
-0.19491	34.6452	34.4503	20	20	20	89.4	89.4	89.4	24.428	0	323.31	211900000000	404	34.0396	529	O75832;B1AJY5;B1AJY7;B1AJY6	O75832;B1AJY5;B1AJY7	26S proteasome non-ATPase regulatory subunit 10	PSMD10
-0.19813	27.9297	27.7316	13	13	12	36.3	36.3	33.7	52.164	0	72.729	2282600000	68	26.6285	994	Q13283;E5RIZ6;E5RI46;E5RIF8;E5RH42;E5RJU8	Q13283	Ras GTPase-activating protein-binding protein 1	G3BP1
-0.20221	37.1527	36.9505	49	49	49	89.6	89.6	89.6	47.463	0	323.31	1426100000000	861	35.6203	456	O00231;J3QRY4;J3QS13;J3KSW3	O00231	26S proteasome non-ATPase regulatory subunit 11	PSMD11
-0.20406	31.7984	31.5943	19	19	10	63.2	63.2	32.2	34.5	0	303.49	31951000000	172	31.0878	1174	Q92890;C9JNP9	Q92890;C9JNP9	Ubiquitin fusion degradation protein 1 homolog	UFD1L
-0.21158	26.6098	26.3982	6	6	6	36.9	36.9	36.9	28.068	0	31.366	1004600000	20	25.904	1341	Q9Y224;G3V4C6;H0YJB9;G3V4E7	Q9Y224;G3V4C6;H0YJB9	UPF0568 protein C14orf166	C14orf166
-0.21235	32.6939	32.4815	77	77	77	75.8	75.8	75.8	128.3	0	323.31	63186000000	540	29.8789	1181	Q93009;H3BND8;F5H2X1;H3BQD1;H3BUV0;H3BTM1;H3BRA2;H3BMF6;I3L2D8	Q93009;H3BND8	Ubiquitin carboxyl-terminal hydrolase 7;Ubiquitin carboxyl-terminal hydrolase	USP7
-0.21243	28.9595	28.747	9	9	9	43.6	43.6	43.6	29.622	0	67.289	5429200000	31	28.8787	1269	Q9H9Q2;A0A087X1P5;J3KQ34;J3KQ41;J3QT95;J3QT73;J3KQV6;J3QT67;J3QT66;J3QT69;J3QT50;J3QT43	Q9H9Q2;A0A087X1P5;J3KQ34;J3KQ41;J3QT95;J3QT73	COP9 signalosome complex subunit 7b	COPS7B
-0.21302	28.0153	27.8022	11	11	11	46.8	46.8	46.8	33.31	0	45.679	2354100000	35	27.1325	1225	Q9BPW8;H7C2U6;C9JDV8;F8WCR5	Q9BPW8;H7C2U6	Protein NipSnap homolog 1	NIPSNAP1
-0.21424	28.9751	28.7608	6	6	6	54.5	54.5	54.5	17.818	0	99.818	5690500000	66	29.236	708	P30050	P30050	60S ribosomal protein L12	RPL12
-0.21736	35.2425	35.0251	23	23	9	73.7	73.7	28.2	28.433	0	323.31	244480000000	290	34.1305	685	P25788;G3V3W4;G3V5N4	P25788	Proteasome subunit alpha type-3	PSMA3
-0.21816	27.6198	27.4016	18	18	18	14.5	14.5	14.5	209.02	0	107.34	2070300000	72	24.4878	137	A6NNK5;Q12888;H7BZY0;C9JXV0;M0R142;H7C151;H7C3N7	A6NNK5;Q12888	Tumor suppressor p53-binding protein 1	TP53BP1
-0.2204	25.2457	25.0253	6	6	5	16.5	16.5	14.1	47.804	0	37.569	349650000	18	23.8578	67	A0A0A0MRI2;Q9UNH7;G3V5X9;G3V2U1;H0YJF8;G3V4Z5	A0A0A0MRI2;Q9UNH7;G3V5X9	Sorting nexin-6;Sorting nexin-6, N-terminally processed	SNX6
-0.22193	27.0146	26.7927	8	8	8	26.5	26.5	26.5	41.581	0	22.588	1392100000	24	26.0527	153	B3KS98;O15372;A0A087WZK9;E5RJT0;E5RFW7;E5RFH0;E5RGU4	B3KS98;O15372;A0A087WZK9;E5RJT0	Eukaryotic translation initiation factor 3 subunit H	EIF3H
-0.22303	28.0167	27.7937	17	17	17	39.2	39.2	39.2	63.972	0	96.451	2489500000	63	26.5694	488	O15371;B0QYA5;B0QYA4;B0QYA6;B0QYA8	O15371	Eukaryotic translation initiation factor 3 subunit D	EIF3D
-0.22348	35.5019	35.2784	13	13	13	69.9	69.9	69.9	25.357	0	323.31	308630000000	231	34.7077	702	P28072;A0A087X2I4;I3L3X7	P28072;A0A087X2I4	Proteasome subunit beta type-6;Proteasome subunit beta type	PSMB6
-0.22481	25.2706	25.0458	9	9	9	8	8	8	169.01	0	24.837	472110000	13	22.6853	1362	Q9Y4B6	Q9Y4B6	Protein VPRBP	VPRBP
-0.22499	24.9067	24.6817	5	5	5	13.3	13.3	13.3	46.9	0	15.195	265660000	16	23.985	1034	Q15018	Q15018	BRISC complex subunit Abro1	FAM175B
-0.2253	29.103	28.8777	16	16	16	49.7	49.7	49.7	37.578	0	127.89	5356600000	79	28.2312	1177	Q92905;E5RHH5;E5RFS1;E5RG35;E5RK55;E5RHF2	Q92905	COP9 signalosome complex subunit 5	COPS5
-0.22617	28.8854	28.6593	10	10	10	47.8	47.8	47.8	26.011	0	68.338	3716100000	51	27.9838	54	H0YM70;A0A087X1Z3;Q9UL46;H0YKU2	H0YM70;A0A087X1Z3;Q9UL46	Proteasome activator complex subunit 2	PSME2
-0.22735	34.0337	33.8063	69	69	10	73.8	73.8	10.6	122.49	0	323.31	152100000000	734	31.3133	1211	Q96RU2;H0YG96;F5GZ74;H0YFX3;H0YH19;H0YFT9;H0YFA0;H0YFD7;F5H2G4;F5H6Q3	Q96RU2	Ubiquitin carboxyl-terminal hydrolase 28	USP28
-0.22861	27.5003	27.2717	4	4	4	16.2	16.2	16.2	13.293	0	10.971	1750400000	19	28.1201	789	P49207	P49207	60S ribosomal protein L34	RPL34
-0.229	26.495	26.266	12	12	12	24.4	24.4	24.4	61.397	0	34.883	878880000	28	24.6667	557	P00367;P49448	P00367;P49448	Glutamate dehydrogenase 1, mitochondrial;Glutamate dehydrogenase 2, mitochondrial	GLUD1	GLUD2
-0.22954	29.1016	28.872	12	12	12	47.5	47.5	47.5	34.362	0	51.194	5658300000	102	28.9383	774	P46777;Q5T7N0	P46777	60S ribosomal protein L5	RPL5
-0.23588	28.7341	28.4982	15	14	14	55.3	51.2	51.2	33.637	0	81.768	3878500000	81	27.8529	1187	Q96C36;A0A087WTV6;J3KR12;A0A087WZR9;A0A087WX69;A0A087WZF0	Q96C36;A0A087WTV6;J3KR12;A0A087WZR9	Pyrroline-5-carboxylate reductase 2;Pyrroline-5-carboxylate reductase	PYCR2
-0.23919	25.4675	25.2283	8	8	8	9.8	9.8	9.8	118.7	0	33.345	500320000	16	23.8983	7	A0A024RCR6;A0A0G2JK23;P46379;A0A0G2JL47;F6S6P2;X6REW1;A0A0G2JJM1;F6TC96;F6UR09;F6U1F2;F6XTU0;A0A0G2JJR8;A0A1B0GX79;F6WML8;F6VEM6;F6X9W3;F6U341	A0A024RCR6;A0A0G2JK23;P46379;A0A0G2JL47;F6S6P2;X6REW1;A0A0G2JJM1	Large proline-rich protein BAG6	BAT3	BAG6
-0.24182	35.7429	35.5011	17	17	17	72.9	72.9	72.9	29.965	0	323.31	321810000000	293	34.768	1213	Q99436;Q5TBG5	Q99436	Proteasome subunit beta type-7	PSMB7
-0.24598	29.0851	28.8392	13	13	13	52	52	52	22.391	0	57.767	5646700000	94	29.0728	447	M0R0F0;P46782;M0R0R2;M0QZN2	M0R0F0;P46782;M0R0R2;M0QZN2	40S ribosomal protein S5;40S ribosomal protein S5, N-terminally processed	RPS5
-0.24993	29.4405	29.1905	14	14	14	54.9	54.9	54.9	34.273	0	110.1	7262500000	99	29.0574	577	P05388;F8VWS0;F8VW21;F8VU65;F8VPE8;G3V210;F8VQY6;F8VRK7;F8VZS0;Q8NHW5;F8VWV4;F8VS58;F8W1K8	P05388;F8VWS0;F8VW21;F8VU65;F8VPE8;G3V210;F8VQY6;F8VRK7;F8VZS0;Q8NHW5;F8VWV4	60S acidic ribosomal protein P0;60S acidic ribosomal protein P0-like	RPLP0	RPLP0P6
-0.25102	33.5205	33.2694	9	9	9	55.8	55.8	55.8	17.965	0	86.338	57300000000	106	33.1529	912	P62979;J3QS39;J3QTR3;F5H6Q2;F5GYU3;F5H2Z3;F5H265;B4DV12;F5H388;F5H747;F5GXK7;J3QKN0;Q5PY61;Q96C32;P62987;P0CG47;P0CG48;M0R1V7;Q49A90;M0R1M6;M0R2S1;J3QSA3;F5GZ39	P62979;J3QS39;J3QTR3;F5H6Q2;F5GYU3;F5H2Z3;F5H265;B4DV12;F5H388;F5H747;F5GXK7;J3QKN0;Q5PY61;Q96C32;P62987;P0CG47;P0CG48;M0R1V7;Q49A90;M0R1M6;M0R2S1	Ubiquitin-40S ribosomal protein S27a;Ubiquitin;40S ribosomal protein S27a;Ubiquitin-60S ribosomal protein L40;Ubiquitin;60S ribosomal protein L40;Polyubiquitin-B;Ubiquitin;Polyubiquitin-C;Ubiquitin	RPS27A	UBB	UBC	UBA52
-0.25415	32.8675	32.6133	38	38	37	65.3	65.3	63.5	68.119	0	323.31	65495000000	326	31.0727	1152	Q8TAT6;A0A0D9SFI9;I3L4U9;I3L3I1;I3L283;I3L4S2	Q8TAT6	Nuclear protein localization protein 4 homolog	NPLOC4
-0.25537	32.5932	32.3378	75	75	75	49.9	49.9	49.9	211.33	0	323.31	61790000000	544	29.2921	1032	Q14997;F8WBH5	Q14997	Proteasome activator complex subunit 4	PSME4
-0.25724	28.6921	28.4349	6	6	6	41	41	41	22.975	0	59.605	4439200000	49	29.0477	696	X1WI28;P27635;F8W7C6;A0A087WV22;H7C123;H7C2C5;Q96L21;B8A6G2;A6QRI9	X1WI28;P27635;F8W7C6;A0A087WV22;H7C123;H7C2C5;Q96L21	60S ribosomal protein L10;60S ribosomal protein L10-like	RPL10	RPL10L
-0.25973	30.2471	29.9874	25	25	25	44	44	44	47.697	0	153.33	11655000000	152	29.4402	740	P36578;H3BM89;H3BU31;H3BTP7	P36578;H3BM89	60S ribosomal protein L4	RPL4
-0.26023	25.0273	24.7671	5	5	5	9.4	9.4	9.4	70.729	0	25.696	322040000	12	23.1752	1315	Q9UHB9	Q9UHB9	Signal recognition particle subunit SRP68	SRP68
-0.26534	28.968	28.7027	6	6	6	44.3	44.3	44.3	15.197	0	21.728	4262700000	36	29.4042	19	E7ETK0;A0A087WUS0;P62847	E7ETK0;A0A087WUS0;P62847	40S ribosomal protein S24	RPS24
-0.26669	27.7912	27.5245	12	7	7	33.2	23.2	23.2	65.695	0	127.63	1957100000	52	26.9591	1316	Q9UHD9	Q9UHD9	Ubiquilin-2	UBQLN2
-0.26706	29.7656	29.4985	18	18	17	71.5	71.5	67.4	33.36	0	148.92	7338500000	110	28.866	721	P32322;E2QRB3;J3KQ22;J3QL24;J3QKT4;J3QLK9;J3QL32;J3QL23;J3QRZ0;J3KSA9;J3QKT3;J3QR88;J3KTA8	P32322;E2QRB3;J3KQ22;J3QL24;J3QKT4;J3QLK9;J3QL32;J3QL23	Pyrroline-5-carboxylate reductase 1, mitochondrial;Pyrroline-5-carboxylate reductase	PYCR1
-0.26851	28.4228	28.1543	6	6	6	51.9	51.9	51.9	12.201	0	20.795	2808900000	37	28.8024	294	E9PLL6;P46776;E9PJD9;E9PLX7;H0YF34	E9PLL6;P46776;E9PJD9	60S ribosomal protein L27a	RPL27A
-0.27015	37.9579	37.6877	94	94	94	94.8	94.8	94.8	100.2	0	323.31	2567500000000	1578	35.6088	991	Q13200;C9JPC0;H7C2Q3;H7C1H2;F8WBS8	Q13200	26S proteasome non-ATPase regulatory subunit 2	PSMD2
-0.2722	25.866	25.5938	9	9	9	13.5	13.5	13.5	69.491	0	31.788	497350000	30	24.3661	1206	Q96PK6;A0A0A6YYI9;F8WDX3;A0A0A0MSL8;B8ZZ74	Q96PK6	RNA-binding protein 14	RBM14
-0.27242	24.9911	24.7187	6	6	6	23.1	23.1	23.1	24.594	0	28.213	219930000	26	24.2531	350	H0Y432;Q53EZ4	H0Y432;Q53EZ4	Centrosomal protein of 55 kDa	CEP55
-0.28063	35.5466	35.266	16	16	16	58	58	58	29.204	0	311.87	284770000000	241	34.5916	701	P28070	P28070	Proteasome subunit beta type-4	PSMB4
-0.28186	36.8607	36.5789	41	41	41	88.8	88.8	88.8	42.945	0	323.31	993540000000	710	35.1533	1335	Q9UNM6;A0A087WUL9;J3KNQ3;E9PL38;H0YD73;E9PQG3;E9PPD2;F8W8J6	Q9UNM6;A0A087WUL9;J3KNQ3;E9PL38;H0YD73	26S proteasome non-ATPase regulatory subunit 13	PSMD13
-0.28228	29.0902	28.8079	8	8	8	44.8	44.8	44.8	16.06	0	31.298	4378700000	49	28.7059	747	P39019;M0R2L9;A0A075B6E2;M0QXK4;M0QYF7;M0R140	P39019;M0R2L9;A0A075B6E2;M0QXK4;M0QYF7;M0R140	40S ribosomal protein S19	RPS19
-0.28448	36.496	36.2115	33	33	33	78.7	78.7	78.7	37.025	0	323.31	821950000000	571	35.6734	813	P51665;H3BNT7;H3BTM8;H3BQV2	P51665;H3BNT7;H3BTM8	26S proteasome non-ATPase regulatory subunit 7	PSMD7
-0.28463	27.1427	26.858	9	9	9	37.5	37.5	37.5	35.611	0	104.39	963040000	26	25.5951	527	O75821;K7EL20;K7ER90;K7ENA8;K7EL60;K7ENH0;K7EP16	O75821;K7EL20;K7ER90;K7ENA8	Eukaryotic translation initiation factor 3 subunit G	EIF3G
-0.28495	31.7201	31.4351	56	56	56	61.8	61.8	61.8	122.22	0	323.31	29745000000	347	28.8377	1317	Q9UHP3;Q96B65;H7C253;H7C1T8	Q9UHP3	Ubiquitin carboxyl-terminal hydrolase 25	USP25
-0.29588	29.7878	29.4919	18	18	18	46.4	46.4	46.4	46.108	0	119.17	8430500000	112	28.725	748	P39023;H7C422;H7C3M2;G5E9G0;B5MCW2;F8WCR1;Q92901	P39023;H7C422;H7C3M2;G5E9G0;B5MCW2;F8WCR1	60S ribosomal protein L3	RPL3
-0.29645	34.7739	34.4774	17	17	17	30.7	30.7	30.7	42.153	0	200.98	254100000000	307	34.4272	1059	Q16186;A0A087WX59;A0A087WUX6	Q16186;A0A087WX59	Proteasomal ubiquitin receptor ADRM1	ADRM1
-0.29954	35.9474	35.6479	30	30	30	86.1	86.1	86.1	32.551	0	323.31	554650000000	356	34.9253	1381	R4GMR5;P48556;K7EJR3;K7EJC1;K7ERW6;K7ENY6	R4GMR5;P48556;K7EJR3;K7EJC1	26S proteasome non-ATPase regulatory subunit 8	PSMD8
-0.30171	30.1373	29.8356	35	35	35	36.6	36.6	36.6	110.17	0	323.31	9049100000	179	27.2938	1128	Q86T82;Q86W68	Q86T82	Ubiquitin carboxyl-terminal hydrolase 37	USP37
-0.30201	36.4398	36.1378	55	55	55	87.3	87.3	87.3	52.904	0	323.31	991600000000	949	35.2071	457	O00232;J3KTJ5;J3KSK1	O00232	26S proteasome non-ATPase regulatory subunit 12	PSMD12
-0.3029	28.5889	28.286	24	24	24	27.2	27.2	27.2	105.34	0	124.57	3599200000	101	26.3527	1218	Q99613;B5ME19;H3BPE3;H3BPE4;H3BTY8	Q99613;B5ME19	Eukaryotic translation initiation factor 3 subunit C;Eukaryotic translation initiation factor 3 subunit C-like protein	EIF3C	EIF3CL
-0.3076	35.8934	35.5858	23	23	23	92.3	92.3	92.3	25.898	0	323.31	370850000000	340	34.7316	5	A0A024RA52;P25787;C9JCK5;H3BT36;H7C402	A0A024RA52;P25787;C9JCK5	Proteasome subunit alpha type;Proteasome subunit alpha type-2	PSMA2
-0.30802	37.6774	37.3694	56	56	56	93.3	93.3	93.3	47.366	0	323.31	1954600000000	1109	36.1861	769	P43686	P43686	26S protease regulatory subunit 6B	PSMC4
-0.30841	28.821	28.5126	4	4	4	34.9	34.9	34.9	13.908	0	23.887	3897700000	23	29.0526	585	Q8N257;Q16778;P33778;P23527;P06899;U3KQK0;Q99880;Q99879;Q99877;Q93079;Q5QNW6;P62807;P58876;P57053;O60814;Q96A08;Q6DRA6;Q6DN03	Q8N257;Q16778;P33778;P23527;P06899;U3KQK0;Q99880;Q99879;Q99877;Q93079;Q5QNW6;P62807;P58876;P57053;O60814;Q96A08	Histone H2B type 3-B;Histone H2B type 2-E;Histone H2B type 1-B;Histone H2B type 1-O;Histone H2B type 1-J;Histone H2B;Histone H2B type 1-L;Histone H2B type 1-M;Histone H2B type 1-N;Histone H2B type 1-H;Histone H2B type 2-F;Histone H2B type 1-C/E/F/G/I;Histone H2B type 1-D;Histone H2B type F-S;Histone H2B type 1-K;Histone H2B type 1-A	HIST3H2BB	HIST2H2BE	HIST1H2BB	HIST1H2BO	HIST1H2BJ	HIST1H2BN	HIST1H2BL	HIST1H2BM	HIST1H2BH	HIST2H2BF	HIST1H2BC	HIST1H2BD	H2BFS	HIST1H2BK	HIST1H2BA
-0.30951	27.8876	27.5781	11	7	7	24.5	16.6	16.6	63.852	0	28.261	1795000000	21	26.6539	1279	Q9NRR5	Q9NRR5	Ubiquilin-4	UBQLN4
-0.31128	30.0862	29.7749	18	18	18	42.7	42.7	42.7	32.728	0	113.88	10421000000	109	29.5783	958	Q02878;F8VZ45;U3KQR5;F8VR69;F8VZA3;F8VWR1;F8VU16	Q02878	60S ribosomal protein L6	RPL6
-0.31329	36.7715	36.4582	51	51	35	89.2	89.2	65.8	45.531	0	323.31	956570000000	728	35.1552	1033	Q15008;C9J0E9;H7C531	Q15008;C9J0E9	26S proteasome non-ATPase regulatory subunit 6	PSMD6
-0.31725	28.3913	28.0741	44	44	44	17.9	17.9	17.9	331.77	0	115.89	1895800000	91	23.4715	646	P15924	P15924	Desmoplakin	DSP
-0.31747	27.6663	27.3489	4	4	4	54.6	54.6	54.6	13.281	0	38.175	1971100000	27	28.8763	890	P62314;J3QLI9;J3QLR7	P62314;J3QLI9	Small nuclear ribonucleoprotein Sm D1	SNRPD1
-0.3192	26.1849	25.8657	11	11	11	9.7	9.7	9.7	146.56	0	30.781	673590000	34	23.35	503	O60343;Q5JU47	O60343	TBC1 domain family member 4	TBC1D4
-0.31967	29.8945	29.5748	22	22	22	56.9	56.9	56.9	51.596	0	180.83	8397700000	145	28.575	861	P61201;B4DIH5;H0YKU5;H0YM03;H0YMC2	P61201;B4DIH5;H0YKU5	COP9 signalosome complex subunit 2	COPS2
-0.32104	35.9878	35.6667	46	46	46	88.9	88.9	88.9	56.068	0	323.31	554510000000	722	34.3686	829	P54578;A6NJA2;J3QQT6;J3KS55	P54578;A6NJA2	Ubiquitin carboxyl-terminal hydrolase 14;Ubiquitin carboxyl-terminal hydrolase	USP14
-0.32155	29.1205	28.799	11	11	11	36.5	36.5	36.5	28.68	0	48.232	5714100000	50	29.4119	897	P62753;A2A3R5;A2A3R7	P62753;A2A3R5	40S ribosomal protein S6	RPS6
-0.32212	36.071	35.7489	132	132	132	75.6	75.6	75.6	204.29	0	323.31	710880000000	1527	32.8317	1099	Q5VYK3;J3KN16;R4GMY1;F6XAQ5;R4GMY3	Q5VYK3;J3KN16	Proteasome-associated protein ECM29 homolog	ECM29	KIAA0368
-0.32324	29.3231	28.9999	44	44	44	34.1	34.1	34.1	166.57	0	156.49	5901200000	156	26.6003	1016	Q14152	Q14152	Eukaryotic translation initiation factor 3 subunit A	EIF3A
-0.32375	28.6819	28.3581	5	5	5	31.2	31.2	31.2	13.742	0	16.13	3408300000	30	29.3445	901	P62851	P62851	40S ribosomal protein S25	RPS25
-0.32662	27.9451	27.6185	23	23	23	37.7	37.7	37.7	87.798	0	109.63	2671600000	81	25.8232	780	P47897;A0A1B0GVU9;B4DDN1;A0A0U1RQT0;C9J165;A0A0U1RQM8;A0A0U1RQE9;A0A0U1RQU2;A0A0U1RRI9;A0A0U1RR66;H7C0R3;A0A0U1RQL2;A0A0U1RQJ6;F2Z2V6;A0A0U1RQX5;A0A0U1RQC3;A0A0U1RQX9;A0A0U1RRC8;A0A1B0GTT3;A0A0U1RQQ5;A0A0U1RRJ7;A0A0U1RR79	P47897;A0A1B0GVU9;B4DDN1;A0A0U1RQT0	Glutamine--tRNA ligase	QARS
-0.32737	28.7772	28.4499	8	8	8	45.2	45.2	45.2	16.445	0	25.048	3887300000	55	28.3967	881	P62249;M0R210;M0R3H0;M0R1M5;Q6IPX4;M0QX76	P62249;M0R210;M0R3H0;M0R1M5;Q6IPX4	40S ribosomal protein S16	RPS16
-0.33268	29.743	29.4104	15	15	15	48.9	48.9	48.9	47.873	0	225.45	7595600000	107	28.1786	1337	Q9UNS2;H7C3P9;C9JLV5;J3QKR0;J3KTQ1;K7ES36;J3QL22;J3QS85;K7ELN6	Q9UNS2;H7C3P9	COP9 signalosome complex subunit 3	COPS3
-0.33285	28.6912	28.3584	7	7	7	37.9	37.9	37.9	27.557	0	92.435	3439700000	53	27.8723	271	E9PB61;Q86V81	E9PB61;Q86V81	THO complex subunit 4	ALYREF
-0.33291	29.9642	29.6313	14	14	14	45.1	45.1	45.1	29.995	0	131.09	9672800000	115	29.8494	893	P62424;Q5T8U3;Q5T8U2	P62424;Q5T8U3;Q5T8U2	60S ribosomal protein L7a	RPL7A
-0.33847	29.6079	29.2695	11	11	11	44.4	44.4	44.4	31.324	0	51.234	8514800000	76	28.8174	645	P15880;H0YEN5;E9PQD7;E9PMM9;I3L404;E9PPT0;E9PM36;H3BNG3;H0YE27	P15880;H0YEN5;E9PQD7;E9PMM9;I3L404;E9PPT0	40S ribosomal protein S2	RPS2
-0.33917	26.8062	26.467	12	12	12	46.7	46.7	46.7	36.112	0	31.635	1049600000	29	25.5077	573	P05198;H0YJS4;G3V4T5	P05198;H0YJS4;G3V4T5	Eukaryotic translation initiation factor 2 subunit 1	EIF2S1
-0.34019	29.5241	29.1839	9	9	9	44.1	44.1	44.1	17.718	0	45.509	6672500000	51	29.4657	885	P62269;A0A0G2JQH2;Q5GGW2;J3JS69	P62269	40S ribosomal protein S18	RPS18
-0.34175	29.5225	29.1808	14	14	14	57.9	57.9	57.9	29.506	0	88.516	6113000000	86	28.8088	865	P61289;K9J957;K7ENH2;B3KQ25;K7ESG5;K7EMD0;K7EPX6;K7EKR3;A0A087WTV2;B7Z8D3	P61289;K9J957;K7ENH2;B3KQ25;K7ESG5	Proteasome activator complex subunit 3	PSME3
-0.34713	25.1645	24.8174	9	9	9	9	9	9	140.86	0	19.866	275820000	12	21.9099	346	G8JLG1;Q14683;H0Y7K8;V9GY57	G8JLG1;Q14683	Structural maintenance of chromosomes protein;Structural maintenance of chromosomes protein 1A	SMC1A
-0.35133	28.6761	28.3248	6	6	6	32.9	32.9	32.9	19.072	0	17.229	3702800000	35	28.201	368	H0YKD8;P46779;H0YLP6;H0YMF4	H0YKD8;P46779;H0YLP6;H0YMF4	60S ribosomal protein L28	RPL28
-0.35411	37.5481	37.194	62	62	62	89.1	89.1	89.1	48.633	0	323.31	1672500000000	1022	35.7978	738	P35998;A0A1W2PQS1;C9JLS9	P35998;A0A1W2PQS1	26S protease regulatory subunit 7	PSMC2
-0.35827	24.8692	24.5109	4	4	4	15.3	15.3	15.3	32.854	0	17.618	292050000	14	24.2147	549	O95456;F8WBH7	O95456;F8WBH7	Proteasome assembly chaperone 1	PSMG1
-0.3595	35.5336	35.1741	32	32	2	90.4	90.4	8.7	40.423	0	323.31	416240000000	425	34.2767	1085	Q5LJA5;Q5LJB0;H0Y636;H0Y4K0	Q5LJA5;Q5LJB0	Ubiquitin carboxyl-terminal hydrolase	UCHL5
-0.35986	35.6672	35.3073	25	25	11	82.8	82.8	29.1	29.483	0	323.31	290430000000	280	34.379	686	P25789;H0YN18;H0YL69;H0YMZ1;H0YMA1;H0YMI6;H0YLC2;H0YKS0;H0YLS6;H0YMV3	P25789;H0YN18;H0YL69;H0YMZ1;H0YMA1;H0YMI6	Proteasome subunit alpha type-4;Proteasome subunit alpha type	PSMA4
-0.36377	26.5709	26.2071	7	7	7	18.1	18.1	18.1	68.262	0	51.667	748670000	25	24.8948	758	P41743	P41743	Protein kinase C iota type	PRKCI
-0.36696	34.9417	34.5748	22	22	6	66.3	66.3	19.5	22.949	0	323.31	197380000000	286	34.3523	797	P49720;A0A087WXQ8;A0A087WY10	P49720;A0A087WXQ8;A0A087WY10	Proteasome subunit beta type-3	PSMB3
-0.36711	30.3241	29.957	15	15	15	56.3	56.3	56.3	29.597	0	108.23	9769100000	129	29.1856	896	P62701;C9JEH7;P22090;Q8TD47	P62701	40S ribosomal protein S4, X isoform	RPS4X
-0.37281	25.6517	25.2789	7	7	7	14.3	14.3	14.3	71.289	0	18.455	463210000	12	23.7427	1313	Q9UG63;C9JHK9;C9JZV3	Q9UG63;C9JHK9;C9JZV3	ATP-binding cassette sub-family F member 2	ABCF2
-0.37445	28.575	28.2005	24	24	24	32.4	32.4	32.4	101.11	0	100.27	3557300000	97	26.3706	843	P56192;H0YIP0;H0YHV5;H0YI94;F5H2V6;F8VS26;F8W0M7;F8W0S4;F8VZZ9;H0YIC2;F8VPL7;H0YHL6;H0YI27	P56192	Methionine--tRNA ligase, cytoplasmic	MARS
-0.37873	27.8403	27.4615	17	17	17	27.5	27.5	27.5	92.48	0	53.695	1963300000	51	25.7007	840	P55884;C9JZG1;C9JQN7	P55884	Eukaryotic translation initiation factor 3 subunit B	EIF3B
-0.38278	35.9828	35.6	28	28	28	78.2	78.2	78.2	27.887	0	323.31	407880000000	339	34.762	480	O14818;H0Y586;Q8TAA3;A0A087WYS6;F5GY34	O14818;H0Y586	Proteasome subunit alpha type-7	PSMA7
-0.38291	27.874	27.4911	5	5	5	50.4	50.4	50.4	13.015	0	19.697	2650100000	35	28.9814	902	P62854;Q5JNZ5	P62854;Q5JNZ5	40S ribosomal protein S26;Putative 40S ribosomal protein S26-like 1	RPS26	RPS26P11
-0.38399	29.3516	28.9676	21	21	21	45.1	45.1	45.1	54.964	0	145.56	6475700000	108	28.4225	59	A0A096LP07;A0A096LPJ3;A8K070;C9JFE4;Q13098;J3KSA5;J3QLT0;J3KRJ4;J3QS88;J3KTB0;J3QS84;J3QLE8;J3QL53;J3KRE8;J3QQX0	A0A096LP07;A0A096LPJ3;A8K070;C9JFE4;Q13098	COP9 signalosome complex subunit 1	GPS1
-0.38412	28.5695	28.1853	16	16	16	49.2	49.2	49.2	42.502	0	91.113	2751100000	56	27.1874	1122	Q7L2H7;J3KNJ2;H0YCQ8;E9PRY0;E9PN86;E9PRI2;E7ESM3	Q7L2H7;J3KNJ2;H0YCQ8	Eukaryotic translation initiation factor 3 subunit M	EIF3M
-0.38573	37.1219	36.7362	71	71	71	85.4	85.4	85.4	60.977	0	323.31	1272800000000	1033	35.1236	491	O43242;H0YGV8;F5H8K4	O43242	26S proteasome non-ATPase regulatory subunit 3	PSMD3
-0.3865	35.5335	35.147	30	30	30	85	85	85	27.399	0	323.31	310310000000	456	34.0874	851	P60900;G3V5Z7;G3V295;G3V3I1;G3V3U4;H0YJC4;G3V4S5;G3V2S7	P60900;G3V5Z7;G3V295;G3V3I1	Proteasome subunit alpha type-6;Proteasome subunit alpha type	PSMA6
-0.38997	28.2974	27.9075	7	7	7	33.1	33.1	33.1	20.252	0	20.629	2182800000	29	27.7016	910	P62913;Q5VVC8;Q5VVC9	P62913;Q5VVC8;Q5VVC9	60S ribosomal protein L11	RPL11
-0.39208	27.245	26.8529	7	7	7	15.3	15.3	15.3	57.56	0	23.576	1276800000	27	25.606	333	G3V1C3;Q9BZZ5;H0YER7;E9PQK6	G3V1C3;Q9BZZ5;H0YER7	Apoptosis inhibitor 5	API5
-0.40465	29.0324	28.6277	7	7	7	28	28	28	23.134	0	76.821	3877500000	58	29.2675	415	J3QR09;J3KTE4;P84098;J3QL15	J3QR09;J3KTE4;P84098	Ribosomal protein L19;60S ribosomal protein L19	RPL19
-0.40553	29.2568	28.8513	10	10	10	48.7	48.7	48.7	18.431	0	71.434	7013200000	67	29.3855	887	P62280;M0QZC5;M0R1H6;M0R1H5	P62280;M0QZC5	40S ribosomal protein S11	RPS11
-0.40741	29.1217	28.7143	10	10	8	56.2	56.2	44.7	22.764	0	60.207	4789200000	49	28.3498	638	P14649;F8W1I5;F8VSA2	P14649;F8W1I5	Myosin light chain 6B	MYL6B
-0.41195	33.119	32.7071	20	20	20	68.3	68.3	68.3	49.724	0	323.31	96592000000	200	32.4912	1266	Q9H8M7;X6R9S5;X6RC30;X6RC97	Q9H8M7	Protein FAM188A	FAM188A
-0.41394	29.7272	29.3133	11	11	11	42.2	42.2	42.2	24.261	0	68.599	8237700000	79	29.7697	690	P26373;J3QSB4;H3BTH3;H3BUK8;J3KS98	P26373;J3QSB4	60S ribosomal protein L13	RPL13
-0.4248	29.1364	28.7116	9	9	9	59.3	59.3	59.3	15.55	0	52.308	4148300000	60	29.6279	600	P08708;H0YN88;A0A075B716;H0YN73;H3BNC9	P08708;H0YN88;A0A075B716	40S ribosomal protein S17	RPS17
-0.42614	33.3633	32.9372	20	20	20	63.7	63.7	63.7	33.932	0	274.63	89248000000	244	32.2896	1284	Q9NUJ1	Q9NUJ1	Mycophenolic acid acyl-glucuronide esterase, mitochondrial	ABHD10
-0.43024	28.4866	28.0563	5	5	5	50	50	50	11.477	0	61.794	3292900000	26	28.8093	401	I3L3P7;P62244;I3L246;H3BN98;H3BV27;H3BT37;I3L303;H3BVC7	I3L3P7;P62244;I3L246;H3BN98	40S ribosomal protein S15a	RPS15A
-0.43305	27.0466	26.6136	10	10	10	31.4	31.4	31.4	51.109	0	41.642	1168600000	38	25.7297	756	P41091;Q2VIR3;F8W810;H7BZU1	P41091;Q2VIR3;F8W810	Eukaryotic translation initiation factor 2 subunit 3;Putative eukaryotic translation initiation factor 2 subunit 3-like protein	EIF2S3	EIF2S3L
-0.44149	29.3263	28.8849	6	6	6	40.3	40.3	40.3	16.359	0	82.588	6010600000	64	29.8999	430	K7ELC7;P61353;K7EQQ9	K7ELC7;P61353;K7EQQ9	60S ribosomal protein L27	RPL27
-0.44556	30.3331	29.8875	17	17	17	50	50	50	29.225	0	92.31	11296000000	75	29.8102	656	P18124;A8MUD9;C9JZ88;C9JIJ5	P18124;A8MUD9	60S ribosomal protein L7	RPL7
-0.44722	27.191	26.7437	11	11	11	23.7	23.7	23.7	70.901	0	87.772	1229800000	32	25.2888	142	B0QY89;Q9Y262;B0QY90;H7C3A0;C9JHP4;C9K0Q7	B0QY89;Q9Y262;B0QY90	Eukaryotic translation initiation factor 3 subunit L	EIF3L
-0.44815	26.9659	26.5178	15	15	15	18.1	18.1	18.1	133.77	0	70.838	1010500000	45	24.0298	477	O14654	O14654	Insulin receptor substrate 4	IRS4
-0.45822	31.4868	31.0286	19	19	19	52.5	52.5	52.5	37.432	0	138.13	20436000000	164	30.0804	535	O76003	O76003	Glutaredoxin-3	GLRX3
-0.45957	29.3397	28.8801	10	10	10	44.2	44.2	44.2	36.064	0	124.14	5169900000	82	28.6825	249	E7EM64;Q7L5N1;H7C3T0	E7EM64;Q7L5N1	COP9 signalosome complex subunit 6	COPS6
-0.4646	28.6597	28.1951	5	5	5	39.2	39.2	39.2	14.463	0	14.548	4144100000	34	29.141	908	P62899;H7C2W9;C9JU56;B7Z4E3;B7Z4C8;B8ZZK4	P62899;H7C2W9;C9JU56;B7Z4E3;B7Z4C8;B8ZZK4	60S ribosomal protein L31	RPL31
-0.46658	35.9602	35.4936	27	27	27	76.3	76.3	76.3	26.489	0	323.31	360940000000	333	34.5856	663	P20618	P20618	Proteasome subunit beta type-1	PSMB1
-0.47197	26.7157	26.2437	4	4	4	19.7	19.7	19.7	35.348	0	42.146	953930000	34	25.7419	989	Q13155;A8MU58;F8W950	Q13155;A8MU58;F8W950	Aminoacyl tRNA synthase complex-interacting multifunctional protein 2	AIMP2
-0.47495	30.2424	29.7675	48	48	48	44	44	44	170.59	0	323.31	10952000000	236	26.9929	590	P07814;V9GYZ6;V9GZ76	P07814;V9GYZ6	Bifunctional glutamate/proline--tRNA ligase;Glutamate--tRNA ligase;Proline--tRNA ligase	EPRS
-0.47814	26.7381	26.26	12	12	12	22.8	22.8	22.8	66.115	0	20.336	975310000	29	24.7738	1283	Q9NSD9	Q9NSD9	Phenylalanine--tRNA ligase beta subunit	FARSB
-0.48602	26.9783	26.4922	13	13	13	16.9	16.9	16.9	102.75	0	49.14	1086300000	40	24.2353	424	K4DI93;Q13620;A6NE76;A0A0A0MR50;Q13619	K4DI93;Q13620	Cullin-4B	CUL4B
-0.48851	28.4919	28.0034	7	7	7	49	49	49	15.807	0	37.409	3244400000	41	29.0103	884	P62266;D6RD47;D6RDJ2;D6RIX0;D6R9I7	P62266;D6RD47	40S ribosomal protein S23	RPS23
-0.4992	36.1832	35.684	26	26	26	87.1	87.1	87.1	29.555	0	323.31	445990000000	415	34.6108	684	P25786;F5GX11;B4DEV8;F5H112	P25786;F5GX11;B4DEV8	Proteasome subunit alpha type-1;Proteasome subunit alpha type	PSMA1
-0.50552	27.7968	27.2913	17	17	17	26.7	26.7	26.7	89.677	0	108.62	1867500000	56	25.2749	1004	Q13616;A0A0C4DGX4	Q13616;A0A0C4DGX4	Cullin-1	CUL1
-0.51066	29.4492	28.9385	8	8	8	47.1	47.1	47.1	28.024	0	102.48	5469200000	58	29.0268	911	P62917;E9PKU4;E9PKZ0;G3V1A1;E9PP36	P62917;E9PKU4;E9PKZ0;G3V1A1	60S ribosomal protein L8	RPL8
-0.5107	28.9621	28.4514	6	6	6	38.8	38.8	38.8	18.898	0	124.13	3558200000	37	28.7285	776	P46783;F6U211;A0A1W2PQS6;S4R435;Q9NQ39	P46783;F6U211;A0A1W2PQS6;S4R435;Q9NQ39	40S ribosomal protein S10;Putative 40S ribosomal protein S10-like	RPS10	RPS10-NUDT3	RPS10P5
-0.51097	35.9455	35.4346	18	18	18	71	71	71	26.411	0	323.31	375510000000	456	34.9906	700	P28066	P28066	Proteasome subunit alpha type-5	PSMA5
-0.51245	27.1166	26.6042	6	6	6	13.1	13.1	13.1	64.929	0	51.909	1223200000	30	26.1006	143	B0QYK0;Q01844;H7BY36;A0A0D9SFL3;C9JGE3	B0QYK0;Q01844;H7BY36;A0A0D9SFL3;C9JGE3	RNA-binding protein EWS	EWSR1
-0.51302	28.7625	28.2495	6	6	6	37.5	37.5	37.5	18.565	0	22.115	3891000000	36	29.2726	775	P46778;G3V1B3;M0R181;M0R3I5	P46778;G3V1B3;M0R181	60S ribosomal protein L21	RPL21
-0.51348	26.4083	25.8948	7	7	7	32.8	32.8	32.8	36.053	0	31.448	671050000	18	25.2344	565	P04406;E7EUT5	P04406;E7EUT5	Glyceraldehyde-3-phosphate dehydrogenase	GAPDH
-0.51443	28.2766	27.7621	16	16	16	29.8	29.8	29.8	68.047	0	83.915	2902800000	71	26.5279	1036	Q15046;H3BVA8;J3KRL2;H3BPV7;H3BRC9	Q15046	Lysine--tRNA ligase	KARS
-0.52691	28.4565	27.9295	4	4	4	36.3	36.3	36.3	14.558	0	15.35	3703200000	37	29.2012	251	E7EPB3;P50914	E7EPB3;P50914	60S ribosomal protein L14	RPL14
-0.54567	29.4956	28.95	5	5	5	57	57	57	14.787	0	30.949	6750600000	22	30.6524	731	P35268;K7ERI7;K7ELC4;K7EMH1;K7EJT5;K7EP65;K7EKS7;C9JYQ9;H0Y8C2;Q6P5R6	P35268;K7ERI7;K7ELC4;K7EMH1	60S ribosomal protein L22	RPL22
-0.54699	28.7898	28.2428	26	26	26	34.8	34.8	34.8	95.337	0	108.1	4046600000	92	26.4222	630	P13639;M0R0I6	P13639	Elongation factor 2	EEF2
-0.55336	37.1464	36.593	314	314	207	67	67	44.9	573.83	0	323.31	1402900000000	3136	32.4507	1091	Q5T4S7;A0A0A0MSW0;Q5TBN9	Q5T4S7	E3 ubiquitin-protein ligase UBR4	UBR4
-0.55824	29.3691	28.8109	7	7	7	46.9	46.9	46.9	21.863	0	90.575	5424000000	68	29.1668	722	P32969;E7ESE0;H0Y9V9;D6RAN4;H0Y9R4	P32969;E7ESE0;H0Y9V9;D6RAN4	60S ribosomal protein L9	RPL9
-0.56458	28.8224	28.2578	20	20	20	48.3	48.3	48.3	57.136	0	90.084	3929700000	81	26.6623	640	P14868;C9J7S3;C9JLC1;H7BZ35;C9JQM9;H7C278	P14868	Aspartate--tRNA ligase, cytoplasmic	DARS
-0.56702	31.7738	31.2068	22	22	22	51.1	51.1	51.1	55.938	0	282.58	30200000000	189	30.2289	129	A0A286YF22;O43175;A0A2C9F2M7;A0A286YFA2;A0A286YFL2;A0A286YFM8;A0A286YER3;A0A286YFC8;A0A286YFB2;A0A286YF34;A0A286YF78;A0A286YFF3;A0A286YFK5;A0A286YFE1	A0A286YF22;O43175;A0A2C9F2M7;A0A286YFA2;A0A286YFL2;A0A286YFM8	D-3-phosphoglycerate dehydrogenase	PHGDH
-0.56783	25.0458	24.4779	6	6	6	5.4	5.4	5.4	123.51	0	11.465	293490000	18	22.2218	1108	Q6PKG0;A0A0B4J210;H0YBW1;E5RH50;E5RHK4;H0YAN4;H0YC73	Q6PKG0;A0A0B4J210;H0YBW1;E5RH50	La-related protein 1	LARP1
-0.57699	27.9397	27.3627	20	20	20	35.9	35.9	35.9	75.378	0	73.008	2404100000	60	25.9534	828	P54136;E5RJM9;E5RH09	P54136	Arginine--tRNA ligase, cytoplasmic	RARS
-0.57831	30.2602	29.6819	14	14	14	59.6	59.6	59.6	24.205	0	126.21	11934000000	107	30.3044	880	P62241;Q5JR95	P62241;Q5JR95	40S ribosomal protein S8	RPS8
-0.58371	30.0536	29.4699	13	13	13	73.5	73.5	73.5	24.178	0	99.391	6771400000	79	28.7499	1252	Q9GZP4;X6R8S9;X6RHB9	Q9GZP4	PITH domain-containing protein 1	PITHD1
-0.5843	25.1237	24.5394	6	6	6	16.8	16.8	16.8	63.616	0	27.57	341070000	17	23.5381	304	F2Z2C0;Q9Y2L1;G3V1J5	F2Z2C0;Q9Y2L1;G3V1J5	Exosome complex exonuclease RRP44	DIS3
-0.59354	27.1652	26.5717	19	19	19	7.3	7.3	7.3	422.39	0	55.931	1308600000	33	22.678	1116	Q709C8	Q709C8	Vacuolar protein sorting-associated protein 13C	VPS13C
-0.59567	28.7845	28.1888	15	15	15	57.7	57.7	57.7	34.352	0	75.746	3304500000	48	27.5343	983	Q12904;D6R937	Q12904	Aminoacyl tRNA synthase complex-interacting multifunctional protein 1;Endothelial monocyte-activating polypeptide 2	AIMP1
-0.60139	28.0722	27.4708	5	5	5	39.3	39.3	39.3	18.262	0	12.717	2472800000	29	28.3961	1102	Q6ICB0	Q6ICB0	Desumoylating isopeptidase 1	DESI1
-0.6076	29.2657	28.6581	33	33	33	31.2	31.2	31.2	142.29	0	183.86	5330400000	139	26.4787	76	A0A0A0MSX9;P41252;J3KR24;Q5TCD1;Q5TCC6	A0A0A0MSX9;P41252;J3KR24	Isoleucine--tRNA ligase, cytoplasmic	IARS
-0.61689	29.1262	28.5093	9	9	3	46.9	46.9	13.8	17.258	0	38.198	4348700000	53	29.433	864	P61254;J3QRI7;J3QQQ9;J3QQV1;J3QRC4;J3KTJ8;J3KSS0	P61254;J3QRI7;J3QQQ9;J3QQV1;J3QRC4;J3KTJ8	60S ribosomal protein L26	RPL26
-0.61741	32.4421	31.8247	15	15	13	69.3	69.3	58.8	30.375	0	277.93	49120000000	173	31.4281	648	P16152;E9PQ63;A8MTM1	P16152;E9PQ63;A8MTM1	Carbonyl reductase [NADPH] 1	CBR1
-0.6359	34.5344	33.8985	63	63	51	67.9	67.9	55.4	100.69	0	323.31	211580000000	670	32.2301	964	Q05086;A0A1B0GVL3;A0A0D9SG77;A0A0D9SGI3;A0A0D9SG63;S4R306;A0A1B0GTB3;A0A0D9SFU3;A0A0D9SGJ0	Q05086;A0A1B0GVL3;A0A0D9SG77	Ubiquitin-protein ligase E3A	UBE3A
-0.64011	28.2523	27.6122	9	9	9	41.7	41.7	41.7	31.703	0	110.28	2271500000	52	27.2736	423	J3QT28;O43684;J3QSX4	J3QT28;O43684	Mitotic checkpoint protein BUB3	BUB3
-0.65782	25.4835	24.8257	8	8	8	8	8	8	166.63	0	27.022	508640000	15	23.0152	1351	Q9Y2I1;C9J715	Q9Y2I1;C9J715	Nischarin	NISCH
-0.65964	28.8984	28.2388	8	8	8	37.4	37.4	37.4	21.728	0	30.819	5011900000	49	29.4154	419	J3QQ67;Q07020;G3V203;H0YHA7;F8VYV2;A0A075B7A0;F8VUA6;F8VXR6	J3QQ67;Q07020;G3V203;H0YHA7;F8VYV2;A0A075B7A0;F8VUA6	60S ribosomal protein L18	RPL18
-0.67113	29.1867	28.5156	13	13	13	31.2	31.2	31.2	60.293	0	114.34	4176600000	64	28.0528	1379	Q9Y6I3;D6R907;D6RBI9;D6RBR6;D6RFG3;D6REL6;I6L9I8;Q9H201	Q9Y6I3	Epsin-1	EPN1
-0.67413	32.2794	31.6053	18	18	18	64.9	64.9	64.9	42.42	0	323.31	43916000000	180	31.5466	309	F5H211;P54252;D3VVH9;A0A087X1A8;G3V3R7;G3V328;A0A087WXY4;C9JQV6;G3V4U9;A0A0A0MS38;G3V2G1;G3V3T6;S4R399;E9PJN5;G3V2G2;G3V526;G3V4F5;G3V4F4;G3V5H3;G3V3T0;G3V390;G3V3A6;D3VVP3;D6R9I5;G3V4B1;G3V3S5	F5H211;P54252;D3VVH9;A0A087X1A8;G3V3R7;G3V328;A0A087WXY4;C9JQV6;G3V4U9;A0A0A0MS38;G3V2G1;G3V3T6;S4R399;E9PJN5;G3V2G2;G3V526	Ataxin-3	ATXN3
-0.67795	27.1	26.422	8	8	8	20.8	20.8	20.8	59.075	0	43.265	1105000000	22	25.1834	363	H0YHG0;P82979;F8VZQ9	H0YHG0;P82979;F8VZQ9	SAP domain-containing ribonucleoprotein	SARNP
-0.72147	29.4761	28.7546	10	10	10	40.6	40.6	40.6	24.831	0	66.942	5633100000	68	29.0694	909	P62906	P62906	60S ribosomal protein L10a	RPL10A
-0.73223	29.6643	28.9321	6	6	6	36.6	36.6	36.6	19.155	0	44.636	6484500000	53	29.5943	38	A0A087WYT3;Q15185;B4DDC6	A0A087WYT3;Q15185;B4DDC6	Prostaglandin E synthase 3	PTGES3
-0.73775	29.3255	28.5877	18	18	18	49.7	49.7	49.7	43.786	0	197.87	4997000000	81	27.7589	1339	Q9UQ80;F8VR77;F8W0A3;H0YIN7;F8VZ69	Q9UQ80;F8VR77;F8W0A3;H0YIN7	Proliferation-associated protein 2G4	PA2G4
-0.74137	26.5859	25.8445	5	5	5	22.1	22.1	22.1	41	0	26.236	519020000	12	24.7813	995	Q13303;Q5TG80;Q5TG81;K7EKU4;K7EIR5;Q5TG84	Q13303;Q5TG80;Q5TG81	Voltage-gated potassium channel subunit beta-2	KCNAB2
-0.75712	27.4099	26.6528	5	5	2	49.5	49.5	25.7	22.168	0	85.904	1200600000	26	26.8392	661	P20290	P20290	Transcription factor BTF3	BTF3
-0.78057	31.1726	30.3921	13	13	13	46.7	46.7	46.7	32.009	0	120.97	10882000000	90	30.1713	1262	Q9H467	Q9H467	CUE domain-containing protein 2	CUEDC2
-0.78328	28.2238	27.4405	6	6	6	40.3	40.3	40.3	18.079	0	28.028	2441500000	33	28.0152	449	M0R117;Q02543;M0R3D6;M0R1A7;M0R0P7	M0R117;Q02543;M0R3D6;M0R1A7;M0R0P7	60S ribosomal protein L18a	RPL18A
-0.79415	26.5018	25.7076	6	6	6	20.1	20.1	20.1	43.614	0	36.267	487280000	28	24.7727	1288	Q9NX58;D6RDJ1	Q9NX58	Cell growth-regulating nucleolar protein	LYAR
-0.81462	29.1268	28.3122	8	8	8	42.9	42.9	42.9	15.616	0	35.574	4566900000	48	29.2812	223	D3YTB1;F8W727;P62910;D3YTI8	D3YTB1;F8W727;P62910	60S ribosomal protein L32	RPL32
-0.818	26.5723	25.7543	11	11	11	30.9	30.9	30.9	38.388	0	19.365	685600000	24	25.0309	660	P20042	P20042	Eukaryotic translation initiation factor 2 subunit 2	EIF2S2
-0.85727	29.1658	28.3086	5	5	2	41.7	41.7	15.5	9.461	0	20.995	3118400000	38	29.5382	765	P42677;Q5T4L4	P42677;Q5T4L4	40S ribosomal protein S27	RPS27
-0.86585	30.692	29.8261	17	17	14	64.1	64.1	63.7	31.121	0	199.29	11156000000	92	29.3771	704	P29692;E9PRY8;E9PQZ1;E9PK01;H0YE72;A0A087X1X7;E9PI39;H0YE58;E9PQ49;E9PPR1;E9PL12;E9PL71;E9PMW7;E9PIZ1;H0YCK7;E9PN91;E9PK06;E9PK72;E9PKK3;E9PNW6;E9PQC9;E9PJD0	P29692;E9PRY8;E9PQZ1;E9PK01;H0YE72;A0A087X1X7;E9PI39	Elongation factor 1-delta	EEF1D
-0.86628	28.9614	28.0951	28	28	28	28.7	28.7	28.7	134.46	0	107.46	3863400000	95	25.893	1306	Q9P2J5;A0A087WXY1	Q9P2J5	Leucine--tRNA ligase, cytoplasmic	LARS
-0.88018	29.156	28.2758	4	4	4	23.5	23.5	23.5	13.373	0	19.294	3529000000	45	29.3947	850	P60866;E5RIP1;E5RJX2;G3XAN0	P60866;E5RIP1;E5RJX2;G3XAN0	40S ribosomal protein S20	RPS20
-0.9012	27.8427	26.9415	86	2	2	85	2.2	2.2	105.85	0	29.771	4651700000	19	26.5605	28	A0A087WW66;H7C378;H7BZR6	A0A087WW66		PSMD1
-0.91548	33.1406	32.2251	13	13	12	81.2	81.2	81.2	16.837	0	323.31	59271000000	120	32.6167	356	P0DP25;P0DP24;P0DP23;H0Y7A7;E7ETZ0;E7EMB3;Q96HY3;G3V361;G3V226;M0QZ52;F8WBR5;G3V479	P0DP25;P0DP24;P0DP23;H0Y7A7;E7ETZ0;E7EMB3;Q96HY3;G3V361		CALM2	CALM1
-0.92968	34.1998	33.2701	61	57	57	77.2	76	76	97.326	0	323.31	143950000000	547	31.7448	1180	Q92995;H7C5J3;H7C502	Q92995	Ubiquitin carboxyl-terminal hydrolase 13	USP13
-0.94672	27.5995	26.6528	9	9	9	46.4	46.4	46.4	24.553	0	44.412	1876000000	43	27.3456	405	J3KN29;O00233;F5H5V4;F5GX23;F5H169;F5H7X1	J3KN29;O00233;F5H5V4;F5GX23;F5H169	26S proteasome non-ATPase regulatory subunit 9	PSMD9
-0.94932	30.6826	29.7333	9	9	9	48.6	48.6	48.6	17.259	0	83.426	11484000000	75	30.4189	961	Q04837;A0A0G2JLD8;E7EUY5;C9K0U8	Q04837;A0A0G2JLD8;E7EUY5	Single-stranded DNA-binding protein, mitochondrial	SSBP1
-0.96303	26.1661	25.2031	8	8	8	12.2	12.2	12.2	113.08	0	20.086	618060000	21	23.5308	607	P09874	P09874	Poly [ADP-ribose] polymerase 1	PARP1
-0.98414	26.1576	25.1734	9	9	9	19.8	19.8	19.8	76.039	0	33.08	509440000	19	24.0664	374	H3BLV9;Q96SB4;D6RBF8;P78362;H0Y932;H7C521;H7C5L6;A8MPP7;A8MPY5;E7ETV6;Q9UPE1	H3BLV9;Q96SB4	SRSF protein kinase 1	SRPK1
-0.99246	28.1534	27.1609	21	21	21	22.2	22.2	22.2	140.47	0	123.01	2403200000	78	25.2797	692	P26640;A0A140T936;A0A140T954;A2ABF4;A0A0G2JJT9;A0A140T904;H0Y426	P26640;A0A140T936	Valine--tRNA ligase	VARS
-1.00975	28.6623	27.6525	5	5	5	37.4	37.4	37.4	11.758	0	114.05	6939800000	45	31.1073	172	B8ZZQ6;P06454;B8ZZA1;B8ZZW7;H7C2N1	B8ZZQ6;P06454;B8ZZA1;B8ZZW7;H7C2N1	Prothymosin alpha;Prothymosin alpha, N-terminally processed;Thymosin alpha-1	PTMA
-1.01617	29.5248	28.5086	12	12	12	42.8	42.8	42.8	22.591	0	25.385	5179300000	50	28.8107	4	A0A024R4M0;P46781;B5MCT8;C9JM19;F2Z3C0;A8MXK4	A0A024R4M0;P46781;B5MCT8;C9JM19	40S ribosomal protein S9	RPS9
-1.11815	26.7245	25.6063	9	9	9	29.7	29.7	29.7	45.394	0	34.946	802770000	25	24.773	1113	Q6YN16	Q6YN16	Hydroxysteroid dehydrogenase-like protein 2	HSDL2
-1.19804	29.3183	28.1202	31	31	31	36.7	36.7	36.7	112.42	0	158.96	4936000000	118	26.5283	1364	Q9Y4E8;H0YI31;F8W0H4;F8VZG8;F8VVY7;H0YHM4	Q9Y4E8	Ubiquitin carboxyl-terminal hydrolase 15	USP15
-1.25382	31.3329	30.0791	22	22	22	62	62	62	42.19	0	134.21	22639000000	147	30.3106	1230	Q9BRP4;F5H0C4;F5H103;F5H3I1;F5H5D4;F5H3E9;F5H0F7;H0YGB1	Q9BRP4;F5H0C4;F5H103;F5H3I1;F5H5D4	Proteasomal ATPase-associated factor 1	PAAF1
-1.27075	25.9341	24.6634	7	7	7	11.5	11.5	11.5	88.505	0	27.882	500370000	16	23.4722	79	A0A0A0MTN0;Q13617;Q5T2B5	A0A0A0MTN0;Q13617;Q5T2B5	Cullin-2	CUL2
-1.3207	29.8883	28.5676	6	6	6	64.3	64.3	64.3	12.99	0	79.209	3744500000	47	29.2172	87	K7EM56;A0A0B4J2B4;S4R417;K7ELC2;P62841;K7EQJ5;S4R456;K7EJ78	K7EM56;A0A0B4J2B4;S4R417;K7ELC2;P62841;K7EQJ5;S4R456;K7EJ78	40S ribosomal protein S15	RPS15
-1.3426	28.7663	27.4237	4	4	4	40.3	40.3	40.3	13.635	0	49.27	3089500000	41	29.5247	106	A0A0D9SG71;P49459;A0A0R4J2E5;A0A0D9SEZ6;H0YA80;P63146	A0A0D9SG71;P49459;A0A0R4J2E5;A0A0D9SEZ6	Ubiquitin-conjugating enzyme E2 A	UBE2A
-1.34261	28.2506	26.908	5	5	5	35.4	35.4	35.4	16.46	0	20.201	2083000000	23	28.1487	779	P47813;O14602;X6RAC9;A6NJH9	P47813;O14602;X6RAC9;A6NJH9	Eukaryotic translation initiation factor 1A, X-chromosomal;Eukaryotic translation initiation factor 1A, Y-chromosomal	EIF1AX	EIF1AY
-1.35591	34.8397	33.4838	24	24	13	68.2	68.2	41.3	50.14	0	323.31	208180000000	337	33.2067	928	P68104;Q5VTE0;A0A087WVQ9;A0A087WV01;Q5JR01;A6PW80	P68104;Q5VTE0;A0A087WVQ9;A0A087WV01	Elongation factor 1-alpha 1;Putative elongation factor 1-alpha-like 3;Elongation factor 1-alpha	EEF1A1	EEF1A1P5
-1.41958	26.3563	24.9367	12	12	12	8.8	8.8	8.8	225.49	0	40.488	569920000	19	22.3583	1010	Q14008;E9PQH5;H0YCF6;H0YEK7;H0YDX5	Q14008	Cytoskeleton-associated protein 5	CKAP5
-1.46928	25.7733	24.304	4	4	4	8	8	8	58.993	0	12.803	449550000	14	24.1001	669	P22307;H0YF61	P22307	Non-specific lipid-transfer protein	SCP2
-1.54975	26.1247	24.5749	5	5	5	13.3	13.3	13.3	61.585	0	19.949	584920000	15	24.3688	1020	Q14247	Q14247	Src substrate cortactin	CTTN
-1.6053	32.7417	31.1364	12	9	9	64	59.1	59.1	24.763	0	165.54	43751000000	93	31.7636	677	P24534;C9JZW3;F2Z2G2;F8WF65	P24534	Elongation factor 1-beta	EEF1B2
-1.60871	30.4217	28.813	12	12	12	41.2	41.2	41.2	24.146	0	55.013	6401100000	82	29.1162	866	P61313;E7EQV9;E7ENU7;E7EX53	P61313;E7EQV9;E7ENU7	60S ribosomal protein L15;Ribosomal protein L15	RPL15
-1.75894	33.6937	31.9348	24	24	24	65.4	65.4	65.4	50.118	0	273.96	105850000000	232	32.0382	693	P26641	P26641	Elongation factor 1-gamma	EEF1G
-2.03014	27.0203	24.9902	6	6	6	33.3	33.3	33.3	23.742	0	30.995	816200000	18	26.0194	674	P23284	P23284	Peptidyl-prolyl cis-trans isomerase B	PPIB
-2.09054	29.3361	27.2456	4	4	4	36.4	36.4	36.4	11.284	0	16.855	2179800000	17	28.6996	936	P81605	P81605	Dermcidin;Survival-promoting peptide;DCD-1	DCD
-2.10082	26.712	24.6112	9	9	9	4	4	4	245.44	0	39.423	553470000	19	22.0897	265	E7EVA0;P27816;H0Y2V1;F8W9U4;H7C4C5;B5MEG9	E7EVA0;P27816;H0Y2V1;F8W9U4;H7C4C5	Microtubule-associated protein;Microtubule-associated protein 4	MAP4
-2.12442	28.9458	26.8214	9	7	7	34.3	29.1	29.1	28.787	0	28.153	2785500000	38	28.2054	1170	Q92688	Q92688	Acidic leucine-rich nuclear phosphoprotein 32 family member B	ANP32B
-2.37419	30.0086	27.6344	10	10	8	61	61	61	19.997	0	106.59	6344500000	45	29.3929	372	H0YN26;P39687;O95626;O43423;H7BZ09	H0YN26;P39687	Acidic leucine-rich nuclear phosphoprotein 32 family member A	ANP32A
-2.58986	30.4944	27.9046	12	12	12	58.1	58.1	58.1	23.356	0	170.01	9181400000	67	29.6366	602	P09211;A8MX94;A0A087X2E9;A0A087X243	P09211;A8MX94	Glutathione S-transferase P	GSTP1
-4.10084	26.5619	22.461	8	8	8	30.3	30.3	30.3	60.54	0	82.342	248710000	37	22.8899	1110	Q6UWP8;K7ESC4	Q6UWP8	Suprabasin	SBSN
-11.6993	27.6993	16	17	17	17	35.4	35.4	35.4	62.639	0	88.33	1025800000	35			P31948;F5H783;F5GXD8;H0YGI8	P31948;F5H783	Stress-induced-phosphoprotein 1	STIP1

## Sheet: HCT_Proteasome
iBAQ 9997 WT	iBAQ 9998 KO	iBAQ global	LFQ 9998 KO_x-y_LFQ 9997 WT	LFQ intensity 9997 WT	LFQ intensity 9998 KO	Mol. weight [kDa]	Q-value	Score	MS/MS count 9997	MS/MS count 9998	Peptides 9997	Peptides 9998	Razor + unique peptides 9997	Razor + unique peptides 9998	Unique peptides 9997	Unique peptides 9998	Sequence coverage 9997 [%]	Sequence coverage 9998 [%]	id	Protein IDs	Majority protein IDs	Protein names	Gene names
12	22.9274	22.9282	9.09003	18	27.09	36.961	0	20.577	2	7	2	5	2	5	2	5	11.5	28.4	1011	Q53HC0	Q53HC0	Coiled-coil domain-containing protein 92	CCDC92
18.9098	21.6043	21.8115	8.16298	18	26.163	58.993	0	19.767	0	8	1	5	1	5	1	5	2	8.2	401	P22307	P22307	Non-specific lipid-transfer protein	SCP2
20.562	21.6709	22.2205	7.98052	18	25.9805	55.556	0	7.7061	1	3	2	2	2	2	2	2	6.5	8.7	1059	Q6ZVM7	Q6ZVM7	TOM1-like protein 2	TOM1L2
12	21.025	21.0278	7.33378	18	25.3338	60.101	0.0028129	2.0239	1	3	1	2	1	2	1	2	1.7	4.3	959	Q15392	Q15392	Delta(24)-sterol reductase	DHCR24
15.3672	23.6095	23.6143	7.19592	20.9583	28.1542	59.573	0	31.449	0	13	1	6	1	6	1	6	2.1	14.9	1517	Q9Y4K3	Q9Y4K3	TNF receptor-associated factor 6	TRAF6
14.6751	22.3881	22.395	7.01949	20.1886	27.2081	55.859	0	13.257	1	11	1	5	1	5	1	5	1.8	9.8	856	Q12933	Q12933	TNF receptor-associated factor 2	TRAF2
12	19.0541	19.0649	6.22177	18	24.2218	82.658	0	4.0332	1	3	1	2	1	2	1	2	1.9	4.4	1312	Q9H1B7	Q9H1B7	Interferon regulatory factor 2-binding protein-like	IRF2BPL
17.2221	16.7858	18.0204	5.61493	18	23.6149	299.61	0	4.9583	1	2	1	2	1	2	1	2	0.6	1	1477	Q9UQ35	Q9UQ35	Serine/arginine repetitive matrix protein 2	SRRM2
18.1029	24.3725	24.3911	4.20832	23.3461	27.5544	21.445	0	13.351	0	12	1	5	1	5	1	5	5.4	23.4	1185	Q96CG3	Q96CG3	TRAF-interacting protein with FHA domain-containing protein A	TIFA
24.038	26.7525	26.9571	2.15855	29.2443	31.4029	54.529	0	211.89	19	52	15	21	15	21	15	21	43.2	57.8	990	Q16658	Q16658	Fascin	FSCN1
30.1172	32.6058	32.8424	2.05641	31.9872	34.0436	12.203	0	139.75	17	31	6	7	6	7	6	7	38.7	38.7	250	P06454	P06454	Prothymosin alpha;Prothymosin alpha, N-terminally processed;Thymosin alpha-1	PTMA
25.6249	27.8281	28.1116	2.03592	28.8383	30.8742	28.585	0	94.071	5	16	6	7	6	7	5	6	24.9	25.3	519	P39687;O95626;O43423	P39687	Acidic leucine-rich nuclear phosphoprotein 32 family member A	ANP32A
17.6449	21.3112	21.4206	1.82067	24.21	26.0307	67.819	0	15.092	0	10	9	13	2	4	2	4	17.3	25.5	427	P26038	P26038	Moesin	MSN
27.1365	29.0383	29.3804	1.70604	32.2185	33.9245	69.412	0	266.02	54	111	36	39	36	39	26	27	57	58.9	349	P15311	P15311	Ezrin	EZR
24.8516	27.1245	27.3959	1.68412	28.1153	29.7994	28.787	0	24.547	6	17	6	7	5	6	5	6	23.5	25.5	1156	Q92688	Q92688	Acidic leucine-rich nuclear phosphoprotein 32 family member B	ANP32B
20.528	22.1878	22.5845	1.54285	27.3901	28.933	228.52	0.0007657	2.8469	2	3	1	2	1	2	1	2	0.4	0.9	1030	Q5TZA2	Q5TZA2	Rootletin	CROCC
19.7919	22.4891	22.696	1.54088	23.9762	25.5171	19.536	0	6.4373	1	2	2	1	2	1	2	1	8.2	8.2	41	E9PL57;Q15843	E9PL57;Q15843	NEDD8	NEDD8-MDP1	NEDD8
22.8557	24.1811	24.6655	1.53723	25.4541	26.9913	17.417	0	8.7186	1	5	3	3	3	3	3	3	21.2	21.2	68	O14561	O14561	Acyl carrier protein, mitochondrial	NDUFAB1
20.9441	23.0905	23.3843	1.53573	25.0568	26.5925	19.393	0.00073206	2.3532	0	4	1	2	1	2	1	2	4.9	12.5	301	P10109	P10109	Adrenodoxin, mitochondrial	FDX1
20.2517	22.8993	23.1129	1.37082	25.7244	27.0952	52.891	0	61.732	0	8	2	6	2	6	2	6	5.2	23.4	593	P50579	P50579	Methionine aminopeptidase 2	METAP2
19.5764	21.3001	21.6817	1.26382	24.1763	25.4401	53.415	0	4.3999	0	4	2	2	2	2	2	2	4.7	4.7	66	O00635	O00635	E3 ubiquitin-protein ligase TRIM38	TRIM38
24.013	24.2944	25.1605	1.20851	25.9812	27.1897	17.394	0	6.4669	2	4	2	2	2	2	2	2	14.5	14.5	283	P09234	P09234	U1 small nuclear ribonucleoprotein C	SNRPC
25.6414	26.8741	27.3856	1.15973	29.6401	30.7998	33.31	0	41.078	16	21	9	11	9	11	9	11	35.9	49.6	1259	Q9BPW8	Q9BPW8	Protein NipSnap homolog 1	NIPSNAP1
18.6729	21.0086	21.2694	1.15153	24.4213	25.5728	67.195	0	5.5413	0	3	2	3	2	3	2	3	3	4.6	115	O43318	O43318	Mitogen-activated protein kinase kinase kinase 7	MAP3K7
19.1709	21.8604	22.0683	1.1335	24.4897	25.6232	30.777	0	5.7142	0	6	1	3	1	3	1	3	5.8	12.7	1367	Q9NUI1	Q9NUI1	Peroxisomal 2,4-dienoyl-CoA reductase	DECR2
22.3632	23.3819	23.9607	1.11526	25.4168	26.5321	26.711	0	14.751	0	4	3	3	3	3	3	3	21.8	21.8	187	O75940	O75940	Survival of motor neuron-related-splicing factor 30	SMNDC1
24.2624	25.2388	25.8317	1.10474	27.7124	28.8171	23.671	0	31.35	2	11	6	6	6	6	6	6	29.5	29.5	785	P82979;H0YHG0	P82979;H0YHG0	SAP domain-containing ribonucleoprotein	SARNP
20.2662	20.3973	21.3333	1.02015	22.5047	23.5248	18.998	0	4.1221	2	3	2	2	2	2	2	2	13.3	13.3	603	P51571	P51571	Translocon-associated protein subunit delta	SSR4
24.0608	25.0953	25.6689	1.01842	28.5455	29.564	46.44	0	48.944	6	18	9	10	9	10	9	10	28.2	31.3	589	P50454	P50454	Serpin H1	SERPINH1
20.7454	22.3302	22.7453	0.98165	27.6074	28.589	202.16	0	36.196	0	19	11	12	11	12	11	12	7	7.6	357	P16144	P16144	Integrin beta-4	ITGB4
24.101	25.1688	25.7315	0.97903	27.11	28.089	12.107	0	6.6997	5	6	4	4	4	4	4	4	42.9	42.9	1195	Q96EL3	Q96EL3	39S ribosomal protein L53, mitochondrial	MRPL53
20.7277	22.4534	22.8345	0.96136	24.9191	25.8804	36.087	0	6.7873	5	5	3	3	3	3	2	2	12.9	12.9	164	O75190;Q8WWF6;Q8NHS0;Q7Z6W7	O75190	DnaJ homolog subfamily B member 6	DNAJB6
22.6629	23.2502	23.9862	0.96002	26.1889	27.1489	23.772	0	18.66	0	6	3	3	3	3	3	3	11.4	17.5	216	O95816	O95816	BAG family molecular chaperone regulator 2	BAG2
26.2289	27.2191	27.8073	0.94408	30.908	31.8521	56.369	0	110.56	18	44	17	19	17	19	11	13	39.9	47.7	883	Q13557;Q9UQM7	Q13557	Calcium/calmodulin-dependent protein kinase type II subunit delta	CAMK2D
22.0231	23.6729	24.072	0.92745	26.1766	27.1041	36.034	0	7.3935	1	2	1	2	1	2	1	2	2.6	8.1	1390	Q9NZ01	Q9NZ01	Very-long-chain enoyl-CoA reductase	TECR
19.8851	21.2389	21.7153	0.90841	25.5951	26.5035	101.27	0	20.127	1	6	3	3	3	3	3	3	4.6	4.6	1530	Q9Y5Q9	Q9Y5Q9	General transcription factor 3C polypeptide 3	GTF3C3
16.7584	19.8444	20.005	0.89783	23.7699	24.6677	89.281	0	4.0247	1	2	1	2	1	2	1	2	1.4	3.1	1122	Q8NDB2	Q8NDB2	B-cell scaffold protein with ankyrin repeats	BANK1
30.6345	31.5405	32.1575	0.89669	34.9002	35.7969	47.687	0	323.31	89	121	22	23	22	23	22	23	86.6	86.8	880	Q13501	Q13501	Sequestosome-1	SQSTM1
21.6244	22.5039	23.1302	0.89089	25.3766	26.2675	50.75	0	6.4656	3	4	3	3	3	3	3	3	6.7	6.7	126	O43670	O43670	BUB3-interacting and GLEBS motif-containing protein ZNF207	ZNF207
20.9161	23.8302	24.0099	0.88952	25.2309	26.1204	20.63	0	10.386	0	5	1	2	1	2	1	2	7.2	16	878	Q13442	Q13442	28 kDa heat- and acid-stable phosphoprotein	PDAP1
24.5851	25.9175	26.3999	0.87408	28.6516	29.5257	35.554	0	43.673	15	25	8	9	8	9	8	9	28	34	441	P27695	P27695	DNA-(apurinic or apyrimidinic site) lyase;DNA-(apurinic or apyrimidinic site) lyase, mitochondrial	APEX1
25.543	26.4455	27.0637	0.84466	29.1147	29.9593	23.742	0	50.563	9	12	6	6	6	6	6	6	32.9	32.9	408	P23284	P23284	Peptidyl-prolyl cis-trans isomerase B	PPIB
17.3465	19.5273	19.8149	0.84084	24.9443	25.7851	229.56	0	23.784	1	4	5	8	3	6	3	6	2.8	4.6	1204	Q96HP0	Q96HP0	Dedicator of cytokinesis protein 6	DOCK6
24.3307	25.8463	26.279	0.82777	27.3353	28.163	24.033	0	12.151	2	11	7	8	6	6	6	6	35.9	40.2	434	P26583	P26583	High mobility group protein B2	HMGB2
26.2844	27.1828	27.8024	0.82275	31.2849	32.1077	70.051	0	161.74	34	58	24	26	22	24	11	13	50.5	50.9	298	P0DMV9;P0DMV8	P0DMV9;P0DMV8	Heat shock 70 kDa protein 1B;Heat shock 70 kDa protein 1A	HSPA1B	HSPA1A
22.3715	23.3235	23.9246	0.8217	25.7293	26.551	18.648	0	8.568	2	4	2	2	2	2	2	2	12.8	12.8	899	Q14011	Q14011	Cold-inducible RNA-binding protein	CIRBP
24.7858	25.7228	26.3291	0.81916	28.1354	28.9546	23.132	0	87.261	13	14	4	4	4	4	4	4	44.1	44.1	193	O76080	O76080	AN1-type zinc finger protein 5	ZFAND5
26.5735	27.5306	28.13	0.8139	32.3983	33.2122	128.08	0	323.31	96	139	60	65	60	65	60	65	53.5	53.9	1093	Q8IUD2;O15083	Q8IUD2	ELKS/Rab6-interacting/CAST family member 1	ERC1
22.3393	23.4057	23.9689	0.77909	27.4777	28.2568	90.207	0	50.951	4	12	5	8	5	8	5	8	10.7	16.3	1431	Q9UGT4	Q9UGT4	Sushi domain-containing protein 2	SUSD2
23.2352	24.6897	25.1385	0.7724	27.4522	28.2246	29.282	0	9.6129	2	7	3	4	3	4	3	4	20.7	23.8	1077	Q7Z7H8	Q7Z7H8	39S ribosomal protein L10, mitochondrial	MRPL10
17.792	18.6629	19.2922	0.75763	23.7715	24.5292	122.15	0	4.7127	2	3	2	2	2	2	2	2	2.3	2.3	1474	Q9UPN4	Q9UPN4	Centrosomal protein of 131 kDa	CEP131
22.6113	24.2939	24.6851	0.7542	25.7854	26.5396	9.9743	0	16.463	2	3	1	2	1	2	1	2	15.6	27.1	661	P60468	P60468	Protein transport protein Sec61 subunit beta	SEC61B
19.735	20.874	21.4141	0.75183	24.9831	25.7349	100.18	0	10.944	2	5	4	4	4	4	4	4	6.5	6.5	584	P49756	P49756	RNA-binding protein 25	RBM25
21.0074	22.1741	22.7056	0.74325	25.8793	26.6226	48.586	0	6.8841	0	4	4	6	2	4	2	4	14.7	19.9	1284	Q9BXS5	Q9BXS5	AP-1 complex subunit mu-1	AP1M1
28.5554	29.0274	29.8106	0.74171	31.3527	32.0944	21.348	0	29.621	12	11	7	7	7	7	7	7	40.9	40.9	621	P52815;B4DLN1	P52815;B4DLN1	39S ribosomal protein L12, mitochondrial	MRPL12
24.0813	25.2589	25.7871	0.72275	29.4996	30.2224	75.491	0	98.627	10	26	14	19	14	19	14	19	32	42.1	531	P42166	P42166	Lamina-associated polypeptide 2, isoform alpha;Thymopoietin;Thymopentin	TMPO
20.3923	21.0335	21.7482	0.72189	24.7603	25.4822	54.847	0.00079618	3.3776	3	2	2	1	2	1	2	1	4.5	2.7	606	P51648	P51648	Fatty aldehyde dehydrogenase	ALDH3A2
22.8323	23.8975	24.4611	0.7151	26.5942	27.3093	56.025	0	23.886	2	5	1	2	1	2	1	2	4.2	4.3	1224	Q96QD8	Q96QD8	Sodium-coupled neutral amino acid transporter 2	SLC38A2
20.6677	21.5144	22.1523	0.70154	25.8413	26.5429	94.223	0	5.0256	4	4	4	3	4	3	4	3	6.4	5.2	1025	Q5T0F9	Q5T0F9	Coiled-coil and C2 domain-containing protein 1B	CC2D1B
26.4022	27.3683	27.9647	0.69772	32.5029	33.2006	149.69	0	323.31	99	138	53	59	53	59	53	59	46.1	54.8	1461	Q9UM54	Q9UM54	Unconventional myosin-VI	MYO6
23.7297	24.8499	25.3959	0.69085	26.2785	26.9694	14.395	0	8.213	4	8	3	3	3	3	3	3	26.8	26.8	633	P53999	P53999	Activated RNA polymerase II transcriptional coactivator p15	SUB1
20.3881	21.3506	21.9481	0.68451	25.3756	26.0602	72.132	0	8.1541	2	5	3	4	3	4	3	4	5.4	10.8	1229	Q96S55	Q96S55	ATPase WRNIP1	WRNIP1
25.8646	26.8178	27.4185	0.67824	29.6918	30.37	22.541	0	34.383	9	11	6	7	5	6	5	6	33	45	675	P61026;P51153	P61026	Ras-related protein Rab-10	RAB10
23.2781	23.9226	24.6361	0.67811	26.214	26.8922	17.17	0	14.557	1	2	3	3	3	3	3	3	28.7	28.7	791	P98179	P98179	RNA-binding protein 3	RBM3
27.6301	28.3934	29.0617	0.67665	31.093	31.7697	20.954	0	135.54	23	34	10	11	10	11	10	11	61.7	62.2	984	Q16527	Q16527	Cysteine and glycine-rich protein 2	CSRP2
23.9662	24.8848	25.4974	0.67341	29.9067	30.5801	116.22	0	164.72	18	36	18	19	18	19	18	19	23	25	57	O00291	O00291	Huntingtin-interacting protein 1	HIP1
16.5527	17.9529	18.4164	0.66592	23.3882	24.0542	177.35	0	33.974	3	6	2	2	2	2	2	2	1.5	1.9	1054	Q6XZF7	Q6XZF7	Dynamin-binding protein	DNMBP
28.2559	29.1399	29.7646	0.66426	35.8679	36.5322	481.89	0	323.31	414	519	171	176	171	176	171	176	50.3	51.1	1076	Q7Z6Z7;A5YM72	Q7Z6Z7	E3 ubiquitin-protein ligase HUWE1	HUWE1
24.5627	25.5902	26.1661	0.66407	28.916	29.5801	53.818	0	53.816	6	17	10	11	10	11	10	11	29.7	30.3	153	O60784	O60784	Target of Myb protein 1	TOM1
22.6172	23.1368	23.9002	0.65375	27.0818	27.7356	52.645	0	15.92	4	7	5	5	5	5	5	5	14.4	14.4	473	P31930	P31930	Cytochrome b-c1 complex subunit 1, mitochondrial	UQCRC1
18.5611	20.0427	20.4843	0.63919	23.9821	24.6213	60.082	0.00074571	2.5929	2	4	2	2	2	2	2	2	5.4	5.4	1137	Q8WVV9	Q8WVV9	Heterogeneous nuclear ribonucleoprotein L-like	HNRNPLL
18.9538	19.5221	20.2657	0.63884	24.3629	25.0017	115.93	0	8.1593	3	8	3	4	3	4	3	4	3.6	5.3	806	Q02218	Q02218	2-oxoglutarate dehydrogenase, mitochondrial	OGDH
21.1314	21.4675	22.3092	0.62896	26.1711	26.8001	92.25	0	6.449	2	3	4	4	4	4	4	4	6.1	6.1	1239	Q99459	Q99459	Cell division cycle 5-like protein	CDC5L
24.9952	25.5208	26.2818	0.62386	27.4802	28.1041	10.058	0	9.1671	2	4	2	2	2	2	2	2	29.2	29.2	176	O75531	O75531	Barrier-to-autointegration factor;Barrier-to-autointegration factor, N-terminally processed	BANF1
20.2961	20.998	21.6894	0.62243	25.3003	25.9227	61.728	0	9.839	4	4	2	2	2	2	2	2	7	7	1372	Q9NUQ6	Q9NUQ6	SPATS2-like protein	SPATS2L
19.4778	19.6903	20.588	0.6197	24.9901	25.6098	112.59	0	24.263	3	3	3	2	3	2	3	2	4.1	2.6	119	O43491	O43491	Band 4.1-like protein 2	EPB41L2
21.8474	22.5814	23.2606	0.61607	26.3345	26.9506	36.067	0	27.96	2	4	3	3	3	3	3	3	12.5	12.5	991	Q16698	Q16698	2,4-dienoyl-CoA reductase, mitochondrial	DECR1
23.0474	24.3877	24.8679	0.6128	28.8671	29.4799	79.685	0	82.725	14	31	11	18	11	18	11	18	21.5	33.3	607	P51659	P51659	Peroxisomal multifunctional enzyme type 2;(3R)-hydroxyacyl-CoA dehydrogenase;Enoyl-CoA hydratase 2	HSD17B4
26.2589	27.2942	27.8675	0.61211	28.8016	29.4137	11.284	0	11.537	6	9	3	4	3	4	3	4	32.7	35.5	783	P81605	P81605	Dermcidin;Survival-promoting peptide;DCD-1	DCD
21.2025	21.6783	22.46	0.60974	27.9654	28.5752	244.5	0	26.872	4	10	11	10	11	10	11	10	6.6	6.1	180	O75643	O75643	U5 small nuclear ribonucleoprotein 200 kDa helicase	SNRNP200
27.2428	28.0034	28.6727	0.60862	31.291	31.8997	33.742	0	114.88	29	29	11	12	11	12	11	12	44.8	55.2	165	O75323	O75323	Protein NipSnap homolog 2	GBAS
29.6883	30.3642	31.0655	0.59419	34.4448	35.039	71.428	0	323.31	109	133	34	36	34	36	34	36	58.6	59.2	989	Q16643	Q16643	Drebrin	DBN1
22.1587	23.2065	23.7757	0.589	27.4014	27.9904	56.44	0	78.066	8	24	8	12	8	12	8	12	15.6	26.7	1247	Q99615	Q99615	DnaJ homolog subfamily C member 7	DNAJC7
22.5499	23.1554	23.8842	0.5842	27.9126	28.4968	90.011	0	52.03	9	16	9	10	9	10	9	10	18.2	18.8	908	Q14155;Q15052	Q14155	Rho guanine nucleotide exchange factor 7	ARHGEF7
20.8181	21.8379	22.4163	0.58034	27.4754	28.0558	228.53	0	26.328	2	11	8	11	8	11	8	11	5.6	7.6	947	Q15154	Q15154	Pericentriolar material 1 protein	PCM1
24.9368	25.262	26.1086	0.57963	27.0713	27.651	10.35	0	11.815	3	6	5	5	3	3	3	3	65.2	65.2	1200	Q96FJ2	Q96FJ2	Dynein light chain 2, cytoplasmic	DYNLL2
22.7545	23.4219	24.1264	0.57426	26.2284	26.8027	27.978	0	10.763	2	3	2	2	2	2	2	2	7.7	7.7	656	P57088	P57088	Transmembrane protein 33	TMEM33
23.0198	23.1173	24.0694	0.56745	26.723	27.2904	35.594	0	28.174	3	5	5	5	4	4	3	3	23.3	23.3	765	P67775;P62714	P67775;P62714	Serine/threonine-protein phosphatase 2A catalytic subunit alpha isoform;Serine/threonine-protein phosphatase 2A catalytic subunit beta isoform	PPP2CA	PPP2CB
26.2174	26.6004	27.4216	0.5627	30.0736	30.6363	33.637	0	95.335	26	32	15	16	14	15	14	15	49.4	51.6	1182	Q96C36;J3KR12	Q96C36;J3KR12	Pyrroline-5-carboxylate reductase 2	PYCR2
25.8203	26.5325	27.2199	0.55827	31.2258	31.7841	73.525	0	238.91	57	64	27	26	27	26	27	26	55.4	53.8	96	O15231	O15231	Zinc finger protein 185	ZNF185
21.8742	23.0606	23.5861	0.55357	24.5513	25.1049	21.614	0	3.7855	2	2	1	2	1	2	1	2	5.9	10.6	185	O75915	O75915	PRA1 family protein 3	ARL6IP5
20.6179	21.7484	22.2911	0.55329	25.7454	26.2987	49.901	0	6.7223	1	5	4	5	4	5	4	5	12.5	15.3	1501	Q9Y305	Q9Y305	Acyl-coenzyme A thioesterase 9, mitochondrial	ACOT9
23.2148	23.9357	24.6198	0.54883	29.2755	29.8243	121	0	74.859	22	35	16	17	16	17	16	17	18.1	18.6	444	P27816	P27816	Microtubule-associated protein 4	MAP4
25.6257	26.2549	26.9743	0.5467	28.8026	29.3493	21.258	0	14.858	10	11	7	7	7	7	6	6	42.4	42.4	669	P60953;P84095;P17081;Q9H4E5	P60953	Cell division control protein 42 homolog	CDC42
21.6635	23.1739	23.608	0.54651	26.0609	26.6074	26.227	0	8.279	1	4	2	2	2	2	2	2	11.9	11.9	135	O43809	O43809	Cleavage and polyadenylation specificity factor subunit 5	NUDT21
22.7853	23.3838	24.1153	0.54577	26.4591	27.0049	41.522	0	11.586	3	8	3	3	3	3	3	3	7.2	7.2	67	O00767	O00767	Acyl-CoA desaturase	SCD
21.7658	21.6954	22.731	0.54358	26.2638	26.8073	51.355	0	5.9654	1	5	6	6	6	6	6	6	14.2	14.2	123	O43615	O43615	Mitochondrial import inner membrane translocase subunit TIM44	TIMM44
19.9632	20.3891	21.1918	0.53933	25.7371	26.2765	133.9	0	13.667	2	5	3	4	3	4	3	4	5.5	6.3	466	P30876	P30876	DNA-directed RNA polymerase II subunit RPB2	POLR2B
18.9465	20.2759	20.7592	0.53273	25.4136	25.9463	145.18	0	6.4194	2	2	2	3	2	3	2	3	1.9	2.9	1066	Q7L576;Q96F07	Q7L576;Q96F07	Cytoplasmic FMR1-interacting protein 1;Cytoplasmic FMR1-interacting protein 2	CYFIP1	CYFIP2
26.6753	27.0323	27.8649	0.52653	30.0955	30.622	38.434	0	111.15	19	32	14	14	14	14	13	13	39.7	39.7	901	Q14103	Q14103	Heterogeneous nuclear ribonucleoprotein D0	HNRNPD
24.6928	25.414	26.098	0.52646	28.5736	29.1	23.545	0	46.139	10	19	10	10	10	10	10	10	52.8	52.8	673	P61019;Q8WUD1	P61019;Q8WUD1	Ras-related protein Rab-2A;Ras-related protein Rab-2B	RAB2A	RAB2B
23.7576	24.4746	25.1602	0.52524	27.5301	28.0554	54.083	0	18.972	4	8	3	4	3	4	3	4	10	12	309	P11166	P11166	Solute carrier family 2, facilitated glucose transporter member 1	SLC2A1
23.7206	23.9893	24.8612	0.52115	27.3478	27.869	30.993	0	4.4931	2	3	2	2	2	2	2	2	10.5	10.5	389	P20645	P20645	Cation-dependent mannose-6-phosphate receptor	M6PR
31.8873	32.1774	33.0396	0.51991	35.5869	36.1068	32.251	0	323.31	118	125	23	23	23	23	23	23	77.9	77.9	117	O43396	O43396	Thioredoxin-like protein 1	TXNL1
19.9439	20.3133	21.1404	0.51414	26.2974	26.8115	218	0	9.6693	4	9	4	4	4	4	4	4	2.4	2.4	930	Q14839;Q8TDI0;Q12873	Q14839;Q8TDI0	Chromodomain-helicase-DNA-binding protein 4;Chromodomain-helicase-DNA-binding protein 5	CHD4	CHD5
20.3771	20.8977	21.6607	0.5028	25.1012	25.604	48.162	0	7.2754	1	2	3	3	2	2	2	2	6.4	6.4	1541	Q9Y6E2	Q9Y6E2	Basic leucine zipper and W2 domain-containing protein 2	BZW2
24.3748	24.8571	25.636	0.49559	29.1348	29.6304	91.732	0	35.486	15	17	11	11	11	11	11	11	19.4	19.4	15	B1AK53	B1AK53	Espin	ESPN
25.0161	25.5688	26.3188	0.49358	29.0046	29.4981	35.822	0	80.237	10	16	7	8	7	8	7	8	28.1	38.2	1096	Q8IVM0	Q8IVM0	Coiled-coil domain-containing protein 50	CCDC50
21.4417	21.6939	22.5733	0.49099	25.6636	26.1546	52.743	0	17.72	1	4	3	4	3	4	3	4	9.3	11.8	99	O15269	O15269	Serine palmitoyltransferase 1	SPTLC1
23.3534	24.0076	24.7173	0.48367	26.9968	27.4805	24.976	0	12.625	9	10	3	4	3	4	3	4	17.4	19.6	583	P49755	P49755	Transmembrane emp24 domain-containing protein 10	TMED10
20.8652	21.4255	22.1724	0.48326	24.5637	25.047	31.17	0	4.3534	3	4	6	6	2	2	2	2	33.5	33.5	45	H0YC42;Q9Y2Q9	H0YC42
21.4798	22.1062	22.8268	0.48182	26.2792	26.761	56.084	0	12.396	0	3	3	5	3	5	3	5	10.9	15.7	1404	Q9P258	Q9P258	Protein RCC2	RCC2
24.2202	24.6985	25.4791	0.48131	29.0361	29.5174	55.992	0	55.69	17	21	12	13	12	13	12	13	30.4	32.5	484	P34897	P34897	Serine hydroxymethyltransferase, mitochondrial	SHMT2
21.2249	21.8432	22.567	0.4806	25.7235	26.2041	48.115	0	14.354	2	4	4	3	4	3	4	3	11	8.4	511	P37268	P37268	Squalene synthase	FDFT1
20.1756	20.6584	21.4371	0.48042	25.3073	25.7878	70.584	0	8.1316	2	4	2	2	2	2	2	2	5.2	5.2	1314	Q9H267	Q9H267	Vacuolar protein sorting-associated protein 33B	VPS33B
28.5845	28.9174	29.7605	0.48039	31.0481	31.5285	11.728	0	15.492	15	17	6	6	6	6	6	6	55.4	55.4	433	P26447	P26447	Protein S100-A4	S100A4
26.4002	27.0197	27.7429	0.47939	30.2483	30.7277	23.489	0	83.238	20	25	12	12	12	12	12	12	67.6	67.6	602	P51149	P51149	Ras-related protein Rab-7a	RAB7A
18.426	19.3181	19.94	0.47814	23.8409	24.319	100.45	0	7.5189	2	3	1	2	1	2	1	2	1.3	2.2	857	Q12959;Q15700	Q12959;Q15700	Disks large homolog 1;Disks large homolog 2	DLG1	DLG2
18.8651	19.0718	19.9722	0.47722	24.829	25.3062	147.18	0	4.7712	2	3	2	3	2	3	2	3	1.6	2.3	1365	Q9NTJ3	Q9NTJ3	Structural maintenance of chromosomes protein 4	SMC4
24.8337	25.2275	26.044	0.47331	29.5037	29.977	81.537	0	48.013	10	14	6	6	6	6	6	6	9.3	9.3	356	P16070	P16070	CD44 antigen	CD44
22.0802	22.4534	23.2788	0.4701	26.0724	26.5425	34.061	0	21.686	1	2	2	2	2	2	2	2	8.3	8.3	814	Q02978	Q02978	Mitochondrial 2-oxoglutarate/malate carrier protein	SLC25A11
24.8684	25.5784	26.2667	0.46321	30.33	30.7932	70.389	0	187.56	29	38	19	20	19	20	19	20	38.6	40.3	582	P49748	P49748	Very long-chain specific acyl-CoA dehydrogenase, mitochondrial	ACADVL
20.0459	21.2932	21.8003	0.46198	25.3577	25.8197	57.949	0	3.8879	1	2	2	3	2	3	2	3	4.6	6.5	876	Q13425	Q13425	Beta-2-syntrophin	SNTB2
26.0217	26.7843	27.4528	0.45861	30.8604	31.319	47.074	0	187.11	27	39	14	15	14	15	14	15	44	44.9	149	O60664	O60664	Perilipin-3	PLIN3
20.2112	22.1014	22.4459	0.45438	24.1443	24.5987	13.81	0	5.0502	0	3	1	2	1	2	1	2	10.7	10.7	1484	Q9Y237	Q9Y237	Peptidyl-prolyl cis-trans isomerase NIMA-interacting 4	PIN4
21.6622	23.1275	23.5734	0.44871	26.3635	26.8122	34.012	0	7.2307	2	5	2	3	2	3	2	3	7.4	11.3	625	P53007	P53007	Tricarboxylate transport protein, mitochondrial	SLC25A1
24.6862	24.9799	25.8405	0.44764	27.3701	27.8178	13.775	0	14.57	6	6	3	3	3	3	3	3	46.3	46.3	1018	Q5JS54	Q5JS54	Proteasome assembly chaperone 4	PSMG4
20.3893	21.1413	21.8138	0.44522	25.4844	25.9296	72.691	0	6.9777	1	5	3	4	3	4	3	4	5.3	6.9	467	P31040	P31040	Succinate dehydrogenase [ubiquinone] flavoprotein subunit, mitochondrial	SDHA
21.4262	21.9881	22.7343	0.43971	24.7791	25.2188	22.826	0	4.4454	3	2	2	2	2	2	2	2	13.2	13.2	1362	Q9NRW3;A0A087WX48;Q8IUX4;Q96AK3	Q9NRW3;A0A087WX48;Q8IUX4;Q96AK3	DNA dC->dU-editing enzyme APOBEC-3C;DNA dC->dU-editing enzyme APOBEC-3F;DNA dC->dU-editing enzyme APOBEC-3D	APOBEC3C	APOBEC3D	APOBEC3F
24.884	25.6762	26.3338	0.43908	29.052	29.4911	23.897	0	112.42	11	15	9	10	9	10	9	10	58.1	64.7	677	P61106	P61106	Ras-related protein Rab-14	RAB14
18.5508	19.4415	20.0638	0.43524	25.5084	25.9437	228.86	0	6.681	1	5	2	4	2	4	2	4	2.2	3.8	565	P48634	P48634	Protein PRRC2A	PRRC2A
27.209	27.824	28.549	0.42893	32.6335	33.0624	74.139	0	323.31	77	107	38	44	38	44	37	42	55.3	66.1	226	P02545	P02545	Prelamin-A/C;Lamin-A/C	LMNA
24.8805	25.3117	26.1122	0.42583	28.0136	28.4394	16.941	0	39.176	7	5	4	4	4	4	4	4	53.6	53.6	1260	Q9BPX5	Q9BPX5	Actin-related protein 2/3 complex subunit 5-like protein	ARPC5L
22.7752	23.2347	24.0232	0.42284	26.2159	26.6388	23.356	0	25.256	2	3	2	2	2	2	2	2	17.1	17.1	282	P09211	P09211	Glutathione S-transferase P	GSTP1
23.0312	24.2059	24.735	0.42208	26.7762	27.1983	18.491	0	14.265	2	4	2	3	2	3	2	3	16.8	29.8	188	O75947	O75947	ATP synthase subunit d, mitochondrial	ATP5H
25.9828	26.5496	27.2938	0.42101	29.9324	30.3534	22.171	0	69.92	8	13	10	10	5	5	5	5	66.7	66.7	1311	Q9H0U4;Q92928	Q9H0U4	Ras-related protein Rab-1B	RAB1B
20.3435	20.6942	21.5295	0.41424	26.1024	26.5166	155.2	0	7.3023	3	5	4	4	4	4	4	4	3.8	3.8	181	O75694	O75694	Nuclear pore complex protein Nup155	NUP155
26.4688	27.0516	27.7895	0.41246	30.7741	31.1865	32.852	0	30.548	19	23	12	12	12	12	5	5	37.6	37.6	240	P05141;P12235;Q9H0C2	P05141	ADP/ATP translocase 2;ADP/ATP translocase 2, N-terminally processed	SLC25A5
24.6499	25.2579	25.9857	0.40942	28.4252	28.8346	26.21	0	46.005	7	15	7	8	7	8	7	8	36.8	46.9	1341	Q9HB71	Q9HB71	Calcyclin-binding protein	CACYBP
23.9155	24.5751	25.2827	0.4051	27.7224	28.1275	23.668	0	64.359	9	11	6	6	5	5	5	5	29	29	671	P61006;Q92930;P59190	P61006	Ras-related protein Rab-8A	RAB8A
31.8165	32.1888	33.0146	0.40435	35.2824	35.6868	24.428	0	323.31	108	111	18	18	18	18	18	18	65.9	65.9	184	O75832	O75832	26S proteasome non-ATPase regulatory subunit 10	PSMD10
22.7857	23.3426	24.0908	0.40188	25.4196	25.8215	11.676	0	12.933	2	3	1	2	1	2	1	2	23.4	23.4	365	P17096	P17096	High mobility group protein HMG-I/HMG-Y	HMGA1
23.2946	24.5266	25.0383	0.39747	27.3552	27.7527	16.762	0	9.9212	3	7	4	4	4	4	4	4	30.7	30.7	390	P20674	P20674	Cytochrome c oxidase subunit 5A, mitochondrial	COX5A
22.4202	23.0582	23.7742	0.39641	26.22	26.6164	31.642	0	9.5682	2	2	2	3	2	3	2	3	9.4	14.9	1091	Q86Y82	Q86Y82	Syntaxin-12	STX12
22.8644	23.2696	24.0812	0.39473	28.1883	28.583	82.999	0	35.648	10	13	9	9	9	9	9	9	17	18.1	527	P40939	P40939	Trifunctional enzyme subunit alpha, mitochondrial;Long-chain enoyl-CoA hydratase;Long chain 3-hydroxyacyl-CoA dehydrogenase	HADHA
21.5864	22.1159	22.8753	0.39444	26.833	27.2275	80.62	0	27.142	4	7	5	5	5	5	5	5	10.9	10.9	1329	Q9H6S3	Q9H6S3	Epidermal growth factor receptor kinase substrate 8-like protein 2	EPS8L2
24.1209	24.7868	25.4919	0.39421	27.9974	28.3916	34.234	0	30.137	6	8	7	6	7	6	7	6	33.9	31.6	222	P00387	P00387	NADH-cytochrome b5 reductase 3;NADH-cytochrome b5 reductase 3 membrane-bound form;NADH-cytochrome b5 reductase 3 soluble form	CYB5R3
24.4463	24.9018	25.6919	0.39357	26.7638	27.1574	17.49	0	6.969	2	3	2	2	2	2	2	2	13.7	13.7	458	P30049	P30049	ATP synthase subunit delta, mitochondrial	ATP5D
24.1362	24.5984	25.3857	0.39257	28.8362	29.2287	65.33	0	30.947	8	9	5	5	5	5	5	5	10.6	10.6	840	Q08380	Q08380	Galectin-3-binding protein	LGALS3BP
27.388	27.7901	28.603	0.39136	31.2611	31.6525	22.677	0	79.145	14	20	11	11	11	11	6	6	69.3	69.3	729	P62820	P62820	Ras-related protein Rab-1A	RAB1A
23.5344	24.0494	24.8148	0.39103	30.5195	30.9106	234.71	0	240.67	49	62	39	43	39	43	39	43	24.7	27.1	1393	Q9NZM1	Q9NZM1	Myoferlin	MYOF
25.2063	25.889	26.5876	0.38888	29.4245	29.8133	68.477	0	64.763	9	16	4	4	4	4	4	4	10.8	10.8	805	Q01844	Q01844	RNA-binding protein EWS	EWSR1
21.3263	21.9781	22.6887	0.38795	24.764	25.1519	20.625	0	11.294	2	2	2	2	2	2	2	2	11.2	11.2	767	P67812	P67812	Signal peptidase complex catalytic subunit SEC11A	SEC11A
24.8867	25.6018	26.2881	0.3872	31.0368	31.424	128.3	0	187.17	29	55	31	33	31	33	31	33	40.1	40.8	1171	Q93009	Q93009	Ubiquitin carboxyl-terminal hydrolase 7	USP7
23.1732	23.2992	24.2376	0.38671	26.1662	26.5529	21.732	0	19.312	2	2	2	2	2	2	2	2	12.4	12.4	1147	Q92572	Q92572	AP-3 complex subunit sigma-1	AP3S1
24.4942	24.9965	25.7671	0.38648	30.1924	30.5788	112.15	0	125.81	30	47	23	24	23	24	23	24	33.7	36.8	1202	Q96FS4	Q96FS4	Signal-induced proliferation-associated protein 1	SIPA1
18.9413	20.3925	20.8421	0.38525	24.7919	25.1771	107.41	0	6.2283	3	4	2	2	2	2	2	2	2.2	3.9	922	Q14596	Q14596	Next to BRCA1 gene 1 protein	NBR1
19.9562	19.7859	20.8736	0.38274	25.7106	26.0934	116.45	0	6.22	2	3	4	3	4	3	4	3	4.1	3.1	192	O76041;P20929	O76041	Nebulette	NEBL
28.0707	28.4327	29.263	0.38156	30.6064	30.9879	16.332	0	53.63	11	17	5	5	5	5	5	5	53.4	53.4	109	O43169	O43169	Cytochrome b5 type B	CYB5B
14.5547	15.813	16.3169	0.38144	20.9736	21.3551	109.68	0.00080257	3.4612	1	2	1	2	1	2	1	2	1.1	2.7	482	P33176	P33176	Kinesin-1 heavy chain	KIF5B
20.7788	21.089	21.9422	0.37797	25.0976	25.4755	40.556	0	12.464	1	4	3	3	3	3	3	3	11.5	11.5	526	P40938	P40938	Replication factor C subunit 3	RFC3
27.1573	27.7726	28.4975	0.37764	32.1115	32.4892	56.559	0	221.15	49	61	23	24	23	24	23	24	67.9	67.9	252	P06576	P06576	ATP synthase subunit beta, mitochondrial	ATP5B
24.9153	25.4913	26.2319	0.37675	29.4481	29.8249	36.375	0	47.184	15	21	11	11	11	11	11	11	36.2	39.3	324	P12429	P12429	Annexin A3	ANXA3
21.42	21.6472	22.5381	0.37284	25.8241	26.197	47.33	0	8.7476	4	6	6	5	6	5	6	5	17.6	14.5	568	P48730;P49674	P48730;P49674	Casein kinase I isoform delta;Casein kinase I isoform epsilon	CSNK1D	CSNK1E
22.0213	23.5348	23.968	0.36697	26.6223	26.9892	37.19	0	20.742	2	6	2	3	2	3	2	3	8.5	12.4	1006	Q52LJ0	Q52LJ0	Protein FAM98B	FAM98B
23.799	24.892	25.4466	0.36553	28.2886	28.6542	36.053	0	39.71	7	13	10	10	10	10	10	10	44.8	44.8	232	P04406;O14556	P04406	Glyceraldehyde-3-phosphate dehydrogenase	GAPDH
21.1193	20.8037	21.9701	0.3647	25.3932	25.7579	38.808	0	8.8061	3	4	3	2	3	2	3	2	11.6	7.8	1384	Q9NXR1;Q9GZM8	Q9NXR1	Nuclear distribution protein nudE homolog 1	NDE1
26.7479	27.1731	27.9761	0.36069	30.5528	30.9135	27.401	0	63.674	19	20	9	9	9	9	9	9	54	54	1455	Q9UL46	Q9UL46	Proteasome activator complex subunit 2	PSME2
19.512	20.2104	20.903	0.36035	25.1908	25.5512	113.08	0	9.9765	4	3	3	4	3	4	3	4	3.6	5.5	839	Q08379	Q08379	Golgin subfamily A member 2	GOLGA2
27.8631	28.2588	29.0745	0.36022	31.9318	32.292	42.19	0	59.059	31	34	17	17	17	17	17	17	50	50	1267	Q9BRP4	Q9BRP4	Proteasomal ATPase-associated factor 1	PAAF1
20.1754	20.0304	21.1047	0.35903	26.1115	26.4705	150.83	0	13.04	3	2	6	4	6	4	6	4	6.6	4.8	996	Q29RF7	Q29RF7	Sister chromatid cohesion protein PDS5 homolog A	PDS5A
19.8931	21.3741	21.8158	0.35744	25.2142	25.5717	76.493	0	36.1	3	6	2	3	2	3	2	3	3.8	6.1	1388	Q9NYJ8	Q9NYJ8	TGF-beta-activated kinase 1 and MAP3K7-binding protein 2	TAB2
26.34	26.7944	27.585	0.35561	29.5264	29.882	14.716	0	64.364	12	17	7	7	7	7	7	7	64.4	64.4	284	P09382	P09382	Galectin-1	LGALS1
25.0674	25.6172	26.3683	0.35441	27.1392	27.4936	9.3959	0	6.2028	3	3	2	2	2	2	2	2	27.7	27.7	340	P14406	P14406	Cytochrome c oxidase subunit 7A2, mitochondrial	COX7A2
24.7722	25.0769	25.9326	0.35004	29.7977	30.1477	85.696	0	178.86	24	28	12	11	12	11	12	11	26.3	26.3	248	P06396;CON__Q3SX14	P06396	Gelsolin	GSN
29.6232	29.588	30.6057	0.34864	31.7043	32.0529	10.18	0	41.958	8	11	5	6	5	6	5	6	45.6	74.4	253	P06703	P06703	Protein S100-A6	S100A6
19.8228	20.8537	21.4284	0.34275	25.1516	25.4943	67.454	0	7.7778	0	4	2	3	2	3	2	3	3.3	5.9	195	O94826	O94826	Mitochondrial import receptor subunit TOM70	TOMM70A
22.48	22.9142	23.7134	0.34055	26.4008	26.7414	35.386	0	7.9187	2	4	3	3	3	3	3	3	12.3	12.3	1126	Q8TC12;H0YIZ8	Q8TC12	Retinol dehydrogenase 11	RDH11
19.8698	19.4591	20.679	0.34018	28.0524	28.3926	860.65	0	27.259	10	8	8	9	8	9	8	9	1.5	1.5	815	Q03001	Q03001	Dystonin	DST
21.1933	21.6552	22.4427	0.33938	27.4531	27.7925	123.8	0	24.139	6	8	5	5	5	5	5	5	6.3	6.3	376	P18206	P18206	Vinculin	VCL
17.6586	18.3038	19.0169	0.33911	23.4383	23.7775	106.16	0.0014399	2.1954	3	2	2	2	2	2	2	2	2.8	2.8	249	P06400	P06400	Retinoblastoma-associated protein	RB1
24.5924	24.9964	25.8085	0.33911	28.9117	29.2508	32.866	0	8.7783	3	2	10	10	3	3	3	3	34.2	34.2	320	P12236	P12236	ADP/ATP translocase 3;ADP/ATP translocase 3, N-terminally processed	SLC25A6
21.0534	21.6425	22.3778	0.33835	26.109	26.4474	85.638	0	16.847	2	4	2	3	2	3	2	3	3	5.8	1045	Q6P2H3	Q6P2H3	Centrosomal protein of 85 kDa	CEP85
29.3956	29.8688	30.6515	0.337	33.2934	33.6304	41.945	0	321.03	50	58	12	13	12	13	12	13	44.6	44.6	1399	Q9P0J7	Q9P0J7	E3 ubiquitin-protein ligase KCMF1	KCMF1
22.5274	23.554	24.1302	0.33624	25.7085	26.0447	19.595	0	4.5409	0	3	1	2	1	2	1	2	7.6	15.7	332	P13693;Q56UQ5	P13693;Q56UQ5	Translationally-controlled tumor protein;TPT1-like protein	TPT1
25.0529	25.7564	26.4471	0.3334	29.3146	29.648	30.772	0	41.799	9	13	10	10	10	10	10	10	50.5	51.9	396	P21796	P21796	Voltage-dependent anion-selective channel protein 1	VDAC1
20.3988	20.8566	21.6458	0.32991	26.0155	26.3454	109	0	7.5312	2	4	5	5	5	5	5	5	6.5	6.5	1495	Q9Y2L1	Q9Y2L1	Exosome complex exonuclease RRP44	DIS3
20.8665	21.8333	22.4294	0.32943	25.7305	26.0599	37.895	0	6.0789	2	3	1	2	1	2	1	2	3.1	9.1	336	P13995	P13995	Bifunctional methylenetetrahydrofolate dehydrogenase/cyclohydrolase, mitochondrial;NAD-dependent methylenetetrahydrofolate dehydrogenase;Methenyltetrahydrofolate cyclohydrolase	MTHFD2
23.2041	23.544	24.3841	0.32766	27.1726	27.5002	36.983	0	21.505	4	5	11	9	2	2	2	2	40.2	37.8	506	P36873	P36873	Serine/threonine-protein phosphatase PP1-gamma catalytic subunit	PPP1CC
27.907	28.5743	29.2789	0.32639	30.6468	30.9732	24.893	0	115.31	22	38	13	14	13	14	12	12	48.8	53	285	P09429;B2RPK0;P23497	P09429;B2RPK0	High mobility group protein B1;Putative high mobility group protein B1-like 1	HMGB1	HMGB1P1
22.7903	24.0468	24.5512	0.32583	26.1256	26.4515	16.46	0.00077519	3.0027	1	5	2	3	2	3	2	3	18.8	25.7	559	P47813;O14602	P47813;O14602	Eukaryotic translation initiation factor 1A, X-chromosomal;Eukaryotic translation initiation factor 1A, Y-chromosomal	EIF1AX	EIF1AY
20.4063	20.7895	21.6106	0.32322	24.793	25.1163	56.806	0.0060443	1.6921	2	1	2	2	2	2	2	2	4.6	4.6	463	P30419	P30419	Glycylpeptide N-tetradecanoyltransferase 1	NMT1
20.9513	21.2351	22.1002	0.3222	25.3512	25.6734	39.157	0.00077042	2.9349	2	1	2	2	2	2	2	2	7.3	7.3	492	P35250	P35250	Replication factor C subunit 2	RFC2
20.2402	21.8908	22.2897	0.31935	26.6209	26.9402	101.51	0	24.476	1	6	3	5	3	5	3	5	5	9.3	43	F8WAN1;Q69YQ0	F8WAN1;Q69YQ0	Cytospin-A	SPECC1L-ADORA2A	SPECC1L
19.0564	20.2006	20.7391	0.31548	24.4291	24.7445	58.449	0.00080321	3.4704	0	3	1	2	1	2	1	2	2.1	4.4	110	O43172	O43172	U4/U6 small nuclear ribonucleoprotein Prp4	PRPF4
23.4767	23.9934	24.7581	0.31175	27.5533	27.8651	28.908	0	83.484	8	10	5	6	5	6	5	6	17.6	22.3	414	P24539	P24539	ATP synthase F(0) complex subunit B1, mitochondrial	ATP5F1
20.8543	21.0864	21.975	0.31129	26.2982	26.6095	122.29	0	14.767	5	3	4	5	4	5	4	5	4.8	6.4	903	Q14126	Q14126	Desmoglein-2	DSG2
22.3184	22.7226	23.5346	0.30898	25.3328	25.6417	30.381	0.0054054	1.742	1	2	1	2	1	2	1	2	3.9	7.4	1423	Q9UBV8	Q9UBV8	Peflin	PEF1
21.5002	21.8488	22.685	0.30845	27.1569	27.4654	113.08	0	16.918	4	8	5	6	5	6	5	6	7.1	9.1	294	P09874	P09874	Poly [ADP-ribose] polymerase 1	PARP1
20.4724	21.0094	21.7658	0.30821	24.9466	25.2548	52.771	0.0048276	1.9155	1	2	2	1	2	1	2	1	3.5	2.1	1306	Q9H0C5	Q9H0C5	BTB/POZ domain-containing protein 1	BTBD1
23.2536	23.5937	24.4336	0.3078	27.9859	28.2937	80.954	0	33.393	15	16	9	9	9	9	9	9	15.5	15.5	498	P35611	P35611	Alpha-adducin	ADD1
28.3239	28.8967	29.6385	0.30609	29.4236	29.7297	10.871	0	21.476	5	9	2	3	2	3	2	3	23.2	27.4	696	P61956;Q6EEV6;P55854	P61956	Small ubiquitin-related modifier 2	SUMO2
23.3397	23.8787	24.6342	0.30544	30.0018	30.3073	152.47	0	212.5	42	59	27	30	27	30	26	29	23.8	25.9	1408	Q9P2E9;REV__Q9P2M7	Q9P2E9	Ribosome-binding protein 1	RRBP1
21.6236	22.4305	23.0827	0.30398	27.3351	27.6391	83.677	0	17.043	2	8	8	10	8	10	8	10	10.8	14.6	994	Q16891	Q16891	MICOS complex subunit MIC60	IMMT
24.8926	25.1775	26.0421	0.30068	29.4895	29.7902	42.331	0	43.702	17	16	12	11	12	11	12	11	34	30.4	513	P38159;Q96E39;O75526;Q8N7X1	P38159;Q96E39	RNA-binding motif protein, X chromosome;RNA-binding motif protein, X chromosome, N-terminally processed;RNA binding motif protein, X-linked-like-1	RBMX	RBMXL1
29.31	29.3751	30.3429	0.29944	30.7359	31.0354	11.514	0	13.776	5	6	3	3	2	2	2	2	66.7	66.7	242	P05386	P05386	60S acidic ribosomal protein P1	RPLP1
26.5264	26.987	27.775	0.29822	30.6653	30.9635	37.497	0	81.291	20	25	11	11	11	11	9	9	53.4	53.4	954	Q15365	Q15365	Poly(rC)-binding protein 1	PCBP1
21.3866	21.9818	22.7147	0.29697	25.5142	25.8112	29.702	0	10.281	2	3	2	2	2	2	2	2	11.8	11.8	1529	Q9Y5M8	Q9Y5M8	Signal recognition particle receptor subunit beta	SRPRB
21.2288	21.956	22.6377	0.29607	25.6813	25.9774	51.466	0	21.177	3	6	3	4	3	4	3	4	9.5	12	205	O95232	O95232	Luc7-like protein 3	LUC7L3
23.0588	23.3839	24.2305	0.29233	26.0393	26.3316	22.958	0	11.554	2	4	3	3	3	3	3	3	24	24	98	O15258	O15258	Protein RER1	RER1
25.6561	26.0329	26.8567	0.29135	29.2505	29.5419	23.277	0	29.713	6	11	6	6	6	6	6	6	41.3	41.3	562	P48047;H7C0C1	P48047;H7C0C1	ATP synthase subunit O, mitochondrial	ATP5O
24.4951	24.7028	25.6027	0.29103	27.8753	28.1663	19.576	0	7.7047	5	7	4	4	4	4	4	4	26	26	328	P13073	P13073	Cytochrome c oxidase subunit 4 isoform 1, mitochondrial	COX4I1
21.8548	22.7884	23.3958	0.28896	26.521	26.8099	38.274	0	6.0831	3	5	3	4	3	4	3	4	9.8	12.1	209	O95433	O95433	Activator of 90 kDa heat shock protein ATPase homolog 1	AHSA1
30.054	30.4471	31.2639	0.28813	37.9653	38.2535	573.83	0	323.31	736	825	256	260	256	260	256	260	56.8	57.2	1028	Q5T4S7	Q5T4S7	E3 ubiquitin-protein ligase UBR4	UBR4
20.7129	23.0612	23.3199	0.28786	27.495	27.7828	92.239	0	4.9203	0	4	3	3	3	3	3	3	4.5	4.5	1438	Q9UHI6	Q9UHI6	Probable ATP-dependent RNA helicase DDX20	DDX20
26.7587	27.0933	27.9357	0.28741	30.6538	30.9412	24.488	0	62.677	23	23	10	10	10	10	10	10	54.1	54.1	978	Q15907;P62491;P57735	Q15907;P62491	Ras-related protein Rab-11B;Ras-related protein Rab-11A	RAB11B	RAB11A
25.2002	25.6559	26.4459	0.28489	29.4267	29.7115	40.949	0	38.351	11	21	10	11	10	11	10	11	32.8	34.1	91	O15143;A0A1W2PNV4	O15143;A0A1W2PNV4	Actin-related protein 2/3 complex subunit 1B	ARPC1B
25.9198	26.4983	27.2379	0.28487	30.1339	30.4188	38.58	0	58.736	12	14	9	9	7	7	7	7	46.6	46.6	955	Q15366;P57721	Q15366	Poly(rC)-binding protein 2	PCBP2
22.4352	22.351	23.3937	0.28345	26.7374	27.0208	66.591	0	15.798	4	3	5	4	5	4	5	4	10.9	9.7	1532	Q9Y5X1	Q9Y5X1	Sorting nexin-9	SNX9
33.2071	33.4304	34.3231	0.28238	36.9594	37.2418	34.577	0	323.31	139	176	22	23	22	23	22	23	88.4	88.4	62	O00487	O00487	26S proteasome non-ATPase regulatory subunit 14	PSMD14
25.5325	25.6758	26.6059	0.28186	29.6714	29.9532	43.062	0	63.419	20	25	12	11	12	11	12	11	39.5	35.1	853	Q12905	Q12905	Interleukin enhancer-binding factor 2	ILF2
27.6105	28.0874	28.8685	0.28078	31.9926	32.2734	49.67	0	127.8	21	19	23	24	5	5	4	4	61.9	62.2	263	P07437;A6NNZ2;CON__ENSEMBL:ENSBTAP00000025008;Q9H4B7	P07437	Tubulin beta chain	TUBB
21.8637	21.9525	22.9088	0.2782	26.8558	27.134	87.133	0	11.816	7	7	6	6	6	6	6	6	9.3	9.3	926	Q14694	Q14694	Ubiquitin carboxyl-terminal hydrolase 10	USP10
19.4031	19.4972	20.4509	0.2765	26.6214	26.8979	331.77	0	19.337	9	11	10	11	10	11	10	11	4	4.5	354	P15924	P15924	Desmoplakin	DSP
27.9815	28.4807	29.2525	0.27579	31.9743	32.2501	33.36	0	271.17	41	56	18	19	18	19	17	18	61.8	62.4	480	P32322	P32322	Pyrroline-5-carboxylate reductase 1, mitochondrial	PYCR1
25.1736	25.5338	26.3649	0.2755	28.5044	28.7799	18.762	0	10.577	7	8	5	5	5	5	5	5	27.2	27.2	144	O60493;Q9UMY4	O60493	Sorting nexin-3	SNX3
24.0112	24.4959	25.2738	0.27463	29.7051	29.9798	97.717	0	42.999	13	21	13	14	13	14	13	14	21.2	23.1	1537	Q9Y678;Q9UBF2	Q9Y678	Coatomer subunit gamma-1	COPG1
26.0182	26.5457	27.3059	0.27356	29.5807	29.8543	23.482	0	44.066	8	9	7	7	7	7	5	5	48.6	48.6	601	P51148;K7ERQ8;P20339	P51148;K7ERQ8	Ras-related protein Rab-5C	RAB5C
26.3317	26.7187	27.5381	0.26995	28.6811	28.951	12.259	0	31.973	6	10	4	6	4	6	4	6	31.7	49	787	P84090	P84090	Enhancer of rudimentary homolog	ERH
18.791	19.6085	20.2569	0.26957	27.7046	27.9742	796.43	0	36.004	6	10	10	14	10	14	10	14	1.9	2.6	1141	Q8WXH0	Q8WXH0	Nesprin-2	SYNE2
23.2006	23.7082	24.4766	0.26953	27.4655	27.7351	38.534	0	28.747	3	9	6	6	6	6	6	6	26.1	26.1	1447	Q9UJZ1	Q9UJZ1	Stomatin-like protein 2, mitochondrial	STOML2
24.7398	25.0716	25.9152	0.26849	30.3217	30.5902	108.17	0	169.98	31	40	19	20	19	20	19	20	30	30.7	150	O60716	O60716	Catenin delta-1	CTNND1
30.28	30.7933	31.5593	0.26571	34.7435	35.0093	50.14	0	242.17	73	84	23	23	23	23	12	12	72.3	72.3	771	P68104;Q5VTE0	P68104;Q5VTE0	Elongation factor 1-alpha 1;Putative elongation factor 1-alpha-like 3	EEF1A1	EEF1A1P5
20.296	21.8036	22.2384	0.2645	24.5032	24.7677	27.626	0	4.1424	2	4	1	2	1	2	1	2	4.5	9	1380	Q9NX40	Q9NX40	OCIA domain-containing protein 1	OCIAD1
32.1122	32.4283	33.2789	0.26432	36.8897	37.154	56.195	0	323.31	116	135	29	30	29	30	29	30	76.4	76.8	983	Q16401	Q16401	26S proteasome non-ATPase regulatory subunit 5	PSMD5
32.2816	32.4901	33.3896	0.2635	36.5197	36.7832	39.611	0	323.31	89	88	21	21	21	21	21	21	51.1	51.1	564	P48556	P48556	26S proteasome non-ATPase regulatory subunit 8	PSMD8
22.0861	22.3968	23.2498	0.26316	26.0763	26.3394	68.329	0	11.874	6	4	4	4	4	4	4	4	7.8	7.8	969	Q15637	Q15637	Splicing factor 1	SF1
20.8561	21.6527	22.3087	0.26164	25.8298	26.0914	51.294	0	7.286	0	4	2	2	2	2	2	2	11.2	11.2	644	P55084	P55084	Trifunctional enzyme subunit beta, mitochondrial;3-ketoacyl-CoA thiolase	HADHB
27.6087	27.6677	28.6385	0.26132	30.9069	31.1682	23.264	0	20.373	8	8	4	3	4	3	4	3	23.7	19.6	446	P28065	P28065	Proteasome subunit beta type-9	PSMB9
22.425	23.0011	23.7416	0.26101	27.0859	27.3469	46.648	0	7.9651	4	5	5	5	4	4	4	4	14	14	1468	Q9UNH7	Q9UNH7	Sorting nexin-6;Sorting nexin-6, N-terminally processed	SNX6
24.5141	24.8249	25.6778	0.26091	28.2046	28.4655	35.277	0	26.737	6	7	4	4	4	4	4	4	13.5	13.5	105	O15479	O15479	Melanoma-associated antigen B2	MAGEB2
24.5394	24.8591	25.7081	0.26025	28.4418	28.7021	60.293	0	25.36	9	11	5	7	5	7	5	6	11.5	13.7	1543	Q9Y6I3	Q9Y6I3	Epsin-1	EPN1
25.2233	24.7796	26.0184	0.25964	28.5573	28.817	27.744	0	19.092	10	10	4	5	4	5	4	5	22.2	28.6	836	Q07955	Q07955	Serine/arginine-rich splicing factor 1	SRSF1
26.2966	26.7873	27.5627	0.25916	29.5572	29.8164	19.667	0	30.162	13	12	7	7	7	7	7	7	48.8	48.8	659	P59998;A0A0A6YYG9	P59998;A0A0A6YYG9	Actin-related protein 2/3 complex subunit 4	ARPC4	ARPC4-TTLL3
23.1057	23.4746	24.3019	0.25829	29.1716	29.4299	141.45	0	79.29	14	32	18	21	18	21	18	21	20	24.9	793	Q00341	Q00341	Vigilin	HDLBP
26.8394	27.3296	28.1052	0.25805	31.322	31.5801	44.868	0	186.89	33	50	16	19	16	19	16	19	54.2	58.2	472	P31689	P31689	DnaJ homolog subfamily A member 1	DNAJA1
24.6352	25.1031	25.888	0.25784	28.4149	28.6727	36.224	0	27.516	10	13	6	6	6	6	6	6	17.8	17.8	1252	Q99729	Q99729	Heterogeneous nuclear ribonucleoprotein A/B	HNRNPAB
24.6281	25.0294	25.8426	0.25622	28.8399	29.0962	29.804	0	50.945	14	16	7	8	7	8	7	8	28.3	28.3	488	P35232	P35232	Prohibitin	PHB
27.963	28.153	29.0611	0.25342	31.6839	31.9374	22.764	0	56.879	17	15	10	10	10	10	8	8	66.8	66.8	342	P14649	P14649	Myosin light chain 6B	MYL6B
21.7516	22.824	23.3852	0.25323	25.5194	25.7726	20.697	0	5.6696	1	3	4	4	2	2	2	2	30.9	30.9	682	P84077;P61204;F5H423;P84085;H0YGG7	P84077;P61204;F5H423;P84085	ADP-ribosylation factor 1;ADP-ribosylation factor 3;ADP-ribosylation factor 5	ARF1	ARF3	ARF5
33.7649	34.0431	34.9107	0.25156	39.3088	39.5604	100.2	0	323.31	511	568	85	84	85	84	85	84	94.5	93.8	867	Q13200	Q13200	26S proteasome non-ATPase regulatory subunit 2	PSMD2
21.049	21.6415	22.3754	0.25108	26.6291	26.8802	107.89	0	10.236	1	4	3	4	3	4	3	4	5.2	6.1	152	O60763	O60763	General vesicular transport factor p115	USO1
26.9079	27.1795	28.0501	0.24884	31.1317	31.3805	39.594	0	185.33	42	49	18	18	18	18	18	18	49.7	49.7	612	P51991	P51991	Heterogeneous nuclear ribonucleoprotein A3	HNRNPA3
18.8231	19.9153	20.4702	0.24807	25.2457	25.4937	141.69	0	5.1559	1	3	2	4	2	4	2	4	2	3.9	912	Q14203;E7EWF7	Q14203	Dynactin subunit 1	DCTN1
24.5955	25.0952	25.8669	0.24624	28.1564	28.4026	48.227	0	16.078	6	7	3	3	3	3	3	3	8.6	8.6	835	Q07666	Q07666	KH domain-containing, RNA-binding, signal transduction-associated protein 1	KHDRBS1
21.849	21.7683	22.8092	0.24086	27.1765	27.4173	90.876	0	17.288	2	4	6	6	6	6	6	6	7.9	7.9	1086	Q86VP1	Q86VP1	Tax1-binding protein 1	TAX1BP1
20.0681	21.06	21.6477	0.23953	26.0612	26.3007	102.8	0	13.207	2	6	3	4	3	4	3	4	5	6.9	1212	Q96J02	Q96J02	E3 ubiquitin-protein ligase Itchy homolog	ITCH
33.4253	33.6702	34.5529	0.23754	37.7257	37.9633	44.172	0	323.31	198	218	34	34	34	34	34	34	78.4	78.4	721	P62333	P62333	26S protease regulatory subunit 10B	PSMC6
25.3123	25.7854	26.5682	0.23687	29.8644	30.1012	33.296	0	48.677	12	22	11	11	11	11	11	11	42.8	42.8	1248	Q99623	Q99623	Prohibitin-2	PHB2
27.3291	27.7344	28.5459	0.23657	31.0751	31.3117	53.425	0	98.098	23	27	9	11	9	11	7	9	14.1	16.7	500	P35637	P35637	RNA-binding protein FUS	FUS
25.2059	25.6652	26.4538	0.23585	30.5766	30.8124	84.87	0	100.36	19	32	20	19	20	19	20	19	32.4	31.3	228	P02786	P02786	Transferrin receptor protein 1;Transferrin receptor protein 1, serum form	TFRC
25.6692	25.8773	26.777	0.23575	31.3462	31.5819	107.54	0	145.29	55	55	32	33	32	33	24	25	37.5	38.4	214	O95782	O95782	AP-2 complex subunit alpha-1	AP2A1
23.0467	23.1576	24.1032	0.23504	26.8532	27.0882	53.5	0	10.926	3	5	3	3	3	3	3	3	14.9	14.9	431	P26368	P26368	Splicing factor U2AF 65 kDa subunit	U2AF2
21.0985	21.7059	22.4339	0.2324	25.2704	25.5028	37.855	0	12.341	2	2	1	2	1	2	1	2	5	7.6	626	P53365	P53365	Arfaptin-2	ARFIP2
22.4809	22.7546	23.6242	0.23215	27.4209	27.6531	61.829	0	23.844	1	7	4	5	2	3	2	3	9.8	12.8	1159	Q92804	Q92804	TATA-binding protein-associated factor 2N	TAF15
22.5271	21.9894	23.2832	0.23063	25.6039	25.8345	31.791	0	5.6552	1	3	2	2	2	2	2	2	8.9	8.9	1320	Q9H3N1	Q9H3N1	Thioredoxin-related transmembrane protein 1	TMX1
23.6379	23.9839	24.8212	0.22885	29.5704	29.7992	166.63	0	84.803	21	27	18	20	18	20	18	20	16.5	17.4	1494	Q9Y2I1	Q9Y2I1	Nischarin	NISCH
24.042	24.488	25.2822	0.22871	28.1251	28.3538	36.091	0	24.734	10	13	9	10	9	10	9	10	31.6	34.4	971	Q15717;Q12926;P26378	Q15717	ELAV-like protein 1	ELAVL1
20.7189	20.9748	21.8525	0.22225	24.6986	24.9209	33.526	0.00079491	3.348	2	3	2	2	2	2	2	2	7.5	7.5	1246	Q99614	Q99614	Tetratricopeptide repeat protein 1	TTC1
23.2567	23.7667	24.5341	0.22222	26.964	27.1862	33.665	0	15.159	2	8	3	4	3	4	3	3	13.9	17.4	749	P62995	P62995	Transformer-2 protein homolog beta	TRA2B
26.717	27.2658	28.0173	0.22064	30.0311	30.2517	18.697	0	38.181	7	15	6	6	6	6	6	6	37.5	37.5	949	Q15185	Q15185	Prostaglandin E synthase 3	PTGES3
26.2958	26.5234	27.4141	0.21883	31.4741	31.6929	90.583	0	205.94	39	40	18	19	18	19	18	19	29.9	30.4	797	Q00839	Q00839	Heterogeneous nuclear ribonucleoprotein U	HNRNPU
17.8836	18.0436	18.9658	0.2185	23.5985	23.817	121.9	0.004788	1.868	2	1	2	1	2	1	2	1	1.6	0.7	140	O60264;P28370	O60264;P28370	SWI/SNF-related matrix-associated actin-dependent regulator of chromatin subfamily A member 5;Probable global transcription activator SNF2L1	SMARCA5	SMARCA1
26.607	26.9658	27.7975	0.21794	28.9675	29.1855	20.198	0	37.54	10	10	5	5	5	5	5	5	29.4	29.4	695	P61923	P61923	Coatomer subunit zeta-1	COPZ1
23.7823	24.0964	24.9479	0.21794	27.7046	27.9225	24.178	0	21.355	8	10	6	6	6	6	6	6	44.1	44.1	1299	Q9GZP4	Q9GZP4	PITH domain-containing protein 1	PITHD1
28.6613	29.0339	29.8596	0.21712	32.8787	33.0958	38.746	0	280.22	68	78	21	22	21	22	21	22	50.5	50.5	291	P09651;Q32P51	P09651;Q32P51	Heterogeneous nuclear ribonucleoprotein A1;Heterogeneous nuclear ribonucleoprotein A1, N-terminally processed;Heterogeneous nuclear ribonucleoprotein A1-like 2	HNRNPA1	HNRNPA1L2
24.8522	25.3079	26.098	0.21675	28.8522	29.0689	22.313	0	28.326	5	12	9	10	9	10	9	10	54.9	60.6	510	P37235;P84074;P61601	P37235;P84074	Hippocalcin-like protein 1;Neuron-specific calcium-binding protein hippocalcin	HPCAL1	HPCA
33.3336	33.5451	34.4433	0.21594	38.7856	39.0016	105.84	0	323.31	422	510	71	72	71	72	71	72	79.3	79.5	1240	Q99460	Q99460	26S proteasome non-ATPase regulatory subunit 1	PSMD1
22.0521	22.3794	23.225	0.21582	27.4672	27.683	106.16	0.0085023	1.5119	2	2	2	2	2	2	2	2	2.9	2.9	1005	Q4KMQ2	Q4KMQ2	Anoctamin-6	ANO6
21.3668	21.5571	22.4651	0.21252	26.9054	27.1179	98.063	0	17.595	6	5	5	5	5	5	5	5	8.6	8.6	592	P50570;Q9UQ16	P50570	Dynamin-2	DNM2
23.7652	24.2648	25.0365	0.21248	29.1714	29.3839	82.431	0	45.865	17	22	13	13	13	13	13	13	21.2	21.5	1142	Q92499	Q92499	ATP-dependent RNA helicase DDX1	DDX1
22.3131	22.7456	23.5455	0.21061	26.3959	26.6065	44.385	0	22.338	3	4	3	3	3	3	3	3	11.6	11.6	963	Q15427	Q15427	Splicing factor 3B subunit 4	SF3B4
25.5598	25.9308	26.7572	0.20897	29.6104	29.8194	31.566	0	99.39	14	18	7	7	7	7	7	7	35	35	541	P45880	P45880	Voltage-dependent anion-selective channel protein 2	VDAC2
30.4443	30.7239	31.5909	0.20837	34.5261	34.7344	33.932	0	284.48	66	68	21	21	21	21	21	21	65.7	65.7	1368	Q9NUJ1	Q9NUJ1	Mycophenolic acid acyl-glucuronide esterase, mitochondrial	ABHD10
19.7094	20.3137	21.043	0.20816	24.0623	24.2705	67.638	0	4.1416	2	2	2	2	2	2	2	2	3.3	3.3	465	P30825	P30825	High affinity cationic amino acid transporter 1	SLC7A1
23.6181	24.1013	24.8798	0.20716	28.1911	28.3982	35.882	0	64.947	7	14	6	7	6	7	6	7	25.4	29.5	289	P09525	P09525	Annexin A4	ANXA4
21.2973	21.916	22.6396	0.2058	26.5743	26.7801	88.414	0	5.2769	4	4	3	3	3	3	3	3	4.8	4.8	245	P05556	P05556	Integrin beta-1	ITGB1
32.855	33.0911	33.9778	0.20505	37.4357	37.6407	56.068	0	323.31	252	298	48	50	48	50	48	50	80.2	88.1	636	P54578	P54578	Ubiquitin carboxyl-terminal hydrolase 14	USP14
18.7343	19.3747	20.0898	0.20402	24.9607	25.1647	133.96	0	20.597	2	2	2	2	2	2	2	2	2.8	2.8	1426	Q9UDY2	Q9UDY2	Tight junction protein ZO-2	TJP2
20.6453	21.0041	21.8358	0.20062	24.3944	24.595	29.841	0	5.1517	2	3	2	2	2	2	2	2	7.9	7.9	186	O75937	O75937	DnaJ homolog subfamily C member 8	DNAJC8
21.6686	22.0263	22.8585	0.19883	26.5253	26.7242	66.121	0	11.762	2	4	3	4	3	4	3	4	8.3	10.4	1545	Q9Y6M1;Q9NZI8;O00425	Q9Y6M1	Insulin-like growth factor 2 mRNA-binding protein 2	IGF2BP2
26.8805	27.0283	27.9563	0.19788	29.9894	30.1873	23.577	0	28.221	8	11	7	8	7	8	7	8	31	31.5	523	P40429;Q6NVV1	P40429;Q6NVV1	60S ribosomal protein L13a;Putative 60S ribosomal protein L13a protein RPL13AP3	RPL13A	RPL13AP3
24.3801	24.4969	25.4397	0.19637	28.1113	28.3076	34.93	0	11.371	1	8	6	6	6	6	6	6	28.3	28.3	1179	Q96AG4	Q96AG4	Leucine-rich repeat-containing protein 59	LRRC59
28.8917	29.2564	30.0855	0.1957	31.5262	31.7219	17.965	0	56.27	23	21	6	6	6	6	6	6	42.3	42.3	748	P62979;P62987;P0CG47;P0CG48	P62979;P62987;P0CG47;P0CG48	Ubiquitin-40S ribosomal protein S27a;Ubiquitin;40S ribosomal protein S27a;Ubiquitin-60S ribosomal protein L40;Ubiquitin;60S ribosomal protein L40;Polyubiquitin-B;Ubiquitin;Polyubiquitin-C;Ubiquitin	RPS27A	UBA52	UBB	UBC
20.7171	21.3319	22.057	0.19543	26.0419	26.2373	68.76	0	9.7908	0	6	4	6	4	6	4	6	7.6	10	1335	Q9H845	Q9H845	Acyl-CoA dehydrogenase family member 9, mitochondrial	ACAD9
22.5331	22.9249	23.7422	0.19518	26.996	27.1912	52.739	0	21.818	5	6	3	3	3	3	3	3	11.1	11.1	383	P20073	P20073	Annexin A7	ANXA7
18.426	19.5759	20.1126	0.19423	24.4187	24.613	91.173	0.0007776	3.0696	1	4	2	2	2	2	2	2	2.9	2.9	1033	Q63ZY3	Q63ZY3	KN motif and ankyrin repeat domain-containing protein 2	KANK2
23.0976	23.4968	24.311	0.19388	27.4935	27.6874	62.333	0	24.565	5	9	4	4	4	4	3	3	11.6	11.6	1526	Q9Y5A9	Q9Y5A9	YTH domain-containing family protein 2	YTHDF2
24.0916	24.4447	25.2789	0.19375	28.6012	28.795	45.745	0	43.077	11	9	6	7	6	7	6	7	15.8	22.8	157	O60884	O60884	DnaJ homolog subfamily A member 2	DNAJA2
25.6525	26.0075	26.8409	0.19359	28.5093	28.7029	19.329	0	28.507	6	9	4	5	4	5	3	4	26.8	29.9	790	P84103	P84103	Serine/arginine-rich splicing factor 3	SRSF3
24.0026	24.5156	25.2818	0.19354	28.3894	28.583	48.442	0	50.923	7	11	9	9	9	9	9	9	28.3	28.3	405	P22695	P22695	Cytochrome b-c1 complex subunit 2, mitochondrial	UQCRC2
24.1414	24.5582	25.3648	0.18954	28.3145	28.5041	51.556	0	20.087	8	11	8	9	8	9	8	9	19.2	21.5	274	P08621	P08621	U1 small nuclear ribonucleoprotein 70 kDa	SNRNP70
32.9727	33.1335	34.0553	0.18597	37.5144	37.7004	52.904	0	323.31	272	304	45	46	45	46	45	46	77.2	77.6	53	O00232	O00232	26S proteasome non-ATPase regulatory subunit 12	PSMD12
31.0117	31.2543	32.1381	0.18387	36.3807	36.5645	100.69	0	323.31	195	204	56	56	56	56	56	56	60.3	60.3	823	Q05086	Q05086	Ubiquitin-protein ligase E3A	UBE3A
23.3608	23.2598	24.3112	0.18355	26.5094	26.693	25.486	0	22.263	4	2	2	1	2	1	2	1	15.6	7.6	273	P08579	P08579	U2 small nuclear ribonucleoprotein B	SNRPB2
26.769	26.8933	27.8325	0.1826	31.6583	31.8409	59.75	0	130.73	39	47	22	22	22	22	22	22	48.5	48.5	421	P25705	P25705	ATP synthase subunit alpha, mitochondrial	ATP5A1
23.8617	24.1279	25.001	0.18254	26.8706	27.0531	19.193	0	22.88	9	8	3	3	3	3	3	3	26.8	26.8	1507	Q9Y3E5	Q9Y3E5	Peptidyl-tRNA hydrolase 2, mitochondrial	PTRH2
20.194	20.1688	21.1814	0.18216	25.3416	25.5238	88.067	0	9.4536	3	3	2	2	2	2	2	2	5.6	5.6	524	P40763	P40763	Signal transducer and activator of transcription 3	STAT3
27.1914	27.5246	28.3676	0.17973	30.5592	30.7389	22.876	0	53.76	17	21	9	9	9	9	9	9	46.6	46.6	552	P46782	P46782	40S ribosomal protein S5;40S ribosomal protein S5, N-terminally processed	RPS5
24.3012	24.5072	25.4079	0.17836	27.9805	28.1589	24.68	0	26.273	6	8	4	4	4	4	4	4	24.2	24.2	1144	Q92520	Q92520	Protein FAM3C	FAM3C
23.8692	24.1924	25.0398	0.17698	29.1209	29.2979	68.569	0	50.798	19	29	16	16	16	16	16	16	35.3	35.3	235	P04843	P04843	Dolichyl-diphosphooligosaccharide--protein glycosyltransferase subunit 1	RPN1
25.1132	25.3676	26.246	0.17507	30.0737	30.2488	89.191	0	157.06	26	34	16	16	16	16	16	16	33	31.7	1233	Q96SB3	Q96SB3	Neurabin-2	PPP1R9B
34.1073	34.2956	35.2045	0.17471	38.6801	38.8548	49.184	0	323.31	311	330	38	41	38	41	38	41	77.7	82.7	704	P62191	P62191	26S protease regulatory subunit 4	PSMC1
29.3716	29.6672	30.527	0.17245	31.7234	31.8959	11.74	0	40.017	14	10	6	6	6	6	6	6	52.4	52.4	479	P31949	P31949	Protein S100-A11;Protein S100-A11, N-terminally processed	S100A11
24.6603	25.0296	25.8567	0.17202	31.2107	31.3827	195.46	0	306.88	50	67	33	39	33	39	33	39	29.7	34.3	833	Q07157	Q07157	Tight junction protein ZO-1	TJP1
26.8875	26.4348	27.6788	0.17107	30.2665	30.4376	44.76	0	59.415	14	18	9	9	9	9	9	9	28.2	28.2	679	P61160	P61160	Actin-related protein 2	ACTR2
26.2956	26.502	27.4025	0.16755	31.0342	31.2018	49.844	0	154.58	47	42	17	16	17	16	17	16	60.2	58	1355	Q9NR12	Q9NR12	PDZ and LIM domain protein 7	PDLIM7
26.9467	27.2027	28.0803	0.16679	31.9515	32.1183	69.147	0	137.56	50	52	23	23	23	23	15	15	36	36	369	P17844	P17844	Probable ATP-dependent RNA helicase DDX5	DDX5
22.3053	22.4721	23.3911	0.1659	27.3159	27.4818	80.419	0	44.269	7	9	6	6	6	6	5	5	12.4	12.5	211	O95573	O95573	Long-chain-fatty-acid--CoA ligase 3	ACSL3
32.1324	32.2879	33.2122	0.16537	35.5248	35.6902	42.153	0	211	82	90	16	16	16	16	16	16	27.3	27.3	981	Q16186	Q16186	Proteasomal ubiquitin receptor ADRM1	ADRM1
26.0368	26.2747	27.1606	0.16526	30.0402	30.2055	41.92	0	129.18	26	18	13	13	13	13	13	13	58.3	53.9	1242	Q99536	Q99536	Synaptic vesicle membrane protein VAT-1 homolog	VAT1
23.9067	24.192	25.0564	0.16472	28.1034	28.2681	40.094	0	18.814	4	5	4	4	4	4	4	4	14.9	14.9	792	Q00325	Q00325	Phosphate carrier protein, mitochondrial	SLC25A3
19.9931	20.3166	21.1639	0.16391	26.2711	26.435	208.73	0	13.145	7	8	6	6	6	6	6	6	3.7	3.7	605	P51610	P51610	Host cell factor 1;HCF N-terminal chain 1;HCF N-terminal chain 2;HCF N-terminal chain 3;HCF N-terminal chain 4;HCF N-terminal chain 5;HCF N-terminal chain 6;HCF C-terminal chain 1;HCF C-terminal chain 2;HCF C-terminal chain 3;HCF C-terminal chain 4;HCF C-terminal chain 5;HCF C-terminal chain 6	HCFC1
19.4446	19.5608	20.5039	0.16302	24.7451	24.9082	79.467	0	5.6343	2	2	2	2	2	2	2	2	5.4	5.4	452	P28331	P28331	NADH-ubiquinone oxidoreductase 75 kDa subunit, mitochondrial	NDUFS1
22.9748	23.2757	24.1331	0.16186	28.5357	28.6976	114.76	0	33.997	10	17	9	12	9	12	9	12	10.6	14.3	361	P16615;O14983;Q93084	P16615	Sarcoplasmic/endoplasmic reticulum calcium ATPase 2	ATP2A2
22.0402	21.4288	22.7667	0.16031	25.6583	25.8186	33.81	0	8.7862	3	1	2	1	2	1	2	1	11.4	5	1326	Q9H4A6	Q9H4A6	Golgi phosphoprotein 3	GOLPH3
23.0052	23.5013	24.2745	0.16015	26.1512	26.3114	14.173	0	17.301	2	3	3	3	3	3	3	3	32	32	650	P55769	P55769	NHP2-like protein 1;NHP2-like protein 1, N-terminally processed	NHP2L1
24.5029	24.6489	25.5778	0.15966	28.8517	29.0114	50.47	0	39.705	9	9	15	14	4	3	4	3	49.9	43.8	825	Q05639	Q05639	Elongation factor 1-alpha 2	EEF1A2
24.6307	24.9474	25.7977	0.15865	27.486	27.6446	15.521	0	32.88	4	7	3	3	3	3	3	3	31	31	1363	Q9NS69	Q9NS69	Mitochondrial import receptor subunit TOM22 homolog	TOMM22
24.9247	25.0077	25.9668	0.15678	28.1721	28.3289	20.825	0	12.418	8	8	5	5	5	5	5	5	34.8	34.8	684	P61224;A0A0J9YXB3;A6NIZ1;P62834	P61224;A0A0J9YXB3;A6NIZ1;P62834	Ras-related protein Rap-1b;Ras-related protein Rap-1b-like protein;Ras-related protein Rap-1A	RAP1B	RAP1A
25.9721	26.2491	27.1173	0.15668	29.5834	29.7401	23.593	0	34.449	9	10	6	6	6	6	5	5	32.7	32.7	387	P20340;Q9NRW1;Q14964	P20340;Q9NRW1	Ras-related protein Rab-6A;Ras-related protein Rab-6B	RAB6A	RAB6B
29.9467	30.1939	31.0756	0.15653	36.4835	36.64	204.29	0	323.31	324	369	102	107	102	107	102	107	66.3	66.7	1031	Q5VYK3	Q5VYK3	Proteasome-associated protein ECM29 homolog	ECM29
23.2514	23.3083	24.2801	0.15634	26.8753	27.0316	40.968	0	14.744	2	4	6	5	6	5	6	5	28	23.6	779	P78406	P78406	mRNA export factor	RAE1
21.527	22.0871	22.8341	0.15607	27.6427	27.7988	151.66	0	16.867	1	7	5	6	5	6	5	6	5.6	6.2	1044	Q6P2E9	Q6P2E9	Enhancer of mRNA-decapping protein 4	EDC4
23.0616	23.8104	24.4841	0.15585	26.8195	26.9753	21.539	0	8.4093	3	5	2	3	2	3	2	3	14	22.6	1375	Q9NVJ2;Q96BM9	Q9NVJ2;Q96BM9	ADP-ribosylation factor-like protein 8B;ADP-ribosylation factor-like protein 8A	ARL8B	ARL8A
17.4687	18.7116	19.22	0.15498	23.0905	23.2455	71.947	0	3.7826	2	1	2	2	2	2	2	2	3.1	3.1	1117	Q8NBF6	Q8NBF6	Late secretory pathway protein AVL9 homolog	AVL9
23.2984	23.4739	24.3888	0.15434	28.8887	29.043	122.85	0	59.058	10	12	12	11	12	11	12	11	15.6	13.9	1271	Q9BSJ8	Q9BSJ8	Extended synaptotagmin-1	ESYT1
21.3881	21.7703	22.5918	0.15359	28.8318	28.9854	292.75	0	53.336	13	17	20	21	20	21	20	21	10.1	10.8	1154	Q92616	Q92616	Translational activator GCN1	GCN1L1
22.4469	22.2923	23.3717	0.15305	27.9644	28.1174	87.687	0	26.723	9	11	10	10	10	10	10	10	20.1	18.6	72	O14639	O14639	Actin-binding LIM protein 1	ABLIM1
25.613	26.1069	26.881	0.15207	30.155	30.307	47.371	0	84.214	21	31	14	16	14	16	14	16	45.5	51.9	678	P61158;Q9P1U1	P61158	Actin-related protein 3	ACTR3
22.8599	23.2947	24.0936	0.15006	27.8347	27.9848	114.53	0	23.146	7	12	7	8	7	8	7	8	9.4	10.9	909	Q14157	Q14157	Ubiquitin-associated protein 2-like	UBAP2L
28.4641	28.7374	29.6072	0.14922	32.7025	32.8517	37.429	0	271.11	77	96	25	26	25	26	25	26	68.8	68.8	404	P22626	P22626	Heterogeneous nuclear ribonucleoproteins A2/B1	HNRNPA2B1
24.8192	25.3537	26.1111	0.14797	29.8003	29.9482	69.72	0	90.103	23	31	16	16	16	16	14	14	38.6	38.6	599	P51114;Q06787	P51114	Fragile X mental retardation syndrome-related protein 1	FXR1
24.1436	23.8233	24.9923	0.1479	28.2117	28.3596	36.56	0	55.947	7	6	6	6	6	6	6	6	29.2	29.2	1379	Q9NWV8	Q9NWV8	BRISC and BRCA1-A complex member 1	BABAM1
25.2202	25.4737	26.3525	0.14744	31.3698	31.5173	138.34	0	153.54	43	65	28	32	28	32	28	32	32	36.2	629	P53621	P53621	Coatomer subunit alpha;Xenin;Proxenin	COPA
22.1868	22.2652	23.2265	0.1468	27.5779	27.7247	88.929	0	23.172	9	9	7	7	7	7	7	7	12.2	12.2	890	Q13618	Q13618	Cullin-3	CUL3
25.7342	26.2416	27.0101	0.14254	28.4807	28.6232	17.695	0	42.16	10	15	6	6	6	6	6	6	30.8	30.8	725	P62750	P62750	60S ribosomal protein L23a	RPL23A
24.5653	24.6799	25.6238	0.1409	27.8389	27.9798	20.505	0	26.446	7	5	5	5	5	5	5	5	33.5	33.5	1420	Q9UBQ0	Q9UBQ0	Vacuolar protein sorting-associated protein 29	VPS29
23.9361	24.0036	24.9702	0.13912	27.8663	28.0054	28.068	0	15.524	6	7	4	4	4	4	4	4	22.5	22.5	1481	Q9Y224	Q9Y224	UPF0568 protein C14orf166	C14orf166
25.6121	25.8507	26.7363	0.13789	30.0214	30.1593	78.365	0	78.544	20	25	11	12	11	12	11	12	22	25.8	918	Q14444	Q14444	Caprin-1	CAPRIN1
26.0364	26.1334	27.0857	0.13673	30.1507	30.2875	37.512	0	83.262	18	23	14	12	14	12	5	5	48.2	45.8	702	P62136	P62136	Serine/threonine-protein phosphatase PP1-alpha catalytic subunit	PPP1CA
21.863	22.2068	23.0451	0.1363	27.1455	27.2818	86.16	0	11.35	3	5	5	5	5	5	5	5	8	8	965	Q15436	Q15436	Protein transport protein Sec23A	SEC23A
33.0725	33.3288	34.2064	0.13609	38.1609	38.297	60.977	0	323.31	301	324	55	55	55	55	55	55	79.2	79.2	113	O43242	O43242	26S proteasome non-ATPase regulatory subunit 3	PSMD3
27.3635	27.6812	28.5311	0.13414	31.1137	31.2478	26.888	0	71.707	22	25	9	9	9	9	9	9	40.1	40.1	1084	Q86V81	Q86V81	THO complex subunit 4	ALYREF
27.8345	28.1597	29.0062	0.13407	30.2225	30.3566	13.373	0	24.227	16	15	5	5	5	5	5	5	29.4	29.4	666	P60866	P60866	40S ribosomal protein S20	RPS20
25.669	25.9883	26.8375	0.13291	28.0532	28.1861	11.309	0	58.11	12	8	5	5	5	5	4	4	53	53	976	Q15836;L7N2F9;P63027	Q15836;L7N2F9;P63027	Vesicle-associated membrane protein 3;Vesicle-associated membrane protein 2	VAMP3	VAMP2
20.9584	21.7107	22.383	0.13274	27.0776	27.2104	134.41	0	16.685	6	8	5	6	5	6	5	6	5.3	6.6	5	A1L390	A1L390	Pleckstrin homology domain-containing family G member 3	PLEKHG3
21.364	21.2771	22.3212	0.13239	26.3522	26.4846	75.718	0	8.4474	4	0	3	2	3	2	3	2	6.8	5.1	1330	Q9H6T3	Q9H6T3	RNA polymerase II-associated protein 3	RPAP3
28.7087	28.9351	29.8263	0.13204	33.0449	33.1769	38.714	0	323.31	68	76	30	30	30	30	30	30	72.8	72.8	230	P04083	P04083	Annexin A1	ANXA1
21.9982	22.4688	23.2526	0.13182	27.352	27.4839	76.689	0	9.0569	3	8	6	6	6	6	6	6	12.4	12.4	360	P16435	P16435	NADPH--cytochrome P450 reductase	POR
17.937	18.3793	19.1751	0.13181	24.6084	24.7402	193.1	0	9.0763	4	2	4	3	4	3	4	3	3.3	2.3	1332	Q9H792	Q9H792	Pseudopodium-enriched atypical kinase 1	PEAK1
19.7774	19.6367	20.7088	0.13132	25.0104	25.1418	89.13	0	7.9782	3	2	2	1	2	1	2	1	3.6	0.9	162	O75152;A0A1B0GUI2	O75152;A0A1B0GUI2	Zinc finger CCCH domain-containing protein 11A	ZC3H11A
25.2226	25.5529	26.3972	0.13096	30.7841	30.9151	112.89	0	140.16	38	44	25	25	25	25	23	23	30.3	31.7	238	P05023;P13637;P50993;Q13733;P20648	P05023	Sodium/potassium-transporting ATPase subunit alpha-1	ATP1A1
34.7319	34.9157	35.8267	0.12997	38.9766	39.1065	41.792	0	323.31	347	379	33	33	33	33	2	2	95.2	87.5	763	P63261	P63261	Actin, cytoplasmic 2;Actin, cytoplasmic 2, N-terminally processed	ACTG1
24.8911	24.9769	25.9347	0.1296	27.6415	27.7711	10.112	0	10.976	4	4	2	2	2	2	2	2	25.6	25.6	575	P49458	P49458	Signal recognition particle 9 kDa protein	SRP9
25.6074	25.1676	26.4042	0.12901	29.0131	29.1421	29.506	0	57.668	15	14	8	7	8	7	8	7	34.6	29.9	687	P61289	P61289	Proteasome activator complex subunit 3	PSME3
25.4579	25.6398	26.5517	0.12729	31.0368	31.164	107.14	0	140.95	38	44	24	24	24	24	24	24	34.6	34.3	628	P53618	P53618	Coatomer subunit beta	COPB1
23.8499	24.2638	25.0716	0.12625	31.9734	32.0997	532.4	0	315.94	100	118	79	82	79	82	79	82	21.7	22.5	913	Q14204	Q14204	Cytoplasmic dynein 1 heavy chain 1	DYNC1H1
25.9873	26.1824	27.0882	0.12617	28.5728	28.699	17.018	0	12.187	10	11	5	5	5	5	5	5	33.8	33.8	630	P53680	P53680	AP-2 complex subunit sigma	AP2S1
21.6528	21.3708	22.5187	0.12593	26.8883	27.0143	100.67	0	18.292	11	8	6	6	6	6	6	6	7.5	7.5	1283	Q9BXP5	Q9BXP5	Serrate RNA effector molecule homolog	SRRT
26.649	26.986	27.8273	0.12459	31.311	31.4356	56.65	0	93.854	33	32	15	16	15	16	15	16	32.5	36.8	111	O43175	O43175	D-3-phosphoglycerate dehydrogenase	PHGDH
20.5828	21.5984	22.1782	0.12451	26.316	26.4405	86.478	0	14.443	2	6	2	3	2	3	2	3	3.8	5.5	966	Q15437	Q15437	Protein transport protein Sec23B	SEC23B
23.1317	22.9575	24.0472	0.12258	29.7891	29.9117	231.6	0	135.2	33	39	28	29	28	29	28	29	17.7	18.5	1160	Q92817;A8MZ36	Q92817	Envoplakin	EVPL
24.6593	24.7943	25.7284	0.12141	28.5201	28.6415	22.11	0	28.471	13	12	7	6	7	6	7	6	41.7	36.2	829	Q06830;Q13162	Q06830	Peroxiredoxin-1	PRDX1
24.7746	24.8512	25.8134	0.12038	28.304	28.4243	31.279	0	18.861	6	6	3	3	3	3	3	3	20.9	20.9	280	P09012	P09012	U1 small nuclear ribonucleoprotein A	SNRPA
22.7124	23.0337	23.8819	0.11799	27.5901	27.7081	79.154	0	14.446	4	7	5	5	5	5	5	5	10.3	10.3	1428	Q9UEY8	Q9UEY8	Gamma-adducin	ADD3
25.3144	25.3935	26.3545	0.11778	28.8451	28.9628	42.835	0	61.473	18	22	8	7	8	7	8	7	35.8	30.2	1148	Q92597	Q92597	Protein NDRG1	NDRG1
33.9575	34.1254	35.0439	0.11755	38.4357	38.5532	45.626	0	323.31	364	384	37	37	37	37	37	37	75.9	75.9	705	P62195;Q8NB90	P62195	26S protease regulatory subunit 8	PSMC5
23.1404	23.7257	24.4625	0.11596	27.0636	27.1796	33.697	0	10.718	2	6	5	5	4	4	4	4	18.1	18.1	1238	Q99439	Q99439	Calponin-2	CNN2
24.4183	24.5017	25.4606	0.11516	29.9537	30.0688	102.49	0	79.084	22	27	16	14	16	14	16	14	25.3	22	497	P35606	P35606	Coatomer subunit beta	COPB2
33.1717	33.2629	34.218	0.1099	37.7448	37.8547	45.531	0	323.31	206	210	43	44	43	44	43	44	84.8	86.1	938	Q15008	Q15008	26S proteasome non-ATPase regulatory subunit 6	PSMD6
23.2863	23.8179	24.5765	0.1091	27.3862	27.4953	39.586	0	4.471	4	6	3	3	3	3	3	3	6.7	6.7	868	Q13247;Q08170;Q13243	Q13247;Q08170	Serine/arginine-rich splicing factor 6;Serine/arginine-rich splicing factor 4	SRSF6	SRSF4
25.8703	26.2108	27.0506	0.10835	29.8646	29.973	27.991	0	45.429	18	22	9	9	9	9	9	9	23.6	23.6	604	P51572	P51572	B-cell receptor-associated protein 31	BCAP31
23.3893	23.5998	24.4984	0.10823	28.4071	28.5153	61.053	0	39.798	11	8	9	9	9	9	9	9	25.3	24.2	1398	Q9P0J1	Q9P0J1	[Pyruvate dehydrogenase [acetyl-transferring]]-phosphatase 1, mitochondrial	PDP1
21.0911	25.1343	25.2193	0.1073	28.7356	28.8429	48.043	0	3.9771	1	5	2	4	2	4	1	3	3.6	7.4	1064	Q7L1Q6	Q7L1Q6	Basic leucine zipper and W2 domain-containing protein 1	BZW1
21.8901	22.1878	23.0466	0.10725	27.2038	27.311	74.977	0.00075075	2.6483	2	2	2	2	2	2	2	2	3	3	114	O43301	O43301	Heat shock 70 kDa protein 12A	HSPA12A
20.1536	20.6881	21.4455	0.10705	26.1826	26.2897	121.89	0	8.7515	1	2	4	4	4	4	4	4	5.9	5.9	1391	Q9NZB2	Q9NZB2	Constitutive coactivator of PPAR-gamma-like protein 1	FAM120A
15.4314	16.4109	17.0027	0.10472	22.6047	22.7095	316.91	0	4.0202	2	2	2	2	2	2	2	2	0.8	0.8	1522	Q9Y520	Q9Y520	Protein PRRC2C	PRRC2C
33.5973	33.7285	34.6644	0.10422	38.2918	38.396	49.203	0	323.31	302	331	39	41	39	41	39	41	80.2	80.6	371	P17980	P17980	26S protease regulatory subunit 6A	PSMC3
33.6409	33.7501	34.6965	0.10286	38.3421	38.445	47.463	0	323.31	244	246	42	43	42	43	42	43	72.5	73.5	52	O00231	O00231	26S proteasome non-ATPase regulatory subunit 11	PSMD11
25.4613	25.4259	26.4437	0.10214	30.1148	30.217	57.21	0	87.073	39	33	22	21	22	21	22	21	47.2	45.6	563	P48444	P48444	Coatomer subunit delta	ARCN1
27.9685	28.0354	29.0023	0.10209	29.5022	29.6043	17.315	0	40.714	8	10	3	3	3	3	3	3	18.4	18.4	576	P49459	P49459	Ubiquitin-conjugating enzyme E2 A	UBE2A
22.5393	22.6673	23.6047	0.10183	27.104	27.2058	46.816	0	12.016	5	5	6	5	6	5	5	4	15.8	13.1	1533	Q9Y5X3	Q9Y5X3	Sorting nexin-5	SNX5
27.738	27.8978	28.8201	0.10139	30.7337	30.8351	28.68	0	52.888	16	13	9	9	9	9	9	9	27.3	27.3	726	P62753	P62753	40S ribosomal protein S6	RPS6
28.8056	28.8281	29.8169	0.10085	31.0547	31.1555	10.366	0	66.88	13	18	5	6	5	6	3	4	65.2	65.2	755	P63167	P63167	Dynein light chain 1, cytoplasmic	DYNLL1
29.5482	29.8572	30.711	0.10046	33.5293	33.6297	28.521	0	323.31	48	57	25	26	16	17	15	16	71	71.4	769	P67936;Q2TAC2	P67936	Tropomyosin alpha-4 chain	TPM4
23.6993	23.7789	24.7396	0.09991	29.1477	29.2476	100.23	0	46.689	15	13	12	11	12	11	12	11	22.3	22.8	877	Q13435	Q13435	Splicing factor 3B subunit 2	SF3B2
21.6204	22.1799	22.9271	0.09972	26.2935	26.3932	46.939	0	5.7577	3	0	3	3	3	3	3	3	10.8	11.2	1497	Q9Y2T2;P53677	Q9Y2T2	AP-3 complex subunit mu-1	AP3M1
22.4511	22.9217	23.7055	0.09944	29.5214	29.6208	247.74	0	111.81	23	37	21	27	21	27	21	27	12.4	17	208	O95425	O95425	Supervillin	SVIL
20.7786	20.2098	21.522	0.09879	25.1485	25.2473	76.396	0	7.8934	2	2	3	2	3	2	3	2	8.7	7.1	1019	Q5JTW2	Q5JTW2	Centrosomal protein of 78 kDa	CEP78
23.5408	23.94	24.7542	0.09836	26.9877	27.0861	25.177	0	15.323	2	4	4	4	4	4	4	4	21.4	21.4	795	Q00688	Q00688	Peptidyl-prolyl cis-trans isomerase FKBP3	FKBP3
24.9624	25.2271	26.1008	0.09836	28.1837	28.2821	25.476	0	22.366	9	8	4	5	4	5	4	5	22.2	22.2	800	Q01130;Q9BRL6	Q01130	Serine/arginine-rich splicing factor 2	SRSF2
30.5417	30.489	31.5156	0.0983	34.375	34.4733	32.95	0	190.46	44	47	21	21	11	11	11	11	52.6	52.6	257	P06753	P06753	Tropomyosin alpha-3 chain	TPM3
22.4967	22.45	23.4736	0.09774	26.8519	26.9496	40.282	0	39.442	4	3	4	4	4	4	4	4	12.6	12.6	849	Q12792	Q12792	Twinfilin-1	TWF1
23.1907	23.3826	24.2898	0.09736	27.2049	27.3023	24.614	0	9.7067	6	7	3	3	3	3	3	3	15	15	343	P63162;P14678	P63162;P14678	Small nuclear ribonucleoprotein-associated protein N;Small nuclear ribonucleoprotein-associated proteins B and B	SNRPN	SNRPB
21.3176	21.4658	22.3936	0.0964	26.5571	26.6535	66.022	0	5.1643	0	4	2	3	2	3	2	3	5	7.5	832	Q07065	Q07065	Cytoskeleton-associated protein 4	CKAP4
29.5389	29.8301	30.6918	0.0964	33.5664	33.6628	49.724	0	197.88	45	46	15	15	15	15	15	15	44.3	44.3	1336	Q9H8M7	Q9H8M7	Protein FAM188A	FAM188A
21.6288	21.5884	22.6087	0.09411	26.2846	26.3787	66.228	0	6.8416	4	4	4	4	4	4	4	4	5.8	5.8	1124	Q8NHH9	Q8NHH9	Atlastin-2	ATL2
24.4363	25.0234	25.7595	0.09348	30.3419	30.4354	112.42	0	140.11	33	51	24	25	24	25	24	25	29.1	29.3	1514	Q9Y4E8;Q13107;P51784	Q9Y4E8	Ubiquitin carboxyl-terminal hydrolase 15	USP15
20.8129	20.4185	21.6292	0.09225	24.8808	24.9731	39.154	0	3.973	2	3	3	3	2	2	2	2	8.9	8.9	1004	Q4G0F5	Q4G0F5	Vacuolar protein sorting-associated protein 26B	VPS26B
27.0333	27.2284	28.1341	0.0921	30.8593	30.9514	27.566	0	26.854	22	21	14	13	14	13	14	13	44.8	44.4	780	P78417	P78417	Glutathione S-transferase omega-1	GSTO1
22.8385	22.889	23.864	0.09098	28.7398	28.8308	145.83	0	52.077	12	18	16	15	16	15	16	15	19.5	17.9	177	O75533	O75533	Splicing factor 3B subunit 1	SF3B1
33.3685	33.4659	34.418	0.09093	38.0094	38.1004	42.945	0	323.31	179	200	34	35	34	35	34	35	87	88.8	1469	Q9UNM6	Q9UNM6	26S proteasome non-ATPase regulatory subunit 13	PSMD13
25.0004	25.267	26.1399	0.08947	29.2278	29.3172	42.502	0	54.579	14	16	9	9	9	9	9	9	31.3	31.3	1065	Q7L2H7	Q7L2H7	Eukaryotic translation initiation factor 3 subunit M	EIF3M
25.1054	25.1849	26.1457	0.08884	30.5594	30.6482	129.93	0	62.312	16	18	6	6	6	6	6	6	9.6	9.6	1351	Q9NQC3	Q9NQC3	Reticulon-4	RTN4
21.6548	21.6888	22.6719	0.0878	26.6807	26.7685	102.64	0	19.653	7	5	5	5	5	5	5	5	8.2	8.2	962	Q15424;Q14151	Q15424;Q14151	Scaffold attachment factor B1;Scaffold attachment factor B2	SAFB	SAFB2
29.5134	29.6087	30.5618	0.08719	33.8744	33.9616	50.151	0	323.31	70	78	24	23	24	23	2	2	63.6	63.6	772	P68363;P68366;Q9H853	P68363;P68366	Tubulin alpha-1B chain;Tubulin alpha-4A chain	TUBA1B	TUBA4A
26.1353	26.1042	27.1199	0.08664	29.0437	29.1304	12.349	0	20.713	9	11	5	5	5	5	5	5	56.9	56.9	1302	Q9GZT3	Q9GZT3	SRA stem-loop-interacting RNA-binding protein, mitochondrial	SLIRP
26.1702	26.2851	27.2288	0.08643	32.0078	32.0942	166.57	0	210.12	78	89	48	50	48	50	48	50	37.8	38.1	907	Q14152	Q14152	Eukaryotic translation initiation factor 3 subunit A	EIF3A
27.4002	27.7813	28.6033	0.08637	32.6496	32.7359	76.613	0	210.11	49	52	26	27	26	27	26	27	33.7	33.9	379	P19338	P19338	Nucleolin	NCL
21.9313	21.9221	22.9267	0.08464	27.3753	27.46	81.744	0	25.269	6	8	8	7	7	6	7	6	15.2	13.2	346	P14923	P14923	Junction plakoglobin	JUP
27.9657	28.1387	29.0548	0.08403	29.5623	29.6464	14.551	0	20.267	8	9	3	4	3	4	3	4	18.7	26.8	537	P42766	P42766	60S ribosomal protein L35	RPL35
27.4046	27.8437	28.6408	0.08402	30.3645	30.4486	14.515	0	46.009	12	16	4	6	4	6	4	6	41.7	64.4	418	P25398	P25398	40S ribosomal protein S12	RPS12
27.1119	27.3392	28.23	0.08333	31.9067	31.99	61.585	0	215.37	50	51	25	26	25	26	25	26	47.1	48.2	914	Q14247	Q14247	Src substrate cortactin	CTTN
33.5477	33.7695	34.6628	0.08198	37.4661	37.5481	37.025	0	323.31	120	132	20	23	20	23	20	23	73.1	74.1	608	P51665	P51665	26S proteasome non-ATPase regulatory subunit 7	PSMD7
27.5313	27.6282	28.5805	0.08167	31.7476	31.8293	57.221	0	162.89	30	28	15	14	15	14	15	14	52.7	46.7	435	P26599;O95758	P26599	Polypyrimidine tract-binding protein 1	PTBP1
32.319	32.3342	33.3266	0.08095	36.4017	36.4827	37.606	0	323.31	95	108	24	26	24	26	24	26	85.4	87.8	1527	Q9Y5K5	Q9Y5K5	Ubiquitin carboxyl-terminal hydrolase isozyme L5	UCHL5
25.0185	25.3791	26.21	0.08081	28.5907	28.6715	21.868	0	19.64	7	11	4	5	4	5	4	5	25.1	29.8	166	O75340	O75340	Programmed cell death protein 6	PDCD6
28.2492	28.4458	29.3509	0.07899	34.108	34.187	123.92	0	323.31	129	137	54	54	54	54	54	54	53.6	53.8	958	Q15386	Q15386	Ubiquitin-protein ligase E3C	UBE3C
21.747	22.0376	22.8996	0.0781	26.5774	26.6555	47.578	0	15.544	4	4	4	4	4	4	4	4	10.7	14.7	290	P09543	P09543	2,3-cyclic-nucleotide 3-phosphodiesterase	CNP
25.3169	26.4326	26.98	0.07738	31.2802	31.3576	91.706	0	162.85	25	32	20	22	20	22	20	22	29.4	31.5	1225	Q96QK1	Q96QK1	Vacuolar protein sorting-associated protein 35	VPS35
27.2659	27.3312	28.2989	0.07723	30.5342	30.6114	18.431	0	50.834	25	29	12	13	12	13	12	13	53.8	53.8	715	P62280	P62280	40S ribosomal protein S11	RPS11
20.5914	20.6192	21.6054	0.07595	27.5236	27.5996	273.6	0	21.459	5	11	8	9	8	9	8	9	4	4.9	1046	Q6P2Q9	Q6P2Q9	Pre-mRNA-processing-splicing factor 8	PRPF8
25.2286	25.4482	26.3426	0.07499	30.2683	30.3433	69.842	0	65.737	23	26	20	19	20	19	20	19	34.6	34.5	326	P12956	P12956	X-ray repair cross-complementing protein 6	XRCC6
24.2822	24.5883	25.4434	0.07372	26.3692	26.4429	8.0061	0	13.656	4	4	3	3	3	3	3	3	40.3	40.3	1417	Q9UBI6	Q9UBI6	Guanine nucleotide-binding protein G(I)/G(S)/G(O) subunit gamma-12	GNG12
28.3498	28.3111	29.3306	0.07366	33.5462	33.6198	87.334	0	318.02	87	86	38	39	38	39	38	39	56.3	56.5	532	P42224;Q14765	P42224	Signal transducer and activator of transcription 1-alpha/beta	STAT1
21.1286	21.5216	22.3384	0.07363	26.9901	27.0637	117.36	0	12.469	5	4	6	7	6	7	6	7	6.3	8.2	1063	Q7L014	Q7L014	Probable ATP-dependent RNA helicase DDX46	DDX46
27.4422	27.5414	28.4927	0.07351	30.2293	30.3028	27.076	0	18.731	15	13	8	8	8	8	8	8	18.1	18.1	287	P09496	P09496	Clathrin light chain A	CLTA
20.2435	20.4701	21.3613	0.07349	26.2194	26.2929	136.76	0	28.476	9	9	7	8	7	8	7	8	7.2	7.9	1057	Q6ZU35	Q6ZU35	Uncharacterized protein KIAA1211	KIAA1211
34.1195	34.2586	35.1907	0.07272	38.8881	38.9609	48.633	0	323.31	334	360	48	48	48	48	48	48	79.2	79.2	501	P35998	P35998	26S protease regulatory subunit 7	PSMC2
29.171	29.3012	30.2376	0.07157	34.1611	34.2327	70.897	0	323.31	87	100	29	33	29	33	21	24	52.3	54.6	308	P11142	P11142	Heat shock cognate 71 kDa protein	HSPA8
26.9455	27.115	28.0327	0.07124	30.6534	30.7247	62.518	0	155.58	33	26	14	12	14	12	7	7	35.1	34	1463	Q9UMX0	Q9UMX0	Ubiquilin-1	UBQLN1
24.5103	24.6896	25.6028	0.07103	28.7792	28.8502	55.18	0	59.951	11	16	8	10	8	10	8	10	30.2	34.3	1462	Q9UMS4	Q9UMS4	Pre-mRNA-processing factor 19	PRPF19
20.2238	20.3967	21.3128	0.0704	25.2868	25.3572	80.874	0	4.8417	3	1	2	2	2	2	2	2	2.9	2.9	1496	Q9Y2L9	Q9Y2L9	Leucine-rich repeat and calponin homology domain-containing protein 1	LRCH1
21.1133	21.5514	22.3489	0.06915	24.4433	24.5124	26.396	0	8.8455	2	2	1	2	1	2	1	2	5.2	11.7	1511	Q9Y3Y2	Q9Y3Y2	Chromatin target of PRMT1 protein	CHTOP
27.1832	27.5281	28.3659	0.06521	31.2018	31.267	28.723	0	96.255	27	25	12	12	12	12	12	12	53.4	53.4	828	Q06323	Q06323	Proteasome activator complex subunit 1	PSME1
24.4226	24.7245	25.5814	0.06144	27.9714	28.0329	20.511	0	26.12	9	12	4	5	4	5	2	3	26.7	31.1	374	P18085	P18085	ADP-ribosylation factor 4	ARF4
18.8167	19.5301	20.2171	0.06065	25.371	25.4316	197.58	0.00079114	3.2989	3	0	2	3	2	3	2	3	1.4	1.9	624	P52948	P52948	Nuclear pore complex protein Nup98-Nup96;Nuclear pore complex protein Nup98;Nuclear pore complex protein Nup96	NUP98
22.687	22.8937	23.7941	0.06045	26.6382	26.6987	36.049	0	8.4291	5	7	3	3	3	3	3	3	11.4	11.4	80	O14908	O14908	PDZ domain-containing protein GIPC1	GIPC1
24.69	24.7082	25.6991	0.05938	27.9587	28.0181	18.658	0	47.273	11	9	6	6	6	6	5	5	43.6	43.6	758	P63208	P63208	S-phase kinase-associated protein 1	SKP1
21.3176	21.5119	22.418	0.0593	26.7112	26.7705	123.9	0	5.8733	1	7	5	5	5	5	5	5	5.6	5.6	75	O14776	O14776	Transcription elongation regulator 1	TCERG1
31.0343	30.8997	31.9686	0.05889	34.8938	34.9527	32.85	0	323.31	77	102	32	33	32	33	4	6	61.6	61.6	268	P07951	P07951	Tropomyosin beta chain	TPM2
24.1232	24.3566	25.2446	0.05845	27.8795	27.9379	24.347	0	22.609	5	6	4	5	4	5	4	5	24.9	30.2	1454	Q9UL25	Q9UL25	Ras-related protein Rab-21	RAB21
22.0416	22.3231	23.1892	0.05708	29.1781	29.2352	269.76	0	91.614	17	34	19	24	19	24	19	24	11.4	14.1	1512	Q9Y490;Q9Y4G6	Q9Y490	Talin-1	TLN1
24.1379	24.1174	25.1277	0.05595	27.8744	27.9303	45.374	0	30.884	5	5	4	4	2	2	2	2	11.8	11.8	646	P55209	P55209	Nucleosome assembly protein 1-like 1	NAP1L1
25.3538	25.5393	26.4495	0.05548	29.0873	29.1427	30.84	0	58.318	8	13	6	7	6	7	6	7	30.5	31.8	863	Q13151	Q13151	Heterogeneous nuclear ribonucleoprotein A0	HNRNPA0
27.9293	28.0673	28.9999	0.05481	34.3122	34.367	189.25	0	323.31	169	178	81	86	81	86	81	86	61.7	62.3	555	P46940;Q13576;Q86VI3	P46940	Ras GTPase-activating-like protein IQGAP1	IQGAP1
25.5574	25.6495	26.6042	0.05468	28.3506	28.4053	14.57	0	40.324	8	7	5	5	5	5	5	5	33.8	33.8	508	P37108	P37108	Signal recognition particle 14 kDa protein	SRP14
26.9112	27.0685	27.992	0.05398	30.5152	30.5692	21.145	0	27.719	6	6	2	2	2	2	2	2	8.2	8.2	247	P05976;P08590	P05976;P08590	Myosin light chain 1/3, skeletal muscle isoform;Myosin light chain 3	MYL1	MYL3
31.2089	31.2893	32.2496	0.05387	36.6633	36.7171	89.321	0	323.31	235	225	63	65	63	65	63	65	75.7	75.8	643	P55072	P55072	Transitional endoplasmic reticulum ATPase	VCP
27.6447	27.8312	28.741	0.05346	34.8274	34.8809	274.61	0	323.31	330	351	131	137	131	137	125	131	62.2	63.2	798	Q01082;P11277	Q01082	Spectrin beta chain, non-erythrocytic 1	SPTBN1
24.6787	24.8829	25.7844	0.0531	28.1825	28.2356	41.331	0	16.72	9	12	6	7	6	7	6	7	17.3	22	590	P50502;Q8IZP2;Q8NFI4	P50502;Q8IZP2;Q8NFI4	Hsc70-interacting protein;Putative protein FAM10A4;Putative protein FAM10A5	ST13	ST13P4	ST13P5
27.3948	27.7977	28.6102	0.05301	29.1268	29.1798	12.254	0	19.726	7	8	3	3	3	3	3	3	29.5	29.5	1510	Q9Y3U8	Q9Y3U8	60S ribosomal protein L36	RPL36
24.5186	24.5749	25.547	0.05292	28.9474	29.0004	54.12	0	48.561	17	14	8	8	7	7	7	7	21.4	21.4	1467	Q9UN86	Q9UN86	Ras GTPase-activating protein-binding protein 2	G3BP2
20.9131	21.0604	21.9886	0.05251	24.5122	24.5647	35.196	0.0041841	1.9836	2	1	2	2	2	2	2	2	8.5	8.5	1191	Q96DH6	Q96DH6	RNA-binding protein Musashi homolog 2	MSI2
34.166	34.3292	35.2499	0.0525	38.8028	38.8553	47.366	0	323.31	307	311	48	47	48	47	48	47	90.7	90.7	540	P43686	P43686	26S protease regulatory subunit 6B	PSMC4
24.3293	24.5983	25.47	0.0504	28.9925	29.0429	55.21	0	42.612	18	18	8	9	8	9	8	9	24.2	26.5	1509	Q9Y3I0	Q9Y3I0	tRNA-splicing ligase RtcB homolog	RTCB
19.7062	19.8748	20.7929	0.05039	26.0514	26.1018	193.46	0	14.521	4	3	4	5	4	5	4	5	2.4	3.7	1394	Q9NZM3;CON__ENSEMBL:ENSBTAP00000001528;Q15811	Q9NZM3	Intersectin-2	ITSN2
26.8383	26.7508	27.7953	0.04916	28.7401	28.7893	14.606	0	7.7135	9	8	3	3	3	3	3	3	25.4	25.4	1047	Q6P5R6	Q6P5R6	60S ribosomal protein L22-like 1	RPL22L1
27.3569	27.3961	28.3766	0.04905	30.4887	30.5378	17.222	0	43.337	21	24	10	10	10	10	10	10	51	51	714	P62277	P62277	40S ribosomal protein S13	RPS13
23.7848	24.1393	24.9729	0.04772	29.1208	29.1685	75.378	0	35.065	14	17	15	15	15	15	15	15	27.9	27.9	634	P54136	P54136	Arginine--tRNA ligase, cytoplasmic	RARS
24.6096	24.8045	25.7104	0.047	28.5594	28.6064	37.92	0	30.055	9	8	4	4	4	4	4	4	21.6	21.6	89	O15126	O15126	Secretory carrier-associated membrane protein 1	SCAMP1
25.4969	25.3461	26.4235	0.0449	30.015	30.06	63.972	0	83.353	20	23	13	12	13	12	13	12	31.6	31	102	O15371	O15371	Eukaryotic translation initiation factor 3 subunit D	EIF3D
26.9869	27.1416	28.0663	0.04482	30.0093	30.0541	17.779	0	13.151	9	6	4	4	4	4	4	4	25.5	25.5	786	P83731	P83731	60S ribosomal protein L24	RPL24
26.3294	26.3519	27.3407	0.04469	31.8406	31.8853	77.515	0	174.39	50	49	26	27	26	27	26	27	46.6	48.8	613	P52272	P52272	Heterogeneous nuclear ribonucleoprotein M	HNRNPM
25.9687	26.2069	27.0927	0.04462	32.5887	32.6334	211.33	0	252.59	76	80	45	45	45	45	45	45	29.6	29.7	935	Q14997	Q14997	Proteasome activator complex subunit 4	PSME4
26.1943	26.3464	27.2724	0.04427	30.6746	30.7189	52.164	0	111.08	34	29	14	15	14	15	13	14	42.5	42.5	870	Q13283	Q13283	Ras GTPase-activating protein-binding protein 1	G3BP1
22.9303	23.2591	24.1041	0.04246	26.853	26.8955	30.281	0	5.6399	2	2	2	2	2	2	2	2	8	8	1308	Q9H0E2	Q9H0E2	Toll-interacting protein	TOLLIP
23.3648	23.3471	24.356	0.0415	27.1111	27.1526	29.062	0	9.7479	5	5	4	4	4	4	4	4	20.9	17.4	183	O75822	O75822	Eukaryotic translation initiation factor 3 subunit J	EIF3J
22.3344	21.73	23.0636	0.04108	26.7234	26.7645	48.473	0	17.083	4	2	4	3	4	3	4	3	11.3	8.7	368	P17706	P17706	Tyrosine-protein phosphatase non-receptor type 2	PTPN2
24.9898	25.0874	26.0394	0.04107	29.2329	29.274	38.914	0	22.735	11	9	9	8	9	8	9	8	30.9	30.3	567	P48729;Q8N752	P48729;Q8N752	Casein kinase I isoform alpha;Casein kinase I isoform alpha-like	CSNK1A1	CSNK1A1L
29.4794	29.5876	30.5345	0.04101	31.8012	31.8422	13.936	0	24.52	10	11	4	4	4	4	2	2	35.9	35.9	297	Q99878;Q96KK5;Q9BTM1;Q16777;Q6FI13;P20671;P0C0S8;Q93077;Q7L7L0;P04908	Q99878;Q96KK5;Q9BTM1;Q16777;Q6FI13;P20671;P0C0S8;Q93077;Q7L7L0;P04908	Histone H2A type 1-J;Histone H2A type 1-H;Histone H2A.J;Histone H2A type 2-C;Histone H2A type 2-A;Histone H2A type 1-D;Histone H2A type 1;Histone H2A type 1-C;Histone H2A type 3;Histone H2A type 1-B/E	HIST1H2AJ	HIST1H2AH	H2AFJ	HIST2H2AC	HIST2H2AA3	HIST1H2AD	HIST1H2AG	HIST1H2AC	HIST3H2A	HIST1H2AB
28.2233	28.3151	29.2699	0.04011	32.8014	32.8415	50.118	0	132.02	46	37	19	19	19	19	19	19	45.3	45.3	437	P26641	P26641	Elongation factor 1-gamma	EEF1G
22.2378	22.2433	23.2405	0.03923	26.3572	26.3964	40.313	0	7.6654	4	2	3	3	3	3	3	3	12.4	12.4	1280	Q9BWF3;Q9BQ04	Q9BWF3;Q9BQ04	RNA-binding protein 4;RNA-binding protein 4B	RBM4	RBM4B
24.528	24.754	25.6455	0.03878	28.9817	29.0205	49.895	0	53.528	12	10	23	22	4	4	2	2	59.2	59.2	1263	Q9BQE3	Q9BQE3	Tubulin alpha-1C chain	TUBA1C
26.0235	26.0042	27.0139	0.03838	27.548	27.5863	8.496	0.00081301	3.5886	4	3	2	2	2	2	2	2	26.3	26.3	14	P62308;A8MWD9	P62308;A8MWD9	Small nuclear ribonucleoprotein G;Putative small nuclear ribonucleoprotein G-like protein 15	SNRPG	SNRPGP15
21.6582	21.679	22.6686	0.03821	27.5948	27.6331	119.39	0	38.61	5	12	6	8	6	8	6	8	9.2	11.8	161	O75146	O75146	Huntingtin-interacting protein 1-related protein	HIP1R
24.6622	24.8779	25.7741	0.03803	29.9288	29.9668	80.272	0	97.476	21	21	21	21	13	13	13	13	35.5	35.5	1162	Q92841	Q92841	Probable ATP-dependent RNA helicase DDX17	DDX17
22.8564	22.9568	23.9075	0.03768	26.7613	26.799	26.72	0.001443	2.2035	3	0	2	2	2	2	2	2	9.8	9.8	1169	Q92979	Q92979	Ribosomal RNA small subunit methyltransferase NEP1	EMG1
24.4087	24.3857	25.3972	0.03729	31.0472	31.0845	233.11	0	252.69	65	70	46	48	46	48	46	48	30.2	31.2	1152	Q92614	Q92614	Unconventional myosin-XVIIIa	MYO18A
25.3034	22.9672	25.5641	0.03717	29.9519	29.989	85.496	0	31.594	12	7	11	9	11	9	10	8	18.1	14.6	487	P35222	P35222	Catenin beta-1	CTNNB1
25.1715	25.1941	26.1828	0.03654	29.38	29.4165	54.389	0	41.854	14	15	10	10	10	10	10	10	25.7	25.7	598	P50995;P27216	P50995	Annexin A11	ANXA11
20.2843	20.6038	21.4529	0.03633	24.647	24.6833	41.238	0	7.574	4	4	4	4	2	2	2	2	17.5	17.5	1172	Q95604	Q95604	HLA class I histocompatibility antigen, Cw-17 alpha chain	HLA-C
25.9886	26.0708	27.0303	0.03522	31.8949	31.9301	140.96	0	154.88	65	59	38	38	38	38	38	38	35.4	35.4	838	Q08211	Q08211	ATP-dependent RNA helicase A	DHX9
22.6697	23.2544	23.9914	0.03377	26.5213	26.5551	21.77	0	25.703	1	4	2	2	2	2	2	2	23.7	23.7	1506	Q9Y3D9	Q9Y3D9	28S ribosomal protein S23, mitochondrial	MRPS23
21.5858	21.8558	22.7271	0.03365	26.8827	26.9164	70.157	0	6.1123	2	3	5	5	5	5	5	5	8.5	8.5	1407	Q9P2B4	Q9P2B4	CTTNBP2 N-terminal-like protein	CTTNBP2NL
23.001	23.5365	24.2934	0.03353	27.8195	27.853	59.069	0	12.76	2	4	8	9	7	8	7	8	19	20.9	886	Q13596	Q13596	Sorting nexin-1	SNX1
27.7753	27.9797	28.8811	0.03147	34.32	34.3515	191.61	0	323.31	186	211	75	76	75	76	59	58	50.1	50.1	794	Q00610	Q00610	Clathrin heavy chain 1	CLTC
25.1678	25.28	26.225	0.03017	29.4978	29.528	64.132	0	63.56	21	18	12	11	12	11	12	11	31.9	30.4	344	P14866;M0QYT0	P14866;M0QYT0	Heterogeneous nuclear ribonucleoprotein L	HNRNPL
19.2815	19.3638	20.3233	0.03012	24.4842	24.5143	88.367	0.00077399	2.9967	2	2	1	2	1	2	1	2	1.7	3.2	588	P50416	P50416	Carnitine O-palmitoyltransferase 1, liver isoform	CPT1A
20.1334	21.4265	21.9202	0.02973	27.9291	27.9589	304.1	0	52.003	5	11	10	12	10	12	10	12	4.9	6.6	921	Q14573	Q14573	Inositol 1,4,5-trisphosphate receptor type 3	ITPR3
25.0312	25.1214	26.077	0.02868	29.3512	29.3799	39.93	0	64.653	11	15	8	10	8	10	8	10	29.8	38.4	103	O15372	O15372	Eukaryotic translation initiation factor 3 subunit H	EIF3H
27.9615	28.0978	29.0313	0.02784	35.1425	35.1703	284.54	0	323.31	347	379	154	158	154	158	154	158	66.9	67.4	894	Q13813	Q13813	Spectrin alpha chain, non-erythrocytic 1	SPTAN1
27.001	27.2172	28.1132	0.02763	30.2326	30.2602	17.818	0	127.57	17	21	6	6	6	6	6	6	54.5	54.5	459	P30050	P30050	60S ribosomal protein L12	RPL12
19.8681	19.8186	20.8435	0.02749	25.471	25.4985	104.06	0	3.7274	0	3	2	2	2	2	2	2	2.6	2.6	1043	Q6P1N0	Q6P1N0	Coiled-coil and C2 domain-containing protein 1A	CC2D1A
25.7185	25.7706	26.7448	0.02726	31.3983	31.4256	103.06	0	225.51	53	45	48	48	26	26	25	25	57.2	57.2	325	P12814	P12814	Alpha-actinin-1	ACTN1
24.2791	24.6442	25.4731	0.02683	29.5911	29.6179	82.17	0	130.15	19	24	11	12	11	12	11	12	17.6	19.7	1535	Q9Y608	Q9Y608	Leucine-rich repeat flightless-interacting protein 2	LRRFIP2
27.4193	27.5209	28.471	0.02575	30.5944	30.6202	22.492	0	114.24	17	17	7	7	7	7	7	7	56.2	56.2	623	P52943	P52943	Cysteine-rich protein 2	CRIP2
22.8684	22.641	23.7591	0.02331	27.0411	27.0645	42.613	0	19.434	4	4	3	3	3	3	3	3	15.2	15.2	680	P61163	P61163	Alpha-centractin	ACTR1A
22.621	23.1191	23.8914	0.0232	28.4247	28.4479	96.022	0	33.326	9	11	6	7	6	7	6	7	10.8	12.1	1132	Q8WUM4	Q8WUM4	Programmed cell death 6-interacting protein	PDCD6IP
21.7431	21.6704	22.7072	0.01971	25.6653	25.685	36.588	0	6.6981	5	4	2	1	2	1	2	1	8.4	3.9	697	P61964	P61964	WD repeat-containing protein 5	WDR5
25.3926	25.561	26.4792	0.01967	30.6038	30.6235	92.48	0	88.434	35	36	20	20	20	20	20	20	34.4	34.4	652	P55884	P55884	Eukaryotic translation initiation factor 3 subunit B	EIF3B
24.7856	25.0885	25.945	0.01924	26.8987	26.918	12.469	0	3.9637	4	4	2	2	2	2	2	2	16	16	1174	Q969Q0;H7BZ11;P83881	Q969Q0;H7BZ11;P83881	60S ribosomal protein L36a-like;60S ribosomal protein L36a	RPL36AL	RPL36A-HNRNPH2	RPL36A
22.6619	22.7131	23.6877	0.01503	26.7348	26.7498	35.348	0	29.961	5	8	3	3	3	3	3	3	16.9	16.9	864	Q13155	Q13155	Aminoacyl tRNA synthase complex-interacting multifunctional protein 2	AIMP2
24.2206	24.0866	25.1551	0.01484	28.6421	28.657	57.563	0	81.453	15	10	9	9	9	9	9	9	25.6	25.6	1490	Q9Y285	Q9Y285	Phenylalanine--tRNA ligase alpha subunit	FARSA
17.8105	18.1273	18.9775	0.01441	23.8714	23.8858	128.79	0	8.9893	2	4	2	2	2	2	2	2	2	2	1492	Q9Y2A7	Q9Y2A7	Nck-associated protein 1	NCKAP1
24.4428	24.6998	25.577	0.01428	30.8903	30.9046	170.59	0	274.49	56	52	31	33	31	33	31	33	29.4	32.5	265	P07814	P07814	Bifunctional glutamate/proline--tRNA ligase;Glutamate--tRNA ligase;Proline--tRNA ligase	EPRS
25.2939	25.3081	26.301	0.01398	29.9067	29.9207	47.873	0	84.637	17	18	10	10	10	10	10	10	35.2	35.2	1471	Q9UNS2	Q9UNS2	COP9 signalosome complex subunit 3	COPS3
31.7379	31.8583	32.7994	0.01374	34.9154	34.9291	16.837	0	323.31	57	62	14	14	14	14	14	14	91.9	91.9	300	P0DP25;P0DP24;P0DP23;P27482;P02585	P0DP25;P0DP24;P0DP23
25.1281	25.43	26.2869	0.01368	28.893	28.9066	43.171	0	25.311	10	10	7	6	7	6	7	6	19.8	16.6	638	P54727;P54725	P54727	UV excision repair protein RAD23 homolog B	RAD23B
21.7385	21.9428	22.8443	0.01155	27.4159	27.4274	94.254	0	57.28	8	5	8	8	8	8	8	8	12	14.6	1414	Q9UBC2	Q9UBC2	Epidermal growth factor receptor substrate 15-like 1	EPS15L1
22.8083	22.9782	23.8958	0.01119	27.8999	27.9111	74.605	0	30.968	8	6	9	9	9	9	9	9	17.4	17.4	194	O76094	O76094	Signal recognition particle subunit SRP72	SRP72
25.6442	25.4849	26.5667	0.01086	29.9244	29.9352	51.109	0	88.361	27	26	14	13	14	13	14	13	39.6	37.5	528	P41091;Q2VIR3;F8W810	P41091;Q2VIR3;F8W810	Eukaryotic translation initiation factor 2 subunit 3;Putative eukaryotic translation initiation factor 2 subunit 3-like protein	EIF2S3	EIF2S3L
29.0524	29.1595	30.1069	0.01068	33.3618	33.3724	49.83	0	323.31	66	63	26	26	26	26	4	4	66.1	66.3	773	P68371;P04350	P68371;P04350	Tubulin beta-4B chain;Tubulin beta-4A chain	TUBB4B	TUBB4A
25.54	25.6426	26.5922	0.00959	29.8762	29.8858	57.861	0	104.42	25	22	12	12	12	12	12	12	33.5	33.5	614	P52292	P52292	Importin subunit alpha-1	KPNA2
27.5485	27.5838	28.5662	0.00905	30.9877	30.9967	24.146	0	58.392	23	24	11	12	11	12	11	12	47.1	47.1	688	P61313	P61313	60S ribosomal protein L15	RPL15
21.9263	22.1911	23.0648	0.00879	26.8317	26.8405	80.724	0	6.341	1	2	4	4	4	4	4	4	7.4	7.4	1111	Q8N556	Q8N556	Actin filament-associated protein 1	AFAP1
29.0552	29.0769	30.0661	0.00689	33.8858	33.8927	68.119	0	323.31	66	69	31	32	31	32	31	32	57.2	57.4	1125	Q8TAT6	Q8TAT6	Nuclear protein localization protein 4 homolog	NPLOC4
23.3672	23.2819	24.3252	0.0065	28.9923	28.9988	110.42	0	50.528	11	19	11	10	11	10	11	10	14.2	12.9	642	P55060	P55060	Exportin-2	CSE1L
24.2678	24.4728	25.374	0.00534	26.335	26.3403	14.688	0.00081967	3.6817	4	4	2	2	2	2	2	2	16.8	16.8	9	Q9GZQ8;A6NCE7;Q9H492	Q9GZQ8;A6NCE7;Q9H492	Microtubule-associated proteins 1A/1B light chain 3B;Microtubule-associated proteins 1A/1B light chain 3 beta 2;Microtubule-associated proteins 1A/1B light chain 3A	MAP1LC3B	MAP1LC3B2	MAP1LC3A
27.1611	27.1852	28.1732	0.00395	31.3858	31.3898	46.108	0	132.92	38	37	18	18	18	18	18	18	45.2	45.2	517	P39023;Q92901	P39023	60S ribosomal protein L3	RPL3
24.5781	24.9194	25.7588	0.00383	29.578	29.5818	66.726	0	96.07	21	23	12	13	12	13	12	13	25.7	29.3	1486	Q9Y262	Q9Y262	Eukaryotic translation initiation factor 3 subunit L	EIF3L
21.0051	21.102	22.0543	0.00226	28.6267	28.6289	422.39	0	32.554	17	11	13	14	13	14	13	14	4.8	5.1	1060	Q709C8	Q709C8	Vacuolar protein sorting-associated protein 13C	VPS13C
24.5069	24.6504	25.5804	0.00207	31.5108	31.5129	273.42	0	302.6	69	67	46	46	46	46	46	46	26	27.4	572	P49327	P49327	Fatty acid synthase;[Acyl-carrier-protein] S-acetyltransferase;[Acyl-carrier-protein] S-malonyltransferase;3-oxoacyl-[acyl-carrier-protein] synthase;3-oxoacyl-[acyl-carrier-protein] reductase;3-hydroxyacyl-[acyl-carrier-protein] dehydratase;Enoyl-[acyl-carrier-protein] reductase;Oleoyl-[acyl-carrier-protein] hydrolase	FASN
24.5963	24.7951	25.6991	0.00178	30.5937	30.5955	116.53	0	195.24	42	48	22	25	22	25	21	24	28.8	34	1053	Q6WCQ1	Q6WCQ1	Myosin phosphatase Rho-interacting protein	MPRIP
25.7416	25.8868	26.816	0.0007	30.951	30.9517	70.67	0	124.03	32	33	20	20	20	20	15	16	38.1	38.4	316	P11940;Q9H361;Q4VXU2;Q5JQF8;Q96DU9	P11940	Polyadenylate-binding protein 1	PABPC1
23.9802	24.3337	25.1678	-0.00075	28.4509	28.4501	46.662	0	29.143	9	9	7	7	7	7	7	7	29.6	29.6	1052	Q6UWZ7	Q6UWZ7	BRCA1-A complex subunit Abraxas	FAM175A
19.6676	19.9122	20.7951	-0.00125	25.1449	25.1436	117.15	0	32.277	3	4	2	2	2	2	2	2	1.9	1.9	1376	Q9NWH9	Q9NWH9	SAFB-like transcription modulator	SLTM
25.3894	25.5297	26.4613	-0.00163	28.8868	28.8851	17.298	0	11.261	9	9	4	5	4	5	1	2	30.9	37.5	403	P22392;O60361	P22392;O60361	Nucleoside diphosphate kinase B;Putative nucleoside diphosphate kinase	NME2	NME2P1
25.4565	25.526	26.4917	-0.00212	30.6686	30.6665	95.337	0	204.36	34	36	22	22	22	22	22	22	31.9	29.4	854	Q12906;Q96SI9	Q12906	Interleukin enhancer-binding factor 3	ILF3
25.4946	25.6653	26.5824	-0.00231	29.4555	29.4532	36.413	0	35.36	17	18	9	9	9	9	8	8	35.6	35.6	961	Q15417	Q15417	Calponin-3	CNN3
27.3931	27.5515	28.4745	-0.00329	30.2434	30.2401	15.86	0	34.572	16	18	8	7	8	7	8	7	46.7	41.5	745	P62910	P62910	60S ribosomal protein L32	RPL32
26.6306	26.6288	27.6297	-0.00524	31.6004	31.5952	69.602	0	110.35	40	47	23	22	23	22	18	17	51.2	47.2	146	O60506	O60506	Heterogeneous nuclear ribonucleoprotein Q	SYNCRIP
25.3499	25.3502	26.35	-0.00525	30.7134	30.7082	105.34	0	152.11	38	45	20	22	20	22	20	22	26.6	27.6	1245	Q99613;B5ME19	Q99613;B5ME19	Eukaryotic translation initiation factor 3 subunit C;Eukaryotic translation initiation factor 3 subunit C-like protein	EIF3C	EIF3CL
25.1295	25.2173	26.1741	-0.00621	28.9516	28.9454	22.782	0	29.963	14	13	7	7	7	7	7	7	46.8	46.8	234	P04792	P04792	Heat shock protein beta-1	HSPB1
29.9241	30.0387	30.9825	-0.00752	35.6884	35.6809	107.11	0	323.31	227	258	71	73	71	73	71	73	74.8	78.1	906	Q14149	Q14149	MORC family CW-type zinc finger protein 3	MORC3
27.128	27.3745	28.2565	-0.00866	29.5475	29.5388	9.1113	0	53.057	11	10	5	5	5	5	5	5	62.7	62.7	760	P63220	P63220	40S ribosomal protein S21	RPS21
23.944	24.1549	25.0533	-0.00897	29.0224	29.0134	67.567	0	28.864	17	14	9	8	9	8	9	8	18.9	15.5	445	P27824	P27824	Calnexin	CANX
27.4794	27.6278	28.5555	-0.01016	33.3524	33.3423	122.49	0	323.31	121	121	46	46	46	46	46	46	57.7	58.4	1227	Q96RU2	Q96RU2	Ubiquitin carboxyl-terminal hydrolase 28	USP28
27.7735	27.9777	28.8792	-0.01092	29.4337	29.4228	8.2178	0	17.661	6	6	2	2	2	2	2	2	34.3	34.3	757	P63173	P63173	60S ribosomal protein L38	RPL38
26.1146	26.1637	27.1393	-0.01093	30.3601	30.3492	36.501	0	103.08	24	22	11	11	11	11	11	11	50.2	50.2	873	Q13347	Q13347	Eukaryotic translation initiation factor 3 subunit I	EIF3I
33.6977	33.9451	34.8267	-0.0126	37.559	37.5464	40.736	0	323.31	158	173	18	20	18	20	18	20	50.1	50.7	641	P55036;A2A3N6	P55036	26S proteasome non-ATPase regulatory subunit 4	PSMD4
24.4461	24.3669	25.407	-0.01396	29.9372	29.9232	100.07	0	134.77	30	27	20	19	20	19	16	15	35.2	33.8	486	P35221;Q9UI47	P35221	Catenin alpha-1	CTNNA1
24.285	24.458	25.3741	-0.0144	28.8058	28.7914	51.169	0	39.848	10	11	6	6	6	6	6	6	24.4	24.4	407	P23258;Q9NRH3	P23258;Q9NRH3	Tubulin gamma-1 chain;Tubulin gamma-2 chain	TUBG1	TUBG2
22.492	22.5453	23.5189	-0.01448	29.2997	29.2852	196.71	0	71.733	18	13	13	11	13	11	13	11	11.8	10.5	1287	Q9BY89	Q9BY89	Uncharacterized protein KIAA1671	KIAA1671
22.2421	22.0966	23.1712	-0.01584	26.4717	26.4559	55.931	0	6.6509	5	2	4	3	4	3	4	3	9.1	7.6	1282	Q9BX70	Q9BX70	BTB/POZ domain-containing protein 2	BTBD2
27.2442	27.3981	28.3232	-0.0176	30.2973	30.2797	18.898	0	37.817	15	13	6	6	6	6	6	6	34.5	34.5	553	P46783;A0A1W2PQS6;Q9NQ39	P46783;A0A1W2PQS6;Q9NQ39	40S ribosomal protein S10;Putative 40S ribosomal protein S10-like	RPS10	RPS10P5
28.2659	27.469	28.9218	-0.018	30.7184	30.7004	12.249	0	5.3236	1	4	2	2	2	2	2	2	31.1	31.1	1443	Q9UII2	Q9UII2	ATPase inhibitor, mitochondrial	ATPIF1
23.1068	23.1034	24.1051	-0.01807	28.7827	28.7646	135.58	0	35.941	17	19	15	15	15	15	15	15	16	14.7	960	Q15393	Q15393	Splicing factor 3B subunit 3	SF3B3
22.3895	22.7171	23.5626	-0.01886	27.9932	27.9744	104.64	0	16.641	11	14	18	20	7	8	7	8	21	24.2	846	Q10567	Q10567	AP-1 complex subunit beta-1	AP1B1
28.9238	28.9992	29.962	-0.01933	36.0743	36.055	278.16	0	323.31	382	404	142	144	142	144	127	129	74.8	76	169	O75369	O75369	Filamin-B	FLNB
22.5849	22.7905	23.6914	-0.02012	26.8365	26.8164	32.463	0	8.4861	6	9	4	4	4	4	4	4	18	18	1451	Q9UKM9	Q9UKM9	RNA-binding protein Raly	RALY
25.1877	25.3168	26.2537	-0.02046	29.9297	29.9093	49.654	0	62.172	22	24	12	12	12	12	12	12	29.7	29.7	1188	Q96CW1	Q96CW1	AP-2 complex subunit mu	AP2M1
21.9934	21.8666	22.9314	-0.02104	27.5525	27.5314	102.36	0	23.557	10	4	8	7	8	7	8	7	11	10.1	776	P78344	P78344	Eukaryotic translation initiation factor 4 gamma 2	EIF4G2
21.9944	21.3771	22.7185	-0.02353	26.7534	26.7299	71.289	0	8.523	5	2	5	3	5	3	5	3	9.3	5.1	1429	Q9UG63	Q9UG63	ATP-binding cassette sub-family F member 2	ABCF2
26.1564	26.1424	27.1494	-0.02371	29.2994	29.2756	24.327	0	74.546	17	15	6	6	6	6	2	2	48.7	48.7	648	P55327	P55327	Tumor protein D52	TPD52
20.1895	19.5408	20.9013	-0.02442	25.694	25.6696	133.63	0	11.075	3	2	4	3	4	3	4	3	5.2	3.9	1027	Q5T1M5	Q5T1M5	FK506-binding protein 15	FKBP15
23.0983	23.8258	24.5074	-0.02466	30.2869	30.2623	204.74	0	120.72	31	34	28	28	28	28	28	28	19.9	19.9	143	O60437	O60437	Periplakin	PPL
25.9856	26.2506	27.1242	-0.02471	29.7998	29.7751	32.922	0	133.5	16	18	9	10	9	10	8	9	53.8	67.5	622	P52907	P52907	F-actin-capping protein subunit alpha-1	CAPZA1
26.9767	27.0228	28	-0.025	30.5656	30.5406	20.567	0	91.551	22	25	8	8	8	8	8	8	59.6	59.6	393	P21291	P21291	Cysteine and glycine-rich protein 1	CSRP1
27.2665	27.3608	28.3144	-0.02797	33.2488	33.2209	122.22	0	323.31	115	117	50	47	50	47	50	47	57.3	57.2	1439	Q9UHP3	Q9UHP3	Ubiquitin carboxyl-terminal hydrolase 25	USP25
29.5429	29.6419	30.5932	-0.02851	33.4464	33.4179	41.78	0	323.31	47	55	18	18	18	18	18	18	58.8	58.8	635	P54252;Q9H3M9	P54252	Ataxin-3	ATXN3
24.7374	24.8676	25.804	-0.02937	30.2756	30.2463	95.337	0	56.341	29	30	19	19	19	19	18	18	24.9	25.9	330	P13639	P13639	Elongation factor 2	EEF2
20.9393	20.9779	21.9587	-0.02969	26.0751	26.0454	74.222	0	6.1503	4	3	6	5	4	3	4	3	11.9	10	600	P51116	P51116	Fragile X mental retardation syndrome-related protein 2	FXR2
25.6565	25.7302	26.6938	-0.03046	28.9812	28.9507	20.252	0	18.015	8	7	3	3	3	3	3	3	15.2	15.2	746	P62913	P62913	60S ribosomal protein L11	RPL11
25.2787	25.2722	26.2755	-0.03092	28.2588	28.2279	23.225	0	20.047	5	3	6	6	6	6	6	6	36.8	36.8	1249	Q99627	Q99627	COP9 signalosome complex subunit 8	COPS8
29.779	30.1905	30.9994	-0.03106	34.2225	34.1914	53.248	0	323.31	56	66	23	26	23	26	22	25	51.7	51.9	1459	Q9ULV4;Q6QEF8	Q9ULV4	Coronin-1C	CORO1C
23.6814	23.5885	24.6357	-0.03212	27.9452	27.9131	42.592	0	7.3216	4	3	5	4	5	4	5	4	20	13.9	520	P39748	P39748	Flap endonuclease 1	FEN1
27.5183	27.4601	28.4895	-0.03231	31.1755	31.1431	34.273	0	115.91	28	32	13	14	13	14	13	14	42.9	44.2	244	P05388;Q8NHW5	P05388;Q8NHW5	60S acidic ribosomal protein P0;60S acidic ribosomal protein P0-like	RPLP0	RPLP0P6
23.766	23.9617	24.8672	-0.03272	26.8485	26.8158	21.671	0	6.6177	2	3	2	3	2	3	1	2	11.8	23.6	55	O00264	O00264	Membrane-associated progesterone receptor component 1	PGRMC1
27.0412	27.0478	28.0445	-0.03434	31.1994	31.1651	31.324	0	47.414	27	26	11	11	11	11	11	11	39.6	39.6	353	P15880	P15880	40S ribosomal protein S2	RPS2
23.3166	23.4549	24.3874	-0.03502	26.6919	26.6569	22.495	0	9.3039	4	3	3	4	3	4	3	4	15.3	20.2	1010	Q53H80;Q9H9L7	Q53H80	Akirin-2	AKIRIN2
28.026	28.0863	29.0564	-0.03983	31.7435	31.7036	32.854	0	183.46	26	30	11	12	11	12	11	12	49.2	58.3	279	P08865	P08865	40S ribosomal protein SA	RPSA
23.8789	24.0435	24.9635	-0.04078	26.7565	26.7157	24.81	0.00082102	3.685	4	3	2	2	2	2	2	2	8.9	8.9	132	O43760	O43760	Synaptogyrin-2	SYNGR2
19.7262	20.5351	21.1866	-0.04131	24.969	24.9277	74.324	0	7.7525	4	2	4	3	4	3	4	3	10.2	6	1234	Q96SB4;P78362	Q96SB4	SRSF protein kinase 1	SRPK1
20.4362	20.7808	21.6188	-0.04286	26.7701	26.7273	143.23	0	5.0817	3	3	5	5	5	5	5	5	5.6	5.6	925	Q14683	Q14683	Structural maintenance of chromosomes protein 1A	SMC1A
21.0155	20.4904	21.7767	-0.04316	27.6578	27.6146	238.26	0	34.387	14	9	13	11	13	11	13	11	8.1	7.1	934	Q14980	Q14980	Nuclear mitotic apparatus protein 1	NUMA1
25.2209	25.3318	26.2774	-0.04365	28.4354	28.3917	16.368	0	25.055	13	12	6	6	6	6	6	6	41.9	41.9	156	O60869	O60869	Endothelial differentiation-related factor 1	EDF1
24.9767	24.9503	25.9635	-0.04465	28.8622	28.8175	34.482	0	60.619	13	17	7	8	7	8	7	8	34.1	34.4	70	O14579	O14579	Coatomer subunit epsilon	COPE
22.7591	22.9456	23.8554	-0.04594	26.8417	26.7958	41.489	0	10.339	4	2	4	4	4	4	4	4	13.3	13.3	1257	Q99961	Q99961	Endophilin-A2	SH3GL1
25.1942	25.3518	26.2751	-0.0466	28.5854	28.5388	20.546	0	19.568	10	7	5	5	5	5	5	5	34.3	34.3	93	O15145	O15145	Actin-related protein 2/3 complex subunit 3	ARPC3
27.8188	27.8745	28.8469	-0.04912	30.4233	30.3742	12.784	0	51.421	19	16	7	7	7	7	7	7	59.1	59.1	741	P62888	P62888	60S ribosomal protein L30	RPL30
25.613	25.3567	26.4905	-0.04971	29.395	29.3452	37.154	0	91.811	12	12	6	5	6	5	6	5	22	18	129	O43684	O43684	Mitotic checkpoint protein BUB3	BUB3
21.3654	21.6056	22.4905	-0.04998	26.4778	26.4278	70.782	0	6.7745	3	4	8	7	3	3	3	3	15.2	13.8	872	Q13310	Q13310	Polyadenylate-binding protein 4	PABPC4
25.0265	25.2531	26.1442	-0.05153	30.7185	30.667	112.42	0	119.47	35	47	22	24	22	24	22	24	24.7	27.4	777	P78347	P78347	General transcription factor II-I	GTF2I
23.8337	23.595	24.7193	-0.05214	27.0406	26.9885	28.415	0	28.751	9	7	4	4	4	4	4	4	17.6	17.6	292	P09661	P09661	U2 small nuclear ribonucleoprotein A	SNRPA1
24.563	24.382	25.4754	-0.05395	28.6434	28.5894	36.072	0	28.019	10	10	5	5	5	5	5	5	17.7	17.7	546	P46736	P46736	Lys-63-specific deubiquitinase BRCC36	BRCC3
25.444	25.7873	26.6259	-0.05419	29.6981	29.644	31.35	0	47.447	16	15	9	9	9	9	9	9	36.5	36.5	558	P47756	P47756	F-actin-capping protein subunit beta	CAPZB
24.6716	24.6693	25.6704	-0.05427	31.157	31.1028	157.9	0	178.54	56	67	39	38	39	38	39	38	33	31.3	536	P42704;Q9NP80	P42704	Leucine-rich PPR motif-containing protein, mitochondrial	LRPPRC
24.3211	24.3924	25.3572	-0.05608	30.4392	30.3831	175.49	0	127.86	45	51	25	26	25	26	25	26	19.3	20.5	818	Q04637;O43432;REV__Q8NEG2	Q04637	Eukaryotic translation initiation factor 4 gamma 1	EIF4G1
25.689	25.674	26.6815	-0.05636	30.9249	30.8686	82.704	0	203.93	37	40	24	26	24	26	24	26	41.1	44.1	327	P13010	P13010	X-ray repair cross-complementing protein 5	XRCC5
28.024	28.132	29.079	-0.05648	32.3167	32.2602	26.688	0	114.98	31	38	16	17	16	17	16	17	67.9	67.9	409	P23396	P23396	40S ribosomal protein S3	RPS3
23.6092	23.7491	24.6808	-0.0581	27.9964	27.9383	38.388	0	16.729	10	10	6	6	6	6	6	6	23.4	23.4	382	P20042	P20042	Eukaryotic translation initiation factor 2 subunit 2	EIF2S2
30.7437	30.7913	31.7677	-0.05987	35.5137	35.4539	93.23	0	323.31	163	187	54	55	54	55	54	55	46.2	46.3	826	Q05682;REV__Q13136;REV__O75334	Q05682	Caldesmon	CALD1
24.0434	23.9884	25.0161	-0.06005	27.4741	27.4141	24.551	0	11.633	7	8	6	6	6	6	6	6	31.9	31.9	381	P19388	P19388	DNA-directed RNA polymerases I, II, and III subunit RPABC1	POLR2E
27.9591	27.9367	28.948	-0.06124	31.944	31.8827	47.697	0	135.57	57	54	24	24	24	24	24	24	43.6	43.6	504	P36578	P36578	60S ribosomal protein L4	RPL4
28.9804	28.828	29.9062	-0.06137	32.0727	32.0113	19.794	0	134.25	36	33	10	10	10	10	4	4	63.2	63.2	81	P19105;O14950	P19105;O14950	Myosin regulatory light chain 12A;Myosin regulatory light chain 12B	MYL12A	MYL12B
24.471	24.3502	25.4119	-0.06166	29.7354	29.6738	97.169	0	80.808	23	23	12	13	12	13	12	13	17.7	19.4	932	Q14974	Q14974	Importin subunit beta-1	KPNB1
23.5017	23.5739	24.5382	-0.06269	26.8572	26.7945	17.017	0	5.1128	4	4	2	2	2	2	2	2	13.9	13.9	16	C9J1V9;O43324	C9J1V9;O43324	Eukaryotic translation elongation factor 1 epsilon-1	EEF1E1-BLOC1S5	EEF1E1
21.7214	21.4369	22.5862	-0.06272	27.3183	27.2556	135.62	0	57.746	11	8	7	8	7	8	7	8	7.9	9.2	995	Q27J81	Q27J81	Inverted formin-2	INF2
25.6902	25.9654	26.8344	-0.06514	29.4145	29.3493	24.682	0	26.187	8	8	5	7	5	7	5	7	27.4	31.8	54	O00233	O00233	26S proteasome non-ATPase regulatory subunit 9	PSMD9
23.7537	23.9232	24.841	-0.0656	28.0083	27.9427	45.143	0	28.607	6	9	4	5	4	5	4	5	20.7	23.5	774	P68400;Q8NEV1	P68400;Q8NEV1	Casein kinase II subunit alpha;Casein kinase II subunit alpha 3	CSNK2A1	CSNK2A3
26.576	26.6966	27.6375	-0.06828	30.2222	30.1539	26.372	0	66.171	13	11	6	6	6	6	6	6	29.4	29.4	2	A0A0A6YYL6;P18621	A0A0A6YYL6;P18621	60S ribosomal protein L17	RPL17-C18orf32	RPL17
27.8973	27.8858	28.8916	-0.06834	30.6982	30.6298	21.634	0	57.985	14	15	7	6	7	6	7	6	38.8	33.5	830	Q07020	Q07020	60S ribosomal protein L18	RPL18
26.997	27.0144	28.0057	-0.06878	31.9142	31.8454	66.193	0	208.14	52	55	19	20	19	20	19	20	49.3	49.8	159	O75083	O75083	WD repeat-containing protein 1	WDR1
22.0434	22.4478	23.2597	-0.0695	27.1594	27.0899	55.704	0	12.226	1	3	4	4	4	4	4	4	10.9	10.9	672	P61011	P61011	Signal recognition particle 54 kDa protein	SRP54
26.4926	26.492	27.4923	-0.07219	28.4956	28.4234	13.281	0	45.755	10	11	4	4	4	4	4	4	54.6	54.6	718	P62314	P62314	Small nuclear ribonucleoprotein Sm D1	SNRPD1
23.875	23.5937	24.7412	-0.07225	26.5556	26.4833	20.811	0	7.4607	3	0	3	3	3	3	3	3	22.4	22.4	866	Q13185;P83916	Q13185	Chromobox protein homolog 3	CBX3
21.9114	21.8991	22.9053	-0.07262	26.5522	26.4796	41.943	0	8.0195	2	1	2	2	2	2	2	2	9.8	9.8	1334	Q9H7Z7	Q9H7Z7	Prostaglandin E synthase 2;Prostaglandin E synthase 2 truncated form	PTGES2
25.3251	25.2278	26.2773	-0.07276	28.7419	28.6691	18.506	0	31.138	12	12	6	7	5	6	5	6	37	35.2	670	P60981	P60981	Destrin	DSTN
28.2958	28.3007	29.2982	-0.07329	31.4727	31.3994	24.205	0	113.6	30	35	12	12	12	12	12	12	58.7	58.7	706	P62241	P62241	40S ribosomal protein S8	RPS8
24.7195	24.6059	25.6638	-0.07336	29.9181	29.8448	60.867	0	70.611	28	21	15	14	15	14	15	14	38.2	33.2	1479	Q9UQB8	Q9UQB8	Brain-specific angiogenesis inhibitor 1-associated protein 2	BAIAP2
25.1978	25.2153	26.2066	-0.07354	30.939	30.8655	102	0	157.18	53	41	28	27	28	27	28	27	37.8	37.6	1062	Q7KZF4	Q7KZF4	Staphylococcal nuclease domain-containing protein 1	SND1
23.3987	23.3616	24.3803	-0.07399	32.1136	32.0396	838.3	0	323.31	142	129	89	90	89	90	89	90	16.4	16.6	1473	Q9UPN3;REV__O43149	Q9UPN3	Microtubule-actin cross-linking factor 1, isoforms 1/2/3/5	MACF1
22.2487	22.2163	23.2326	-0.07456	25.8226	25.748	32.749	0	6.5054	3	2	2	2	2	2	2	2	7.8	7.8	1080	Q86U42	Q86U42	Polyadenylate-binding protein 2	PABPN1
19.9977	19.7774	20.8918	-0.07525	25.8083	25.733	141.35	0	12.165	1	5	4	4	4	4	4	4	4.9	4.9	148	O60610	O60610	Protein diaphanous homolog 1	DIAPH1
28.6634	28.7761	29.7208	-0.07631	32.5314	32.4551	34.5	0	171.92	34	36	13	14	13	14	13	14	47.2	53.1	1163	Q92890	Q92890	Ubiquitin fusion degradation protein 1 homolog	UFD1L
19.4725	18.714	20.1426	-0.07735	25.0717	24.9944	123.51	0.00080906	3.5545	3	4	2	2	2	2	2	2	2.3	2.3	1048	Q6PKG0	Q6PKG0	La-related protein 1	LARP1
22.259	22.324	23.2919	-0.07747	28.2507	28.1733	134.46	0	18.655	12	13	10	9	10	9	10	9	12.1	11.3	1410	Q9P2J5	Q9P2J5	Leucine--tRNA ligase, cytoplasmic	LARS
23.0012	22.9107	23.9567	-0.0778	27.2117	27.1339	34.095	0	16.799	5	4	4	4	4	4	4	4	14.5	14.5	251	P06493;P24941;Q00526;Q00535;P11802;Q00534;P50750;Q96Q40;O94921;Q07002;Q00536;Q00537;Q9NYV4;Q14004	P06493;P24941;Q00526	Cyclin-dependent kinase 1;Cyclin-dependent kinase 2;Cyclin-dependent kinase 3	CDK1	CDK2	CDK3
22.616	22.8036	23.7129	-0.07873	28.0384	27.9596	84.34	0	19.615	5	7	8	8	8	8	8	8	14.7	14.7	1499	Q9Y2X7	Q9Y2X7	ARF GTPase-activating protein GIT1	GIT1
26.5842	26.5704	27.5773	-0.08122	28.9078	28.8266	13.015	0	10.753	6	4	2	2	2	2	2	2	20.9	20.9	735	P62854;Q5JNZ5	P62854;Q5JNZ5	40S ribosomal protein S26;Putative 40S ribosomal protein S26-like 1	RPS26	RPS26P11
21.4353	20.4106	22.0121	-0.08196	25.3647	25.2827	55.364	0.0007837	3.1753	2	1	3	2	2	1	2	1	10	6.1	1157	Q92769	Q92769	Histone deacetylase 2	HDAC2
32.0757	32.1437	33.1101	-0.08292	37.38	37.2971	95.785	0	323.31	232	229	52	52	52	52	48	48	60.1	60.1	542	P45974	P45974	Ubiquitin carboxyl-terminal hydrolase 5	USP5
27.4248	27.4159	28.4204	-0.0834	29.0146	28.9312	7.8409	0	5.2444	3	4	3	3	3	3	3	3	36.2	36.2	736	P62857	P62857	40S ribosomal protein S28	RPS28
25.2747	25.4242	26.3514	-0.08437	29.6061	29.5217	38.169	0	89.292	16	21	11	10	11	10	10	9	47.4	43.4	173	O75436	O75436	Vacuolar protein sorting-associated protein 26A	VPS26A
21.7739	22.2574	23.0358	-0.08551	27.038	26.9525	63.182	0	12.077	3	3	4	5	4	5	4	4	10.6	12	215	O95793	O95793	Double-stranded RNA-binding protein Staufen homolog 1	STAU1
25.4994	25.1822	26.3495	-0.08562	29.452	29.3664	34.352	0	44.784	15	11	9	8	9	8	9	8	49	49	852	Q12904	Q12904	Aminoacyl tRNA synthase complex-interacting multifunctional protein 1;Endothelial monocyte-activating polypeptide 2	AIMP1
24.9963	24.9593	25.9779	-0.08631	29.2372	29.1509	35.611	0	53.144	10	18	9	10	9	10	9	10	43.4	43.4	182	O75821	O75821	Eukaryotic translation initiation factor 3 subunit G	EIF3G
24.9267	25.0278	25.9781	-0.08817	29.3089	29.2208	34.333	0	37.072	14	14	8	8	8	8	8	8	34.7	34.7	92	O15144	O15144	Actin-related protein 2/3 complex subunit 2	ARPC2
22.498	22.512	23.505	-0.08882	25.8347	25.7458	27.366	0	4.6317	1	3	3	3	2	2	2	2	13.4	13.4	987	Q16629	Q16629	Serine/arginine-rich splicing factor 7	SRSF7
22.6068	22.7446	23.6773	-0.08916	26.495	26.4058	24.593	0	23.313	3	5	2	3	2	3	2	3	11.2	20	171	O75396	O75396	Vesicle-trafficking protein SEC22b	SEC22B
27.0104	26.8333	27.9246	-0.08993	31.3998	31.3099	35.936	0	114.62	27	35	15	15	15	15	15	15	51.2	51.2	278	P08758	P08758	Annexin A5	ANXA5
24.7205	24.8421	25.7826	-0.09027	30.6753	30.585	140.47	0	138.27	36	44	22	25	22	25	22	25	23.5	26.1	436	P26640	P26640	Valine--tRNA ligase	VARS
21.1213	21.1784	22.1501	-0.09045	25.2489	25.1584	63.852	0	6.5617	1	3	6	6	2	2	2	2	11.8	11.8	1361	Q9NRR5	Q9NRR5	Ubiquilin-4	UBQLN4
22.7124	22.2789	23.5119	-0.0905	27.3414	27.2509	61.264	0	19.725	7	5	7	7	7	7	7	7	21.4	21.4	1217	Q96L92	Q96L92	Sorting nexin-27	SNX27
23.955	23.949	24.952	-0.09319	29.0539	28.9607	70.942	0	30.556	13	15	14	14	9	9	9	9	25.8	25.8	116	O43390	O43390	Heterogeneous nuclear ribonucleoprotein R	HNRNPR
28.3991	28.2932	29.3471	-0.09366	30.9479	30.8542	11.367	0	25.431	15	16	7	7	7	7	7	7	51.5	51.5	728	P62805	P62805	Histone H4	HIST1H4A
18.3255	18.2972	19.3115	-0.09406	23.8174	23.7234	83.066	0	6.7971	3	3	2	2	2	2	2	2	2.9	2.9	1540	Q9Y6D9	Q9Y6D9	Mitotic spindle assembly checkpoint protein MAD1	MAD1L1
21.8084	21.8444	22.8265	-0.0941	25.9258	25.8317	33.631	0	5.4615	2	3	3	3	3	3	3	3	13.7	13.7	1151	Q92600	Q92600	Cell differentiation protein RCD1 homolog	RQCD1
23.8897	24.0429	24.9683	-0.09729	28.7362	28.639	58.47	0	49.377	17	19	10	11	10	11	9	10	21.2	23.7	151	O60749	O60749	Sorting nexin-2	SNX2
27.4691	27.5232	28.4964	-0.09781	30.9682	30.8703	34.362	0	54.704	29	23	13	13	13	13	13	13	40.4	40.4	548	P46777	P46777	60S ribosomal protein L5	RPL5
22.4448	22.3397	23.3932	-0.09864	26.9352	26.8365	69.491	0	24.681	8	4	5	4	5	4	5	4	10.3	8.5	1223	Q96PK6	Q96PK6	RNA-binding protein 14	RBM14
23.2605	23.4007	24.3323	-0.09978	25.9343	25.8345	26.352	0	5.1268	2	2	2	2	2	2	2	2	12.2	12.2	945	Q15125	Q15125	3-beta-hydroxysteroid-Delta(8),Delta(7)-isomerase	EBP
23.1436	23.2565	24.2012	-0.09997	27.8024	27.7025	58.848	0	16.527	8	8	6	5	6	5	6	5	16	11.4	851	Q12874	Q12874	Splicing factor 3A subunit 3	SF3A3
24.8183	23.7138	25.3692	-0.10032	29.306	29.2056	68.137	0	57.348	16	12	11	11	11	11	11	11	20.3	20.3	440	P27694	P27694	Replication protein A 70 kDa DNA-binding subunit;Replication protein A 70 kDa DNA-binding subunit, N-terminally processed	RPA1
22.1155	21.8837	23.0042	-0.10073	26.6109	26.5102	45.518	0	7.5303	4	3	3	3	3	3	3	3	8.4	8.4	334	P13861	P13861	cAMP-dependent protein kinase type II-alpha regulatory subunit	PRKAR2A
24.1195	24.1861	25.1532	-0.10092	28.8133	28.7124	70.754	0	43.186	8	10	7	7	7	7	7	7	17.2	17.2	879	Q13492;O60641	Q13492	Phosphatidylinositol-binding clathrin assembly protein	PICALM
24.625	24.1143	25.3921	-0.10168	27.8775	27.7758	25.097	0	8.9842	5	4	4	4	4	4	4	4	18.4	18.4	254	P06730	P06730	Eukaryotic translation initiation factor 4E	EIF4E
22.5547	22.2607	23.4152	-0.1026	27.797	27.6944	101.11	0	19.49	10	12	7	7	7	7	7	7	10	10.9	654	P56192	P56192	Methionine--tRNA ligase, cytoplasmic	MARS
22.5218	22.4734	23.4978	-0.10272	27.1605	27.0578	59.875	0	12.063	3	2	3	4	3	4	3	4	7.9	11.8	1441	Q9UHX1	Q9UHX1	Poly(U)-binding-splicing factor PUF60	PUF60
27.3346	27.3015	28.3181	-0.10274	30.5073	30.4046	14.865	0	51.311	12	11	5	5	5	5	5	5	38.6	38.6	731	P62829	P62829	60S ribosomal protein L23	RPL23
23.6276	23.4255	24.5301	-0.10355	29.5297	29.4262	144.75	0	70.765	21	21	18	18	18	18	18	18	18.1	18.4	860	Q13045	Q13045	Protein flightless-1 homolog	FLII
27.2222	27.1677	28.1952	-0.10404	33.8867	33.7826	229	0	323.31	221	219	113	113	98	98	92	92	54.5	55.1	496	P35580	P35580	Myosin-10	MYH10
30.21	30.1885	31.1993	-0.10438	34.9162	34.8118	73.953	0	323.31	99	104	34	34	34	34	34	34	49.2	54.5	1470	Q9UNN5	Q9UNN5	FAS-associated factor 1	FAF1
23.4016	23.4641	24.4332	-0.10763	28.2607	28.1531	54.416	0	46.174	7	8	7	7	7	7	7	7	24	24	428	P26196	P26196	Probable ATP-dependent RNA helicase DDX6	DDX6
24.5805	24.5784	25.5794	-0.10817	29.0608	28.9526	36.112	0	58.109	11	12	9	8	9	8	9	8	33	30.8	241	P05198	P05198	Eukaryotic translation initiation factor 2 subunit 1	EIF2S1
22.9812	22.9485	23.965	-0.11009	26.1572	26.0471	25.19	0	16.289	7	6	3	3	3	3	3	3	10	10	288	P09497	P09497	Clathrin light chain B	CLTB
26.3679	26.3536	27.3608	-0.11038	30.0835	29.9731	35.924	0	200.81	24	27	11	11	11	11	7	7	44.1	44.1	766	P67809;Q9Y2T7	P67809	Nuclease-sensitive element-binding protein 1	YBX1
21.9664	21.4149	22.7168	-0.11065	27.3917	27.2811	102.9	0	15.902	9	6	7	5	7	5	7	5	12.1	10.5	1107	Q8N163	Q8N163	Cell cycle and apoptosis regulator protein 2	CCAR2
23.5789	23.9925	24.8005	-0.11074	26.816	26.7053	21.768	0	9.036	2	5	2	3	2	3	2	3	13.5	22.3	692	P61586;P08134;U3KQV3;P62745	P61586;P08134	Transforming protein RhoA;Rho-related GTP-binding protein RhoC	RHOA	RHOC
24.8073	24.6895	25.7496	-0.11117	28.2338	28.1226	25.059	0	13.314	6	7	3	3	3	3	3	3	17.9	17.9	1421	Q9UBQ5	Q9UBQ5	Eukaryotic translation initiation factor 3 subunit K	EIF3K
27.9242	27.9974	28.9613	-0.11205	31.1527	31.0406	24.261	0	41.052	21	16	11	11	11	11	11	11	42.2	42.2	432	P26373	P26373	60S ribosomal protein L13	RPL13
20.4007	21.0651	21.7708	-0.11214	25.9144	25.8023	106.12	0	3.8458	2	4	1	2	1	2	1	2	1.8	2.8	1387	Q9NYF8	Q9NYF8	Bcl-2-associated transcription factor 1	BCLAF1
16.5181	17.3713	18.0069	-0.11255	22.7495	22.6369	114.71	0.0014493	2.278	2	5	1	2	1	2	1	2	1.3	2.4	1243	Q99575	Q99575	Ribonucleases P/MRP protein subunit POP1	POP1
29.3651	29.2437	30.3057	-0.1129	32.9122	32.7993	32.575	0	217.48	35	34	13	14	13	14	13	14	49	49.3	256	P06748	P06748	Nucleophosmin	NPM1
26.6503	26.6144	27.6325	-0.11314	31.4112	31.2981	51.156	0	174.98	46	43	25	24	25	24	25	24	57.5	57.2	1482	Q9Y230	Q9Y230	RuvB-like 2	RUVBL2
27.6788	28.4656	29.1252	-0.11321	29.7207	29.6075	11.53	0	9.0394	4	7	2	2	2	2	2	2	23.5	23.5	392	P20962	P20962	Parathymosin	PTMS
20.5083	20.4816	21.495	-0.11499	28.3017	28.1867	469.08	0	36.631	14	12	15	14	15	14	15	14	5.5	5	781	P78527	P78527	DNA-dependent protein kinase catalytic subunit	PRKDC
23.8208	23.9529	24.8883	-0.11526	29.933	29.8177	138.38	0	76.703	24	22	15	15	15	15	15	15	15.9	15.9	451	P28290	P28290	Sperm-specific antigen 2	SSFA2
22.8877	22.9573	23.9229	-0.11604	27.1171	27.0011	46.513	0	25.94	5	3	4	4	4	4	4	4	11	11	1503	Q9Y383;Q9NQ29	Q9Y383;Q9NQ29	Putative RNA-binding protein Luc7-like 2;Putative RNA-binding protein Luc7-like 1	LUC7L2	LUC7L
22.3724	22.4865	23.4306	-0.11615	26.7746	26.6584	44.23	0	21.622	5	5	4	4	4	4	4	4	15	15	884	Q13561	Q13561	Dynactin subunit 2	DCTN2
21.3728	21.7044	22.5481	-0.1189	26.4297	26.3108	65.38	0	7.0952	4	5	4	5	4	5	4	5	9.2	13.1	1009	Q53GS9	Q53GS9	U4/U6.U5 tri-snRNP-associated protein 2	USP39
29.8241	29.8425	30.8333	-0.12064	36.924	36.8034	280.74	0	323.31	403	407	144	144	133	133	130	130	68.2	67.9	394	P21333	P21333	Filamin-A	FLNA
27.5067	27.4031	28.4558	-0.12108	30.0583	29.9372	23.466	0	43.805	20	16	7	7	7	7	7	7	27	27	788	P84098	P84098	60S ribosomal protein L19	RPL19
25.6011	25.3215	26.468	-0.12113	28.6702	28.5491	21.364	0	7.2601	7	4	5	4	5	4	5	4	21.1	21.1	358	P16403;P10412;P16402;P22492;Q02539	P16403;P10412;P16402	Histone H1.2;Histone H1.4;Histone H1.3	HIST1H1C	HIST1H1E	HIST1H1D
22.2129	21.184	22.7883	-0.12147	26.08	25.9585	49.129	0	5.4728	3	0	11	11	2	2	2	2	26.5	26.5	48	O00148	O00148	ATP-dependent RNA helicase DDX39A	DDX39A
24.1984	24.0777	25.1393	-0.12332	29.3796	29.2562	57.136	0	52.112	18	18	14	15	14	15	14	15	31.1	34.9	345	P14868	P14868	Aspartate--tRNA ligase, cytoplasmic	DARS
25.3702	25.3702	26.3702	-0.12578	30.0373	29.9116	62.608	0	46.864	21	20	15	16	10	11	8	9	30.1	35.5	882	Q13555	Q13555	Calcium/calmodulin-dependent protein kinase type II subunit gamma	CAMK2G
27.938	27.9705	28.9544	-0.12591	31.6839	31.558	32.728	0	116.23	35	31	15	14	15	14	15	14	41	41	812	Q02878	Q02878	60S ribosomal protein L6	RPL6
27.4554	27.0799	28.2799	-0.12599	29.6382	29.5123	15.55	0	32.196	19	15	8	7	8	7	8	7	43	43	275	P08708;H3BNC9	P08708	40S ribosomal protein S17	RPS17
20.3407	19.6228	21.026	-0.12717	24.9726	24.8454	63.922	0.00074074	2.4926	1	3	2	2	2	2	2	2	3	3	1116	Q8NBE8	Q8NBE8	Kelch-like protein 23	KLHL23
23.6751	23.7049	24.6901	-0.12723	30.4878	30.3606	242.56	0	101	50	38	29	29	29	29	27	27	16.3	15.5	1220	Q96N67;Q8NF50	Q96N67	Dedicator of cytokinesis protein 7	DOCK7
30.6123	30.7209	31.6676	-0.12756	34.0189	33.8913	18.502	0	234.5	43	48	17	18	17	18	13	14	74.1	78.9	411	P23528	P23528	Cofilin-1	CFL1
24.2376	23.9557	25.1035	-0.12778	28.4545	28.3268	48.207	0	63.923	16	10	9	8	9	8	9	8	29.8	26.7	1444	Q9UJU6	Q9UJU6	Drebrin-like protein	DBNL
23.2828	23.4056	24.3455	-0.12783	27.6962	27.5684	40.908	0	43.681	5	6	5	5	5	5	3	3	21.1	21.1	225	P01891;P01893;P30511	P01891	HLA class I histocompatibility antigen, A-68 alpha chain	HLA-A
22.8293	22.7298	23.7804	-0.1285	27.364	27.2355	46.089	0	15.329	6	7	5	6	5	6	5	6	14	16.6	1286	Q9BY77	Q9BY77	Polymerase delta-interacting protein 3	POLDIP3
20.9589	20.0799	21.5854	-0.12882	26.153	26.0242	92.931	0	3.941	5	2	3	2	3	2	3	2	4.9	3.7	1328	Q9H5V8	Q9H5V8	CUB domain-containing protein 1	CDCP1
20.8538	20.7795	21.8171	-0.12911	26.1722	26.0431	118.32	0	11.458	3	3	3	3	3	3	3	3	4.5	4.5	632	P53992	P53992	Protein transport protein Sec24C	SEC24C
21.0417	21.3531	22.2058	-0.12967	27.9597	27.8301	225.49	0	18.577	10	10	9	9	9	9	9	9	6.3	6.3	898	Q14008	Q14008	Cytoskeleton-associated protein 5	CKAP5
24.3124	24.5518	25.4371	-0.13123	27.4652	27.334	13.569	0	12.228	3	5	3	4	3	4	3	4	43	52.9	490	P35244	P35244	Replication protein A 14 kDa subunit	RPA3
21.9497	21.7632	22.8595	-0.13192	27.6235	27.4916	123.38	0	17.254	11	7	9	9	9	9	9	9	11.7	11.8	85	O14980	O14980	Exportin-1	XPO1
22.2947	21.8715	23.0986	-0.13214	27.8117	27.6796	130.16	0	18.283	7	3	7	7	7	7	7	7	8.2	8.2	71	O14617	O14617	AP-3 complex subunit delta-1	AP3D1
22.7044	23.0799	23.9043	-0.13463	27.6334	27.4988	57.543	0	33.316	7	10	7	7	7	7	7	7	21.6	21.6	998	Q2TAY7	Q2TAY7	WD40 repeat-containing protein SMU1;WD40 repeat-containing protein SMU1, N-terminally processed	SMU1
22.9149	22.9114	23.9132	-0.13476	27.7019	27.5671	63.541	0	27.535	13	8	7	7	7	7	7	7	15	12.9	544	P46060	P46060	Ran GTPase-activating protein 1	RANGAP1
27.5149	27.459	28.4872	-0.13538	30.8445	30.7092	28.024	0	95.279	17	20	8	8	8	8	8	8	49.4	49.4	747	P62917	P62917	60S ribosomal protein L8	RPL8
21.7069	21.7719	22.7397	-0.13632	29.7726	29.6363	521.12	0	46.722	16	11	19	17	19	17	19	17	5.7	4.9	1392	Q9NZJ4	Q9NZJ4	Sacsin	SACS
23.3369	23.2918	24.3145	-0.13973	28.4812	28.3414	86.082	0	32.802	14	15	6	6	6	6	6	6	12.2	12.2	1209	Q96II8	Q96II8	Leucine-rich repeat and calponin homology domain-containing protein 3	LRCH3
26.8489	26.8112	27.8301	-0.14038	31.3249	31.1845	50.227	0	163.27	45	37	18	20	18	20	18	20	49.1	53.3	1487	Q9Y265	Q9Y265	RuvB-like 1	RUVBL1
18.9565	19.6038	20.3161	-0.14083	24.8676	24.7268	117.01	0	9.4596	4	2	3	2	3	2	3	2	4.6	3.1	1216	Q96KR1	Q96KR1	Zinc finger RNA-binding protein	ZFR
18.1644	17.7881	18.9885	-0.14235	24.1216	23.9793	151.86	0.00080775	3.5322	2	3	3	3	3	3	3	3	2.1	2.1	1452	Q9UKV3	Q9UKV3	Apoptotic chromatin condensation inducer in the nucleus	ACIN1
28.3558	28.211	29.2852	-0.1436	30.3258	30.1822	11.203	0	31.924	9	9	2	2	2	2	2	2	35.1	35.1	668	P60903	P60903	Protein S100-A10	S100A10
27.5389	27.5267	28.5328	-0.14395	33.2707	33.1268	85.225	0	323.31	116	119	41	44	41	44	41	44	59.6	60.9	1434	Q9UHB6;Q9BT23	Q9UHB6	LIM domain and actin-binding protein 1	LIMA1
28.0872	28.1036	29.0954	-0.14433	30.7185	30.5742	15.798	0	50.898	18	16	6	6	6	6	6	6	42.6	42.6	690	P61353	P61353	60S ribosomal protein L27	RPL27
21.1479	21.6185	22.4023	-0.14438	26.2909	26.1466	67.942	0	12.536	5	4	3	3	3	3	3	3	8.8	8.8	1039	Q6NYC8	Q6NYC8	Phostensin	PPP1R18
22.1001	22.6734	23.4151	-0.14514	26.7643	26.6192	58.24	0	20.969	2	8	5	6	5	6	5	6	13.9	17	494	P35269	P35269	General transcription factor IIF subunit 1	GTF2F1
24.773	24.8889	25.8321	-0.14627	27.6777	27.5314	13.908	0.0008071	3.5296	2	1	5	5	2	2	2	2	35.7	35.7	258	Q8N257;Q16778;P33778;P23527;P06899;Q6DRA6;Q6DN03	Q8N257;Q16778;P33778;P23527;P06899	Histone H2B type 3-B;Histone H2B type 2-E;Histone H2B type 1-B;Histone H2B type 1-O;Histone H2B type 1-J	HIST3H2BB	HIST2H2BE	HIST1H2BB	HIST1H2BO	HIST1H2BJ
24.7659	24.6755	25.7214	-0.14667	29.849	29.7023	75.356	0	75.183	24	26	13	13	13	13	13	13	28.1	28.1	1097	Q8IVT2	Q8IVT2	Mitotic interactor and substrate of PLK1	MISP
27.9388	27.9039	28.9214	-0.14725	31.9513	31.804	31.121	0	120.92	24	25	10	11	10	11	10	11	52	52.3	455	P29692	P29692	Elongation factor 1-delta	EEF1D
21.1505	20.2692	21.7762	-0.14735	26.8507	26.7033	141.54	0	36.228	11	2	7	6	7	6	7	6	7.8	6.8	1480	Q9UQE7	Q9UQE7	Structural maintenance of chromosomes protein 3	SMC3
22.9376	22.8353	23.8873	-0.1474	26.2501	26.1027	21.994	0	19.412	2	3	2	2	2	2	2	2	14.4	14.4	653	P55957	P55957	BH3-interacting domain death agonist;BH3-interacting domain death agonist p15;BH3-interacting domain death agonist p13;BH3-interacting domain death agonist p11	BID
23.4931	23.4935	24.4933	-0.1478	28.8924	28.7446	88.885	0	49.859	17	12	13	13	13	13	13	13	21.3	21.3	967	Q15459	Q15459	Splicing factor 3A subunit 1	SF3A1
23.5465	22.9718	24.2876	-0.14948	25.6615	25.512	10.135	0	7.43	6	1	3	3	3	3	3	3	45.3	45.3	1281	Q9BWJ5	Q9BWJ5	Splicing factor 3B subunit 5	SF3B5
24.1155	24.2405	25.1794	-0.14956	28.9184	28.7688	60.541	0	27.983	10	7	6	6	6	6	6	6	19.2	19.2	1035	Q6DD88	Q6DD88	Atlastin-3	ATL3
20.898	21.3283	22.1291	-0.14964	25.3322	25.1826	33.249	0	4.6246	3	3	3	3	3	3	3	3	9.5	9.5	1504	Q9Y399	Q9Y399	28S ribosomal protein S2, mitochondrial	MRPS2
18.5512	18.6203	19.5862	-0.14967	26.1783	26.0287	358.2	0	11.092	3	4	11	12	5	5	5	5	5.4	5.5	585	P49792	P49792	E3 SUMO-protein ligase RanBP2	RANBP2
18.9701	19.0071	19.9887	-0.14992	26.1358	25.9859	319.1	0	7.4233	2	5	4	4	4	4	4	4	1.6	1.6	594	P50851	P50851	Lipopolysaccharide-responsive and beige-like anchor protein	LRBA
26.1171	26.0295	27.074	-0.15263	28.9248	28.7722	12.538	0.00080451	3.4938	5	6	3	3	3	3	3	3	21.8	21.8	373	P18077	P18077	60S ribosomal protein L35a	RPL35A
29.7566	29.8092	30.7831	-0.15264	35.138	34.9854	97.326	0	323.31	135	149	44	45	40	41	40	41	55.2	59.7	1170	Q92995	Q92995	Ubiquitin carboxyl-terminal hydrolase 13	USP13
21.509	21.9777	22.7623	-0.15335	27.606	27.4526	103.98	0	28.039	8	6	7	6	7	6	5	4	8.2	6.5	892	Q13620	Q13620	Cullin-4B	CUL4B
18.8808	18.9401	19.9107	-0.15571	24.7596	24.6039	106.92	0	9.1235	4	3	3	3	3	3	3	3	3.7	3.7	197	O94906	O94906	Pre-mRNA-processing factor 6	PRPF6
27.3529	27.3579	28.3554	-0.15631	30.2063	30.05	16.561	0	24.741	10	15	7	7	7	7	7	7	38.5	38.5	547	P46776	P46776	60S ribosomal protein L27a	RPL27A
22.4808	22.2958	23.3913	-0.1574	27.9934	27.8361	108.58	0	30.528	13	9	8	7	8	7	8	7	11.8	10.9	1307	Q9H0D6	Q9H0D6	5-3 exoribonuclease 2	XRN2
23.887	24.1085	25.002	-0.15749	29.0974	28.9399	66.408	0	51.704	18	24	13	18	12	16	12	15	25.9	32.4	391	P20700	P20700	Lamin-B1	LMNB1
25.0767	25.0471	26.0619	-0.158	29.2787	29.1207	43.551	0	35.206	8	10	8	9	8	9	8	9	26.4	28.2	1385	Q9NXR7	Q9NXR7	BRCA1-A complex subunit BRE	BRE
20.5617	20.5331	21.5475	-0.15828	26.7021	26.5438	134.32	0	21.27	8	9	6	6	6	6	6	6	6.8	6.8	1213	Q96JH7	Q96JH7	Deubiquitinating protein VCIP135	VCPIP1
23.2558	23.1767	24.2168	-0.16243	26.7242	26.5617	23.418	0.0007622	2.7816	2	3	2	2	2	2	2	2	8.5	8.5	1206	Q96HR9	Q96HR9	Receptor expression-enhancing protein 6	REEP6
20.805	20.9174	21.8623	-0.16319	26.1158	25.9526	70.81	0	5.5685	3	0	5	5	3	3	3	3	9.7	9.7	333	P13797;P13796	P13797	Plastin-3	PLS3
22.4656	23.1863	23.8705	-0.16413	26.364	26.1999	39.75	0	7.1474	2	4	2	2	2	2	2	2	4.7	5.2	631	P53990	P53990	IST1 homolog	IST1
24.3106	24.2131	25.2627	-0.16601	27.6346	27.4686	29.247	0	7.8435	5	4	4	4	4	4	4	4	15.6	15.6	355	P15927	P15927	Replication protein A 32 kDa subunit	RPA2
22.5357	22.5307	23.5332	-0.16654	27.4892	27.3227	67.314	0	23.701	7	7	5	5	5	5	5	5	9.3	9.3	683	P61221	P61221	ATP-binding cassette sub-family E member 1	ABCE1
24.7271	24.762	25.7446	-0.16715	30.0781	29.911	73.243	0	56.953	15	23	18	18	17	17	17	17	36.1	36.1	65	O00571;O15523;Q9NQI0	O00571;O15523	ATP-dependent RNA helicase DDX3X;ATP-dependent RNA helicase DDX3Y	DDX3X	DDX3Y
21.4689	22.097	22.8169	-0.16726	26.0245	25.8573	36.032	0	22.777	2	4	3	3	3	3	3	3	10.4	10.4	464	P30519	P30519	Heme oxygenase 2	HMOX2
26.9714	27.0643	28.0186	-0.16772	29.0672	28.8994	10.275	0	27.661	10	8	5	5	5	5	5	5	50	50	691	P61513	P61513	60S ribosomal protein L37a	RPL37A
27.204	27.0535	28.1307	-0.16824	31.2709	31.1026	29.945	0	102.05	35	31	16	16	16	16	16	16	58	58	685	P61247	P61247	40S ribosomal protein S3a	RPS3A
20.6178	20.0482	21.3609	-0.17142	25.6698	25.4983	73.68	0	7.8984	3	2	4	3	4	3	4	3	7.7	5.6	514	P38646	P38646	Stress-70 protein, mitochondrial	HSPA9
23.6214	23.5126	24.568	-0.17191	27.7917	27.6197	38.044	0	21.634	9	15	9	8	9	8	9	8	28.2	25.3	419	P25685;Q9UDY4	P25685	DnaJ homolog subfamily B member 1	DNAJB1
24.8507	24.6859	25.7707	-0.17222	28.9121	28.7399	37.186	0	8.8422	5	5	11	9	3	3	3	3	41.3	38.8	703	P62140	P62140	Serine/threonine-protein phosphatase PP1-beta catalytic subunit	PPP1CB
22.7843	22.2299	23.5336	-0.17391	27.9526	27.7787	89.42	0	21.895	12	9	10	10	10	10	9	9	16.6	16.6	398	P22059	P22059	Oxysterol-binding protein 1	OSBP
26.3207	26.1975	27.2604	-0.17452	28.9002	28.7256	13.104	0	43.543	6	7	3	3	3	3	3	3	42.6	42.6	1272	Q9BT73	Q9BT73	Proteasome assembly chaperone 3	PSMG3
25.5487	25.5843	26.5666	-0.17476	28.2042	28.0294	13.916	0	24.538	5	4	2	2	2	2	2	2	24.6	24.6	720	P62318	P62318	Small nuclear ribonucleoprotein Sm D3	SNRPD3
23.9907	23.9998	24.9952	-0.17478	28.2174	28.0426	55.01	0	14.255	5	5	3	3	3	3	3	3	7.7	7.7	803	Q01650;Q9UM01;Q92536	Q01650	Large neutral amino acids transporter small subunit 1	SLC7A5
26.6169	26.6917	27.6548	-0.17555	30.794	30.6184	33.67	0	19.834	17	18	8	9	8	9	8	9	27.5	37.9	267	P07910;A0A0G2JPF8;P0DMR1;O60812;B7ZW38;B2RXH8;Q86SE5	P07910	Heterogeneous nuclear ribonucleoproteins C1/C2	HNRNPC
26.9673	26.9151	27.9415	-0.17575	35.1737	34.998	531.78	0	323.31	441	431	205	208	205	208	201	204	46.9	48	946	Q15149	Q15149	Plectin	PLEC
20.539	20.8839	21.7218	-0.17634	25.4658	25.2895	53.488	0	10.621	4	5	2	2	2	2	2	2	6.7	6.7	1413	Q9UBB4	Q9UBB4	Ataxin-10	ATXN10
25.4015	25.3603	26.381	-0.17672	32.0356	31.8588	202.81	0.00081766	3.6536	4	2	2	1	2	1	2	1	1.7	0.5	1354	Q9NQX4	Q9NQX4	Unconventional myosin-Vc	MYO5C
19.5244	20.068	20.8217	-0.17794	25.0805	24.9026	92.819	0	6.7672	4	3	3	4	3	4	3	4	4.2	5.6	1001	Q3KQU3	Q3KQU3	MAP7 domain-containing protein 1	MAP7D1
22.5185	22.2295	23.3812	-0.17812	27.7633	27.5852	87.343	0	37.288	14	10	10	9	10	9	10	9	16.3	14.3	1357	Q9NR30;Q9BQ39	Q9NR30	Nucleolar RNA helicase 2	DDX21
26.3675	26.3679	27.3677	-0.17843	31.8817	31.7032	104.55	0	131.07	67	58	28	28	28	28	17	16	35.9	35.9	750	P63010	P63010	AP-2 complex subunit beta	AP2B1
27.235	27.0173	28.1303	-0.18009	30.1895	30.0095	17.259	0	55.692	15	13	5	5	5	5	5	5	37.2	37.2	819	Q04837	Q04837	Single-stranded DNA-binding protein, mitochondrial	SSBP1
21.3317	21.0363	22.1916	-0.18116	25.16	24.9788	36.926	0	4.2048	2	2	2	2	2	2	2	2	7.5	7.5	474	P31942	P31942	Heterogeneous nuclear ribonucleoprotein H3	HNRNPH3
21.8215	22.1961	23.0209	-0.18126	26.0672	25.886	35.619	0	5.8599	3	3	2	2	2	2	2	2	6.8	6.8	1338	Q9H9B4	Q9H9B4	Sideroflexin-1	SFXN1
27.217	27.0874	28.1536	-0.18224	30.5341	30.3518	24.831	0	64.788	19	19	8	8	8	8	8	8	35	35	744	P62906	P62906	60S ribosomal protein L10a	RPL10A
23.8481	23.61	24.7339	-0.18277	28.9239	28.7411	91.35	0	20.663	13	14	11	12	11	12	11	12	16.3	17.5	131	O43747	O43747	AP-1 complex subunit gamma-1	AP1G1
27.1833	27.175	28.1792	-0.18298	30.2366	30.0536	15.747	0	18.846	12	17	7	9	7	9	7	9	44.5	51.8	550	P46779	P46779	60S ribosomal protein L28	RPL28
29.5065	29.3101	30.4117	-0.1852	32.2711	32.0859	13.952	0	39.44	15	14	5	5	5	5	2	2	35.7	35.7	154	Q99880;Q99879;Q99877;Q93079;Q5QNW6;P62807;P58876;P57053;O60814;Q96A08	Q99880;Q99879;Q99877;Q93079;Q5QNW6;P62807;P58876;P57053;O60814	Histone H2B type 1-L;Histone H2B type 1-M;Histone H2B type 1-N;Histone H2B type 1-H;Histone H2B type 2-F;Histone H2B type 1-C/E/F/G/I;Histone H2B type 1-D;Histone H2B type F-S;Histone H2B type 1-K	HIST1H2BL	HIST1H2BM	HIST1H2BN	HIST1H2BH	HIST2H2BF	HIST1H2BC	HIST1H2BD	H2BFS	HIST1H2BK
25.2021	25.11	26.1568	-0.18524	29.1232	28.938	45.671	0	58.605	12	13	7	8	5	6	5	6	29.2	33.7	620	P52597	P52597	Heterogeneous nuclear ribonucleoprotein F;Heterogeneous nuclear ribonucleoprotein F, N-terminally processed	HNRNPF
21.9692	21.988	22.9786	-0.18546	26.495	26.3096	41.731	0	6.6619	3	2	4	4	4	4	4	4	18	18	577	P49585;Q9Y5K3	P49585;Q9Y5K3	Choline-phosphate cytidylyltransferase A;Choline-phosphate cytidylyltransferase B	PCYT1A	PCYT1B
20.7639	20.8988	21.8329	-0.18551	25.4746	25.2891	54.271	0	6.5759	6	3	3	3	3	3	3	3	8.6	8.6	1175	Q969S3	Q969S3	Zinc finger protein 622	ZNF622
19.8588	20.8104	21.4117	-0.18651	25.74	25.5535	113.37	0	4.927	1	5	3	4	3	4	3	4	3.4	5.6	1139	Q8WWM7	Q8WWM7	Ataxin-2-like protein	ATXN2L
20.4127	20.0679	21.2505	-0.18727	25.6748	25.4875	84.88	0	12.464	4	5	3	5	3	5	3	5	5.2	9.5	1294	Q9BZL4	Q9BZL4	Protein phosphatase 1 regulatory subunit 12C	PPP1R12C
28.641	28.5726	29.6072	-0.18823	33.3499	33.1617	48.057	0	323.31	70	64	30	30	30	30	22	22	74.2	74.2	246	P05783;CON__H-INV:HIT000015463;CON__Q92764;CON__Q497I4;Q92764	P05783	Keratin, type I cytoskeletal 18	KRT18
30.6761	30.6197	31.6482	-0.18919	35.2307	35.0415	38.604	0	323.31	93	89	31	31	31	31	31	31	81.1	81.1	261	P07355;A6NMY6	P07355;A6NMY6	Annexin A2;Putative annexin A2-like protein	ANXA2	ANXA2P2
27.0661	27.0022	28.0345	-0.1903	31.2651	31.0748	49.229	0	145.8	33	33	12	12	12	12	10	10	41.4	41.4	475	P31943;P55795	P31943	Heterogeneous nuclear ribonucleoprotein H;Heterogeneous nuclear ribonucleoprotein H, N-terminally processed	HNRNPH1
25.7815	25.7841	26.7828	-0.19077	30.6493	30.4586	52.22	0	43.022	26	25	14	14	14	14	14	14	35.1	35.1	660	P60228	P60228	Eukaryotic translation initiation factor 3 subunit E	EIF3E
17.5244	17.8642	18.7043	-0.19191	24.0153	23.8234	183.16	0	7.7471	3	2	5	4	5	4	5	4	4.2	3.5	430	P26358	P26358	DNA (cytosine-5)-methyltransferase 1	DNMT1
28.2586	28.2786	29.2686	-0.19549	31.9154	31.72	24.763	0	77.538	20	17	6	7	6	7	6	7	39.1	41.8	413	P24534	P24534	Elongation factor 1-beta	EEF1B2
25.8257	25.6668	26.7484	-0.196	29.7208	29.5248	37.563	0	41.549	12	11	9	9	9	9	9	9	31.1	31.1	59	O00303	O00303	Eukaryotic translation initiation factor 3 subunit F	EIF3F
24.2139	24.3838	25.3013	-0.19668	29.2693	29.0726	68.047	0	58.668	22	21	12	12	12	12	12	12	26.1	27.8	943	Q15046	Q15046	Lysine--tRNA ligase	KARS
28.2361	28.19	29.2133	-0.1972	30.5991	30.4019	13.742	0	16.85	10	7	5	5	5	5	5	5	29.6	29.6	734	P62851	P62851	40S ribosomal protein S25	RPS25
29.7153	29.409	30.5702	-0.19724	33.9374	33.7401	54.234	0	219.52	50	48	19	19	19	19	19	19	39.5	39.5	1265	Q9BR76;A9Z1Z3	Q9BR76	Coronin-1B	CORO1B
28.1472	28.1287	29.138	-0.19754	31.5238	31.3263	29.995	0	97.235	32	32	14	14	14	14	14	14	45.1	45.1	722	P62424	P62424	60S ribosomal protein L7a	RPL7A
24.1219	26.1381	26.4568	-0.19781	27.8077	27.6099	12.732	0	7.5694	1	2	2	2	2	2	2	2	50.4	50.4	530	P41567;O60739	P41567;O60739	Eukaryotic translation initiation factor 1;Eukaryotic translation initiation factor 1b	EIF1	EIF1B
27.8958	27.77	28.8343	-0.19928	31.4852	31.2859	29.225	0	131.68	29	31	15	15	15	15	15	15	48	48	375	P18124	P18124	60S ribosomal protein L7	RPL7
19.4238	19.4667	20.4454	-0.19963	24.5079	24.3083	80.551	0.0007728	2.9651	1	2	2	2	2	2	2	2	3.1	3.1	1153	Q92615	Q92615	La-related protein 4B	LARP4B
26.9756	26.9424	27.9591	-0.20119	31.4842	31.283	43.786	0	149.46	33	42	16	19	16	19	16	19	46.4	56.9	1478	Q9UQ80;H0YIN7	Q9UQ80	Proliferation-associated protein 2G4	PA2G4
25.3058	25.2196	26.2634	-0.20133	29.3303	29.129	43.476	0	111.36	16	14	7	6	7	6	7	6	26.4	23.6	1040	Q6NZI2	Q6NZI2	Polymerase I and transcript release factor	PTRF
28.0021	28.0292	29.0157	-0.2025	30.0809	29.8784	16.273	0	39.77	12	16	4	6	4	6	4	6	29.1	39.7	710	P62263	P62263	40S ribosomal protein S14	RPS14
25.3252	25.0575	26.1976	-0.2047	30.5914	30.3867	79.727	0	187.99	40	33	20	20	20	20	20	20	42.7	38.9	1226	Q96RL1	Q96RL1	BRCA1-A complex subunit RAP80	UIMC1
23.3145	22.4866	23.9591	-0.20515	28.1693	27.9641	91.88	0	27.425	11	6	8	7	8	7	8	7	15.8	13.5	855	Q12929	Q12929	Epidermal growth factor receptor kinase substrate 8	EPS8
25.5379	25.5458	26.5419	-0.20642	28.7779	28.5714	26.599	0	38.621	9	10	5	5	5	5	5	5	33.1	33.1	655	P56537;A0A0U1RQV5	P56537	Eukaryotic translation initiation factor 6	EIF6
20.9395	19.9008	21.5117	-0.20711	25.5029	25.2958	56.578	0	3.9572	3	2	2	1	2	1	2	1	3.8	2.3	1542	Q9Y6G9	Q9Y6G9	Cytoplasmic dynein 1 light intermediate chain 1	DYNC1LI1
25.0573	24.825	25.9459	-0.2095	30.0624	29.8529	59.67	0	48.3	17	13	13	12	13	12	13	12	34.4	32.9	566	P48643	P48643	T-complex protein 1 subunit epsilon	CCT5
21.4176	21.9222	22.6918	-0.21042	27.4223	27.2119	109.43	0	14.165	2	8	7	8	6	7	6	7	8.8	10.2	942	Q15029	Q15029	116 kDa U5 small nuclear ribonucleoprotein component	EFTUD2
30.1613	29.8479	31.0131	-0.21292	33.4093	33.1964	22.836	0	189.34	43	40	19	18	19	18	19	18	72.6	72.6	581	P49721	P49721	Proteasome subunit beta type-2	PSMB2
21.0261	20.5491	21.8072	-0.21309	27.5737	27.3606	242.98	0	36.492	10	7	10	9	10	9	10	9	7.4	6.5	442	P27708	P27708	CAD protein;Glutamine-dependent carbamoyl-phosphate synthase;Aspartate carbamoyltransferase;Dihydroorotase	CAD
23.7314	23.495	24.618	-0.2144	27.2791	27.0647	31.512	0	4.5637	5	2	2	2	2	2	2	2	9.3	9.3	637	P54709	P54709	Sodium/potassium-transporting ATPase subunit beta-3	ATP1B3
23.6757	23.5885	24.6328	-0.21649	29.0256	28.8091	111.08	0	78.766	27	17	14	14	14	14	14	14	18.2	18.2	1547	Q9Y6Y8	Q9Y6Y8	SEC23-interacting protein	SEC23IP
23.8954	23.8201	24.8582	-0.21786	29.4244	29.2066	87.798	0	74.137	19	18	14	14	14	14	14	14	21.4	21.4	560	P47897	P47897	Glutamine--tRNA ligase	QARS
22.9567	23.448	24.2231	-0.21793	26.6079	26.39	16.32	0	5.3693	2	2	2	2	2	2	2	2	16.6	16.6	106	O15511	O15511	Actin-related protein 2/3 complex subunit 5	ARPC5
23.6209	22.9148	24.3106	-0.2186	27.2041	26.9855	47.655	0	15.955	8	5	3	3	3	3	3	3	13.4	13.4	844	Q09028	Q09028	Histone-binding protein RBBP4	RBBP4
26.0507	25.9803	27.0159	-0.22085	31.0456	30.8248	60.533	0	134.2	36	38	20	20	20	20	20	20	49.4	49.4	573	P49368	P49368	T-complex protein 1 subunit gamma	CCT3
27.1342	26.984	28.0611	-0.22144	29.9456	29.7242	14.463	0	11.722	12	10	5	5	5	5	5	5	38.4	38.4	743	P62899	P62899	60S ribosomal protein L31	RPL31
24.2207	24.043	25.1346	-0.22277	28.1186	27.8958	30.276	0	94.088	6	8	2	5	2	5	2	5	16.4	27.3	1424	Q9UBW8	Q9UBW8	COP9 signalosome complex subunit 7a	COPS7A
27.3781	27.2238	28.303	-0.22287	32.8069	32.584	107	0	323.31	61	71	32	33	32	33	32	33	45.9	46.2	1129	Q8TF05	Q8TF05	Serine/threonine-protein phosphatase 4 regulatory subunit 1	PPP4R1
29.9108	29.616	30.7709	-0.22373	33.1717	32.948	16.93	0	172.27	21	20	9	9	7	7	7	7	73.5	73.5	663	P60660	P60660	Myosin light polypeptide 6	MYL6
25.4974	25.265	26.3858	-0.22454	30.1608	29.9362	46.268	0	101.89	31	27	15	15	15	15	15	15	52.7	52.7	1273	Q9BT78	Q9BT78	COP9 signalosome complex subunit 4	COPS4
21.2626	21.4129	22.3397	-0.22479	25.9993	25.7746	68.481	0	6.1889	1	3	2	2	2	2	2	2	4.5	4.5	204	O95208	O95208	Epsin-2	EPN2
24.591	23.7928	25.2464	-0.22783	28.0383	27.8105	22.142	0.00078989	3.2377	3	1	3	3	3	3	3	3	17.8	17.8	727	P62760	P62760	Visinin-like protein 1	VSNL1
29.3786	29.3434	30.3611	-0.2284	31.7616	31.5332	11.665	0	120.07	29	27	9	8	9	8	8	7	95.7	95.7	243	P05387	P05387	60S acidic ribosomal protein P2	RPLP2
31.0957	30.9708	32.0346	-0.22845	35.1705	34.942	29.555	0	273.36	74	73	21	22	21	22	21	22	71.1	71.1	422	P25786;B4DEV8	P25786	Proteasome subunit alpha type-1	PSMA1
25.2995	25.027	26.1697	-0.22865	28.5743	28.3456	38.287	0	39.234	8	6	5	3	5	3	5	3	26.8	16.4	77	O14828	O14828	Secretory carrier-associated membrane protein 3	SCAMP3
24.7413	24.6293	25.6864	-0.22872	33.3209	33.0922	629.09	0	323.31	199	156	119	117	119	117	119	117	41.1	40.4	845	Q09666	Q09666	Neuroblast differentiation-associated protein AHNAK	AHNAK
25.501	25.2906	26.3996	-0.22902	28.6512	28.4221	17.068	0	19.474	13	12	6	6	6	6	6	6	43.3	43.3	1264	Q9BQI0	Q9BQI0	Allograft inflammatory factor 1-like	AIF1L
23.6761	23.5205	24.6004	-0.23139	29.5399	29.3085	144.5	0	75.774	21	22	17	17	17	17	17	17	15.7	15.8	529	P41252	P41252	Isoleucine--tRNA ligase, cytoplasmic	IARS
22.5656	22.5987	23.5823	-0.2349	27.1858	26.9509	46.871	0	10.817	7	5	6	6	4	4	4	4	16.1	16.1	515	P38919	P38919	Eukaryotic initiation factor 4A-III;Eukaryotic initiation factor 4A-III, N-terminally processed	EIF4A3
21.408	21.3633	22.3858	-0.23559	25.7903	25.5547	50.646	0	3.8348	2	1	2	2	2	2	2	2	5.5	5.5	1310	Q9H0S4	Q9H0S4	Probable ATP-dependent RNA helicase DDX47	DDX47
28.3107	28.2251	29.2685	-0.24005	32.3531	32.1131	32.708	0	145.75	32	40	23	22	13	12	11	10	51.4	51.4	286	P09493	P09493	Tropomyosin alpha-1 chain	TPM1
27.2696	27.2934	28.2816	-0.24186	30.688	30.4462	16.06	0	36.641	24	26	9	9	9	9	9	9	49.7	49.7	516	P39019	P39019	40S ribosomal protein S19	RPS19
27.1544	27.1308	28.1427	-0.24301	30.6871	30.4441	22.591	0	20.174	17	19	10	10	10	10	10	10	41.2	41.2	551	P46781	P46781	40S ribosomal protein S9	RPS9
30.8219	30.7425	31.7827	-0.24409	35.0182	34.7741	42.051	0	88.207	37	43	18	19	3	3	3	3	38.7	38.7	770	P68133;P68032;P63267;P62736	P68133;P68032;P63267;P62736	Actin, alpha skeletal muscle;Actin, alpha cardiac muscle 1;Actin, gamma-enteric smooth muscle;Actin, aortic smooth muscle	ACTA1	ACTC1	ACTG2	ACTA2
23.1251	23.1796	24.1526	-0.24432	28.5946	28.3503	100.68	0.00075472	2.7002	1	3	2	3	2	3	2	3	2.2	3.2	1127	Q8TEA7	Q8TEA7	TBC domain-containing protein kinase-like protein	TBCK
19.4197	18.9166	20.19	-0.2453	25.2182	24.9729	134.55	0	6.9914	4	4	7	5	7	5	7	5	4.7	3.4	1164	Q92896	Q92896	Golgi apparatus protein 1	GLG1
27.2254	26.9557	28.0969	-0.24764	31.1852	30.9375	29.597	0	87.511	36	30	14	14	14	14	14	14	54.4	54.4	724	P62701;Q8TD47;P22090	P62701	40S ribosomal protein S4, X isoform	RPS4X
23.0374	23.0974	24.0677	-0.24832	26.3223	26.074	20.274	0.0007716	2.9575	5	1	3	3	3	3	3	3	15	15	124	O43617	O43617	Trafficking protein particle complex subunit 3	TRAPPC3
22.3152	22.6476	23.4909	-0.25031	27.2135	26.9632	48.602	0	21.76	8	6	6	6	6	6	6	6	14.6	16.4	1130	Q8WU90	Q8WU90	Zinc finger CCCH domain-containing protein 15	ZC3H15
26.9416	26.8501	27.8965	-0.25045	29.5724	29.3219	18.565	0	10.342	6	7	6	6	6	6	6	6	32.5	32.5	549	P46778	P46778	60S ribosomal protein L21	RPL21
21.7372	21.8415	22.7903	-0.25067	25.5788	25.3281	40.089	0	11.16	5	6	8	7	4	3	4	3	31.7	24.7	362	P16989	P16989	Y-box-binding protein 3	YBX3
23.498	23.5296	24.5139	-0.25155	29.2162	28.9647	103.96	0	51.044	19	19	20	20	12	12	12	12	26.3	26.4	199	O94973	O94973	AP-2 complex subunit alpha-2	AP2A2
23.7775	23.5629	24.6742	-0.25225	28.8543	28.6021	66.115	0	21.603	16	11	10	10	10	10	10	10	20.9	20.9	1364	Q9NSD9	Q9NSD9	Phenylalanine--tRNA ligase beta subunit	FARSB
20.2878	20.3034	21.2956	-0.25543	25.7735	25.5181	74.976	0	6.6424	1	2	2	2	2	2	2	2	3	3	1110	Q8N392	Q8N392	Rho GTPase-activating protein 18	ARHGAP18
27.0113	26.9159	27.9644	-0.25666	31.5784	31.3217	50.976	0	170.28	45	47	17	18	17	18	17	18	47.5	47.7	698	P61978	P61978	Heterogeneous nuclear ribonucleoprotein K	HNRNPK
21.7032	21.7103	22.7067	-0.25778	26.321	26.0632	48.755	0.0014461	2.2507	3	2	3	3	3	3	3	3	6.6	6.6	507	P36957	P36957	Dihydrolipoyllysine-residue succinyltransferase component of 2-oxoglutarate dehydrogenase complex, mitochondrial	DLST
21.3131	21.145	22.2315	-0.25987	27.1832	26.9233	124.34	0	20.581	5	6	5	6	5	6	5	6	5.9	6.9	1165	Q92900	Q92900	Regulator of nonsense transcripts 1	UPF1
23.6447	23.3439	24.5021	-0.26014	28.1232	27.8631	69.283	0	18.644	5	7	5	5	5	5	5	5	13	13	236	P04844	P04844	Dolichyl-diphosphooligosaccharide--protein glycosyltransferase subunit 2	RPN2
25.6235	25.4243	26.5273	-0.26036	29.324	29.0637	37.331	0	32.275	8	5	7	7	7	7	2	2	24.1	24.1	740	P62879;Q9HAV0	P62879;Q9HAV0	Guanine nucleotide-binding protein G(I)/G(S)/G(T) subunit beta-2;Guanine nucleotide-binding protein subunit beta-4	GNB2	GNB4
22.4817	22.7214	23.6065	-0.26161	26.28	26.0184	25.835	0	7.6865	4	3	5	4	5	4	5	4	24.2	20.2	1187	Q96CT7	Q96CT7	Coiled-coil domain-containing protein 124	CCDC124
27.0487	26.9275	27.9894	-0.26489	30.0858	29.8209	24.604	0	54.669	17	17	7	7	7	7	7	7	36.4	36.4	439	P27635;Q96L21	P27635	60S ribosomal protein L10	RPL10
24.044	23.8593	24.9546	-0.26736	28.5117	28.2443	68.259	0	41.913	10	11	6	5	6	5	6	5	13.6	12	924	Q14677	Q14677	Clathrin interactor 1	CLINT1
27.7519	27.7195	28.7358	-0.26812	31.0023	30.7342	17.718	0	43.584	16	13	10	10	10	10	10	10	48	48	712	P62269	P62269	40S ribosomal protein S18	RPS18
22.5331	22.3368	23.4383	-0.26859	26.3442	26.0756	24.95	0	19.352	2	2	2	2	2	2	2	2	11.2	11.2	1324	Q9H444	Q9H444	Charged multivesicular body protein 4b	CHMP4B
28.9663	28.8057	29.8882	-0.27233	32.3119	32.0395	22.127	0	57.808	14	14	9	9	9	9	9	9	56.2	52.6	701	P62081	P62081	40S ribosomal protein S7	RPS7
27.4224	27.558	28.4918	-0.27236	31.1722	30.8999	22.237	0	158.19	23	23	12	12	12	12	12	12	70.9	70.9	118	O43399	O43399	Tumor protein D54	TPD52L2
21.7558	21.5625	22.6624	-0.27487	26.6217	26.3468	76.666	0	8.2931	6	5	4	4	4	4	4	4	7.8	7.8	1262	Q9BQ70	Q9BQ70	Transcription factor 25	TCF25
22.7229	22.3963	23.5688	-0.27498	27.7617	27.4867	70.729	0	57.126	12	7	6	6	6	6	6	6	14.4	14.4	1435	Q9UHB9	Q9UHB9	Signal recognition particle subunit SRP68	SRP68
22.5767	22.5685	23.5726	-0.27624	28.1961	27.9199	102.36	0	49.513	15	17	10	10	10	10	10	10	12.6	12.5	4	A0FGR8	A0FGR8	Extended synaptotagmin-2	ESYT2
28.3108	28.2277	29.2698	-0.27918	32.8915	32.6123	53.29	0	323.31	73	60	25	25	25	25	25	25	57	57	982	Q16204	Q16204	Coiled-coil domain-containing protein 6	CCDC6
30.5221	30.3339	31.4311	-0.27921	33.9808	33.7016	29.204	0	196.71	34	33	9	9	9	9	9	9	50.4	50.4	448	P28070	P28070	Proteasome subunit beta type-4	PSMB4
25.9202	25.6744	26.8025	-0.27929	29.0777	28.7984	20.762	0	20.919	8	8	3	3	3	3	3	3	17	17	808	Q02543	Q02543	60S ribosomal protein L18a	RPL18A
27.0095	26.7669	27.8932	-0.27966	30.458	30.1783	16.445	0	28.191	12	14	8	8	8	8	8	8	49.3	49.3	708	P62249	P62249	40S ribosomal protein S16	RPS16
22.6317	22.1967	23.4305	-0.28078	28.4468	28.166	120.27	0	71.016	16	14	16	13	16	13	16	13	15.1	12.2	1083	Q86V48	Q86V48	Leucine zipper protein 1	LUZP1
22.8176	21.8299	23.4067	-0.28173	27.6546	27.3728	71.45	0	8.6734	6	0	7	5	7	5	7	5	16.1	10.8	1528	Q9Y5K6	Q9Y5K6	CD2-associated protein	CD2AP
21.3001	21.0544	22.1825	-0.28393	25.5382	25.2543	39.681	0	4.6049	3	1	3	3	3	3	3	3	11.6	11.6	491	P35249	P35249	Replication factor C subunit 4	RFC4
26.8149	26.7474	27.7816	-0.28415	29.4711	29.1869	23.432	0	9.5812	7	6	2	2	2	2	2	2	11.2	11.2	595	P50914	P50914	60S ribosomal protein L14	RPL14
27.2312	26.8669	28.0605	-0.28447	30.3399	30.0554	21.863	0	62.695	16	17	8	8	8	8	8	8	64.6	64.6	481	P32969	P32969	60S ribosomal protein L9	RPL9
24.8535	24.5023	25.6885	-0.28499	29.7531	29.4682	60.343	0	54.055	22	14	15	15	15	15	15	15	36	36.2	372	P17987	P17987	T-complex protein 1 subunit alpha	TCP1
18.7638	18.7594	19.7616	-0.28557	24.3878	24.1022	132.82	0	4.6271	4	1	2	2	2	2	2	2	1.9	1.9	1101	Q8IX12	Q8IX12	Cell division cycle and apoptosis regulator protein 1	CCAR1
20.3158	19.7999	21.0808	-0.2889	26.0761	25.7872	143.19	0	8.9798	1	2	2	2	2	2	2	2	2.1	2.1	84	O14976	O14976	Cyclin-G-associated kinase	GAK
23.8281	23.4858	24.6671	-0.29118	27.3639	27.0728	36.567	0	13.29	6	7	5	5	5	5	5	5	18.8	18.8	1211	Q96IZ0	Q96IZ0	PRKC apoptosis WT1 regulator protein	PAWR
24.4365	24.3819	25.4095	-0.29184	29.7199	29.4281	94.622	0	53.431	31	21	15	15	15	15	15	15	21	20.9	538	P43243	P43243	Matrin-3	MATR3
20.602	20.2892	21.4541	-0.29199	25.8864	25.5944	116.61	0	7.028	3	2	2	2	2	2	2	2	1.9	1.9	426	P26006	P26006	Integrin alpha-3;Integrin alpha-3 heavy chain;Integrin alpha-3 light chain	ITGA3
23.493	21.6489	23.8475	-0.29434	26.1532	25.8589	26.152	0.00077942	3.116	3	1	3	2	3	2	3	2	11.6	8.8	370	P17931	P17931	Galectin-3	LGALS3
23.5013	23.3222	24.4145	-0.29592	26.8481	26.5521	17.138	0	9.1379	4	4	2	2	2	2	2	2	17.1	17.1	676	P61088;Q5JXB2	P61088;Q5JXB2	Ubiquitin-conjugating enzyme E2 N;Putative ubiquitin-conjugating enzyme E2 N-like	UBE2N	UBE2NL
17.1114	17.777	18.4822	-0.29658	21.2862	20.9896	28.022	0	6.5401	2	2	2	1	2	1	2	1	9.7	7	1134	Q8WV99	Q8WV99	AN1-type zinc finger protein 2B	ZFAND2B
20.5489	19.7184	21.1926	-0.29675	25.7767	25.4799	86.47	0	13.744	5	0	4	3	4	3	4	3	7.3	6	843	Q08J23	Q08J23	tRNA (cytosine(34)-C(5))-methyltransferase	NSUN2
27.293	27.2949	28.294	-0.29729	29.9875	29.6902	15.423	0	14.817	9	10	5	5	5	5	5	5	35.3	35.3	733	P62847	P62847	40S ribosomal protein S24	RPS24
24.2209	23.6511	24.9639	-0.29895	26.6686	26.3696	21.493	0	9.2254	4	2	2	2	2	2	2	2	10.6	10.6	796	Q00765	Q00765	Receptor expression-enhancing protein 5	REEP5
25.9493	25.7316	26.8446	-0.30132	27.9599	27.6586	9.7251	0	21.229	4	4	2	2	2	2	2	2	39.5	39.5	716	P62306	P62306	Small nuclear ribonucleoprotein F	SNRPF
21.3617	21.7269	22.5558	-0.30153	25.8293	25.5278	43.973	0	18.026	4	2	2	3	2	3	2	3	6.6	10.4	1359	Q9NR46	Q9NR46	Endophilin-B2	SH3GLB2
24.195	24.2596	25.2277	-0.30298	28.3386	28.0356	42.823	0	25.203	7	5	5	4	5	4	3	2	14.4	9.6	1253	Q99733	Q99733	Nucleosome assembly protein 1-like 4	NAP1L4
19.3975	19.9505	20.7003	-0.30395	22.9795	22.6755	23.07	0.0028149	2.0255	2	3	2	2	2	2	2	2	10.2	10.2	363	Q8N782;Q5VIY5;Q7L2R6;Q9NV72;Q6ZN06;Q0VGE8;P17035;Q86XN6;Q8NB50;Q8N4W9;Q96IR2;Q05481;A0A0U1RQK1;Q9H963;Q8NCK3;Q9Y5A6;P0CJ79;A2RRD8;Q96NL3;Q96N58;A6NHJ4;Q9P0L1;Q9UJW7	Q8N782;Q5VIY5;Q7L2R6;Q9NV72;Q6ZN06;Q0VGE8;P17035;Q86XN6;Q8NB50;Q8N4W9;Q96IR2;Q05481;A0A0U1RQK1;Q9H963;Q8NCK3;Q9Y5A6;P0CJ79;A2RRD8;Q96NL3;Q96N58;A6NHJ4;Q9P0L1;Q9UJW7	Zinc finger protein 525;Zinc finger protein 468;Zinc finger protein 765;Zinc finger protein 701;Zinc finger protein 813;Zinc finger protein 816;Zinc finger protein 28;Zinc finger protein 761;Zinc finger protein 62 homolog;Zinc finger protein 808;Zinc finger protein 845;Zinc finger protein 91;Putative zinc finger protein 702;Zinc finger protein 485;Zinc finger and SCAN domain-containing protein 21…	ZNF525	ZNF468	ZNF765	ZNF701	ZNF813	ZNF816	ZNF28	ZNF761	ZFP62	ZNF808	ZNF845	ZNF91	ZNF702P	ZNF485	ZSCAN21	ZNF888	ZNF320	ZNF599	ZNF578	ZNF860	ZKSCAN7	ZNF229
23.7444	23.5585	24.6544	-0.30534	28.2934	27.988	48.108	0	14.567	5	5	6	6	6	6	4	4	15.8	15.8	1546	Q9Y6Q5	Q9Y6Q5	AP-1 complex subunit mu-2	AP1M2
30.6541	30.3781	31.5227	-0.30577	34.0836	33.7778	26.411	0	250.67	48	45	16	16	16	16	16	16	71.4	71.4	447	P28066	P28066	Proteasome subunit alpha type-5	PSMA5
27.2006	26.6622	27.9564	-0.30734	30.2412	29.9338	32.009	0	45.154	21	21	9	9	9	9	9	9	38.7	38.7	1325	Q9H467	Q9H467	CUE domain-containing protein 2	CUEDC2
24.9557	24.9099	25.933	-0.30861	28.8563	28.5477	27.893	0	37.396	12	10	6	7	6	7	6	7	33.3	30.5	1401	Q9P0L0	Q9P0L0	Vesicle-associated membrane protein-associated protein A	VAPA
19.527	19.204	20.3745	-0.30902	25.2757	24.9667	100.83	0.00078309	3.1662	3	2	3	2	3	2	3	2	3.1	1.9	804	Q01780	Q01780	Exosome component 10	EXOSC10
21.4505	21.3928	22.4219	-0.30979	27.1233	26.8135	102.48	0	7.6696	4	1	6	6	6	6	5	5	7.5	7.5	380	P19367	P19367	Hexokinase-1	HK1
24.8987	24.8319	25.8657	-0.31074	29.1524	28.8416	55.536	0	52.448	13	14	11	11	11	11	11	11	27.7	28.1	861	Q13098	Q13098	COP9 signalosome complex subunit 1	GPS1
23.9344	22.9126	24.5121	-0.31301	27.7314	27.4184	44.969	0	29.845	7	5	4	5	4	5	4	5	15.7	17.6	378	P18754	P18754	Regulator of chromosome condensation	RCC1
21.8821	21.6673	22.7787	-0.31477	26.2939	25.9791	41.024	0	6.6633	3	3	3	3	3	3	3	3	11	11	1500	Q9Y2Z0	Q9Y2Z0	Suppressor of G2 allele of SKP1 homolog	SUGT1
25.0745	24.8524	25.9677	-0.3154	30.0426	29.7272	59.366	0	61.105	28	25	17	16	17	16	17	16	38.7	33.5	1255	Q99832	Q99832	T-complex protein 1 subunit eta	CCT7
21.3221	20.8986	22.1258	-0.31586	25.9508	25.6349	54.099	0	8.7093	5	6	4	5	4	5	4	5	12.2	14.6	112	O43237	O43237	Cytoplasmic dynein 1 light intermediate chain 2	DYNC1LI2
30.7196	30.4921	31.6103	-0.31617	34.5371	34.2209	27.887	0	253.93	58	62	23	23	23	23	23	23	74.2	74.2	76	O14818;Q8TAA3	O14818	Proteasome subunit alpha type-7	PSMA7
16.5199	17.5651	18.1351	-0.31716	24.7163	24.3992	358.69	0	4.9827	3	1	2	3	2	3	2	3	1	1.8	543	P46013	P46013	Antigen KI-67	MKI67
24.825	24.7108	25.769	-0.31737	29.8892	29.5718	88.549	0	53.498	21	21	15	16	15	16	15	16	24.1	27.3	869	Q13263	Q13263	Transcription intermediary factor 1-beta	TRIM28
26.7829	26.7876	27.7853	-0.31741	29.4876	29.1702	15.807	0	9.8861	10	7	4	4	4	4	4	4	29.4	29.4	711	P62266	P62266	40S ribosomal protein S23	RPS23
22.7441	22.2042	23.4993	-0.31887	28.5092	28.1903	110.04	0	41.801	15	10	11	10	11	10	11	10	14.9	13.5	1400	Q9P0K7	Q9P0K7	Ankycorbin	RAI14
24.4777	24.4652	25.4715	-0.31892	27.4011	27.0821	13.527	0	12.25	4	4	4	4	4	4	4	4	40.7	40.7	719	P62316	P62316	Small nuclear ribonucleoprotein Sm D2	SNRPD2
23.9513	22.9505	24.536	-0.31951	26.4783	26.1588	11.557	0.0021567	2.1787	5	2	2	2	2	2	2	2	18.8	18.8	754	P63165	P63165	Small ubiquitin-related modifier 1	SUMO1
23.314	22.8497	24.1004	-0.32217	28.8712	28.549	120.88	0	21.999	10	4	9	9	9	9	9	9	10.4	12	158	O75044;P0DJJ0;P0DMP2;Q7Z6B7	O75044;P0DJJ0;P0DMP2	SLIT-ROBO Rho GTPase-activating protein 2;SLIT-ROBO Rho GTPase-activating protein 2C;SLIT-ROBO Rho GTPase-activating protein 2B	SRGAP2	SRGAP2C	SRGAP2B
25.3498	25.1106	26.2351	-0.32255	29.7525	29.43	51.596	0	47.048	24	24	12	12	12	12	12	12	33.4	33.4	681	P61201	P61201	COP9 signalosome complex subunit 2	COPS2
21.5584	19.675	21.9044	-0.32373	25.5165	25.1928	55.804	0	10.29	6	0	3	1	3	1	3	1	9.9	3.7	321	P12268	P12268	Inosine-5-monophosphate dehydrogenase 2	IMPDH2
22.3461	22.1123	23.2339	-0.32413	29.0456	28.7215	227.87	0	5.4765	2	1	11	11	3	3	3	3	5.8	5.8	1075	Q7Z406	Q7Z406	Myosin-14	MYH14
30.6709	30.2697	31.4842	-0.32609	34.3131	33.987	25.898	0	250.73	54	52	17	17	17	17	17	17	67.5	67.5	423	P25787	P25787	Proteasome subunit alpha type-2	PSMA2
21.8858	21.7452	22.8172	-0.33003	27.7255	27.3955	121.32	0	17.747	8	2	7	6	7	6	7	6	7.2	6	51	O00203;Q13367	O00203	AP-3 complex subunit beta-1	AP3B1
22.938	22.7283	23.8369	-0.33023	26.5493	26.2191	34.063	0	9.0716	6	4	3	3	3	3	3	3	11.2	11.2	133	O43765	O43765	Small glutamine-rich tetratricopeptide repeat-containing protein alpha	SGTA
26.9954	26.7927	27.8976	-0.33518	32.1972	31.862	94.659	0	303.51	62	60	29	28	29	28	29	28	51.2	51.2	1493	Q9Y2D5	Q9Y2D5	A-kinase anchor protein 2	AKAP2
25.7159	25.399	26.5662	-0.33533	30.3978	30.0625	58.024	0	63.572	24	19	13	12	13	12	13	12	30.9	29	522	P40227;Q92526	P40227	T-complex protein 1 subunit zeta	CCT6A
21.7688	21.5819	22.6784	-0.33699	26.332	25.995	40.542	0	5.3608	3	2	3	3	3	3	3	3	10.9	10.9	1491	Q9Y295	Q9Y295	Developmentally-regulated GTP-binding protein 1	DRG1
26.0278	25.8513	26.9422	-0.33859	31.6526	31.314	115.28	0	252.77	65	62	29	29	29	29	29	29	28.5	28.6	83	O14974;O60237	O14974	Protein phosphatase 1 regulatory subunit 12A	PPP1R12A
27.1417	26.8868	28.0199	-0.33957	31.1519	30.8124	35.08	0	110.34	31	27	14	12	14	12	13	11	57.3	45.9	662	P60510	P60510	Serine/threonine-protein phosphatase 4 catalytic subunit	PPP4C
25.1344	24.747	25.9537	-0.34196	30.5159	30.1739	75.872	0	87.533	38	31	22	22	22	22	22	22	36.7	36.4	270	P08133	P08133	Annexin A6	ANXA6
25.7923	25.5307	26.6674	-0.34809	29.3892	29.0411	36.163	0	58.675	11	12	6	6	6	6	6	6	25.7	25.7	1068	Q7L5N1	Q7L5N1	COP9 signalosome complex subunit 6	COPS6
26.7017	26.4423	27.5779	-0.34817	31.036	30.6879	35.076	0	146.95	28	22	16	16	16	16	16	16	63.7	63.7	762	P63244	P63244	Guanine nucleotide-binding protein subunit beta-2-like 1;Guanine nucleotide-binding protein subunit beta-2-like 1, N-terminally processed	GNB2L1
24.0362	23.6885	24.8728	-0.34874	31.8306	31.4819	527.22	0	264.34	103	95	61	61	61	61	61	61	17.7	17.9	212	O95714;Q9BVR0	O95714	E3 ubiquitin-protein ligase HERC2	HERC2
25.165	24.887	26.0327	-0.35119	31.0528	30.7017	120.84	0	127.9	45	49	28	27	28	27	28	27	30.4	30.4	627	P53396	P53396	ATP-citrate synthase	ACLY
22.9633	22.9663	23.9648	-0.35146	28.142	27.7905	119.41	0	31.199	9	5	9	9	9	9	9	9	12.9	14.2	545	P46379	P46379	Large proline-rich protein BAG6	BAG6
26.2147	26.0083	27.1152	-0.35176	30.1588	29.8071	42.2	0	59.595	16	14	6	6	6	6	6	6	21	21	499	P35613	P35613	Basigin	BSG
25.6194	25.3406	26.4867	-0.35216	28.9468	28.5947	22.168	0	54.472	10	10	6	5	6	5	6	5	54.9	40.8	384	P20290	P20290	Transcription factor BTF3	BTF3
27.3652	27.155	28.2639	-0.35244	29.4007	29.0482	9.461	0	29.644	9	9	5	5	5	5	5	5	41.7	41.7	535	P42677;Q71UM5	P42677;Q71UM5	40S ribosomal protein S27;40S ribosomal protein S27-like	RPS27	RPS27L
22.9717	22.7893	23.8834	-0.3541	28.8277	28.4736	123.63	0	31.224	12	10	9	9	9	9	9	9	10.8	10.8	60	O00410;O60518	O00410	Importin-5	IPO5
19.3155	19.1403	20.2305	-0.35413	24.3283	23.9742	70.182	0.0021583	2.1906	3	2	2	2	2	2	2	2	3.2	3.2	1422	Q9UBU9	Q9UBU9	Nuclear RNA export factor 1	NXF1
23.6167	23.0836	24.3747	-0.35877	27.223	26.8642	37.377	0	14.932	4	2	7	7	2	2	2	2	22.1	22.1	737	P62873;P16520	P62873	Guanine nucleotide-binding protein G(I)/G(S)/G(T) subunit beta-1	GNB1
25.8826	25.3528	26.6419	-0.36155	30.0366	29.675	48.991	0	41.706	26	22	13	12	13	12	4	3	32.5	29	895	Q13838	Q13838	Spliceosome RNA helicase DDX39B	DDX39B
29.9545	29.6342	30.8032	-0.36261	34.0325	33.6699	27.399	0	173.15	53	51	20	19	20	19	20	19	70.3	70.3	667	P60900	P60900	Proteasome subunit alpha type-6	PSMA6
21.8203	21.6822	22.7529	-0.3646	25.5922	25.2276	45.302	0	8.5375	3	0	2	2	2	2	2	2	8.4	8.4	348	P15151	P15151	Poliovirus receptor	PVR
21.2211	20.9769	22.1042	-0.3659	27.0296	26.6637	103.08	0	10.136	6	3	5	5	5	5	5	5	7	7	1323	Q9H3U1	Q9H3U1	Protein unc-45 homolog A	UNC45A
31.2974	31.0532	32.1805	-0.36818	37.0891	36.721	104.85	0	323.31	306	285	77	78	77	78	53	54	73.8	74.9	130	O43707;Q08043	O43707	Alpha-actinin-4	ACTN4
28.9177	28.6519	29.7909	-0.36836	35.6334	35.265	226.53	0	323.31	341	331	124	130	124	130	103	109	59.5	61.4	495	P35579;REV__Q9UKV3	P35579	Myosin-9	MYH9
22.8584	22.1825	23.5597	-0.37179	26.8824	26.5106	40.435	0	24.181	4	1	3	3	2	2	2	2	14	14	999	Q31612;P13747	Q31612	HLA class I histocompatibility antigen, B-73 alpha chain	HLA-B
26.142	25.8283	26.9936	-0.37329	31.2706	30.8973	69.666	0	99.654	29	31	19	19	19	19	19	19	38.1	36.9	905	Q14145	Q14145	Kelch-like ECH-associated protein 1	KEAP1
27.032	26.7372	27.8922	-0.37451	29.0403	28.6657	14.787	0	4.9738	2	2	2	2	2	2	2	2	18.8	18.8	493	P35268	P35268	60S ribosomal protein L22	RPL22
24.6802	24.402	25.5478	-0.37639	29.7412	29.3648	61.397	0	57.38	14	13	15	15	15	15	15	15	34.2	34.8	221	P00367;P49448	P00367;P49448	Glutamate dehydrogenase 1, mitochondrial;Glutamate dehydrogenase 2, mitochondrial	GLUD1	GLUD2
22.8569	22.9662	23.9126	-0.37759	28.2652	27.8876	69.948	0	23.543	16	11	11	12	10	9	10	9	19.8	18.5	817	Q03252	Q03252	Lamin-B2	LMNB2
27.7511	27.4914	28.6271	-0.37818	29.7761	29.3979	15.388	0	4.9862	5	4	4	4	4	4	2	2	19.9	19.9	775	Q71DI3;Q16695;P84243;P68431;Q6NXT2	Q71DI3;Q16695;P84243;P68431;Q6NXT2	Histone H3.2;Histone H3.1t;Histone H3.3;Histone H3.1;Histone H3.3C	HIST2H3A	HIST3H3	H3F3A	HIST1H3A	H3F3C
21.7482	21.3925	22.5813	-0.3825	27.6875	27.305	136.37	0	17.726	6	4	6	6	6	6	6	6	6.5	6.5	1087	Q86VP6;O75155	Q86VP6	Cullin-associated NEDD8-dissociated protein 1	CAND1
24.2455	24.2186	25.2321	-0.38398	27.8397	27.4557	27.872	0	9.751	3	5	3	4	3	4	3	4	16.2	20	299	P0DN76;Q01081;Q8WU68;M0R2N4	P0DN76;Q01081;Q8WU68	Splicing factor U2AF 35 kDa subunit;Splicing factor U2AF 26 kDa subunit	U2AF1	U2AF1L4
25.5019	25.193	26.3557	-0.38685	30.5553	30.1684	57.924	0	78.837	32	17	19	20	19	20	19	20	44.3	47.3	597	P50991	P50991	T-complex protein 1 subunit delta	CCT4
21.9845	21.508	22.7658	-0.38959	27.4477	27.0581	112.61	0	6.2182	6	3	2	2	2	2	2	2	4.8	4.8	202	O95197	O95197	Reticulon-3	RTN3
22.4413	21.8747	23.1856	-0.39247	27.1532	26.7608	51.901	0	32.514	6	4	6	5	6	5	6	5	16.6	12.6	801	Q01518	Q01518	Adenylyl cyclase-associated protein 1	CAP1
19.6368	19.5609	20.5993	-0.39259	26.1252	25.7326	156.27	0	10.213	3	3	4	3	4	3	4	3	3.8	2.8	1081	Q86UP2	Q86UP2	Kinectin	KTN1
21.7357	21.6124	22.6754	-0.39565	28.1879	27.7922	162.5	0	85.209	16	17	10	10	10	10	10	10	9.3	9.5	1292	Q9BZF9	Q9BZF9	Uveal autoantigen with coiled-coil domains and ankyrin repeats	UACA
22.8953	22.6483	23.7771	-0.39893	29.6629	29.264	205.42	0	62.587	8	9	4	4	4	4	4	4	2.7	2.7	39	E9PAV3;Q9BZK3	E9PAV3	Nascent polypeptide-associated complex subunit alpha, muscle-specific form	NACA
27.4325	27.1517	28.2989	-0.39925	31.5407	31.1414	39.829	0	120.37	44	37	17	17	17	17	17	17	46.8	46.8	591	P50552	P50552	Vasodilator-stimulated phosphoprotein	VASP
25.8696	25.6412	26.7599	-0.39958	30.9188	30.5192	57.488	0	144.76	29	34	22	23	22	23	22	23	57	58.7	778	P78371	P78371	T-complex protein 1 subunit beta	CCT2
19.4493	19.3689	20.4097	-0.4	25.9038	25.5038	168.59	0	8.3847	2	2	5	4	5	4	5	4	4.4	3.6	1128	Q8TEQ6	Q8TEQ6	Gem-associated protein 5	GEMIN5
26.3037	26.2322	27.2684	-0.40189	30.5901	30.1883	44.965	0	123.71	33	31	15	17	15	17	15	17	44.9	46.8	1120	Q8NC51	Q8NC51	Plasminogen activator inhibitor 1 RNA-binding protein	SERBP1
25.4964	24.9891	26.2649	-0.40485	29.5178	29.1129	37.578	0	77.536	17	9	10	10	10	10	10	10	42.2	42.2	1166	Q92905	Q92905	COP9 signalosome complex subunit 5	COPS5
23.6196	23.1405	24.3999	-0.40809	26.734	26.3259	17.143	0	3.98	3	2	2	2	2	2	2	2	16.7	16.7	617	P52434	P52434	DNA-directed RNA polymerases I, II, and III subunit RPABC3	POLR2H
21.9441	21.6974	22.826	-0.41225	25.897	25.4848	65.695	0	7.1932	4	2	8	6	3	3	3	3	20.2	16.3	1437	Q9UHD9	Q9UHD9	Ubiquilin-2	UBQLN2
22.884	22.3582	23.6449	-0.41374	29.581	29.1673	261.37	0	99.747	31	20	21	19	20	18	20	18	10.1	9.2	1317	Q9H2D6	Q9H2D6	TRIO and F-actin-binding protein	TRIOBP
27.7783	27.4421	28.62	-0.41597	30.7783	30.3623	14.839	0	63.842	11	11	7	6	7	6	7	6	59.2	43.8	707	P62244;H3BN98	P62244;H3BN98	40S ribosomal protein S15a	RPS15A
21.6366	20.8692	22.3033	-0.4171	28.4089	27.9918	266.94	0	20.26	14	8	10	8	10	8	10	8	5.3	4.3	8	A5YKK6	A5YKK6	CCR4-NOT transcription complex subunit 1	CNOT1
21.4359	22.8757	23.3284	-0.42111	26.7913	26.3702	49.857	0	12.451	3	2	10	10	3	3	3	3	25.6	25.6	1274	Q9BUF5	Q9BUF5	Tubulin beta-6 chain	TUBB6
30.2122	30.0576	31.137	-0.42182	33.7628	33.341	25.357	0	99.871	18	19	10	10	10	10	10	10	59	59	449	P28072	P28072	Proteasome subunit beta type-6	PSMB6
21.4731	21.1421	22.3171	-0.42403	26.5777	26.1537	72.379	0	5.2897	2	1	4	4	4	4	4	4	8.3	8.3	1136	Q8WVM8	Q8WVM8	Sec1 family domain-containing protein 1	SCFD1
20.3487	19.3397	20.9307	-0.42486	25.5055	25.0806	108.66	0	4.8135	2	4	2	2	2	2	2	2	2.9	2.9	1498	Q9Y2W1	Q9Y2W1	Thyroid hormone receptor-associated protein 3	THRAP3
27.4195	27.2537	28.339	-0.43105	30.3082	29.8772	17.04	0	62.568	11	14	4	5	4	5	4	5	49.7	49.7	732	P62841	P62841	40S ribosomal protein S15	RPS15
21.5253	20.2775	22.0323	-0.43467	25.8064	25.3717	52.337	0	6.994	3	2	3	3	3	3	3	3	8.5	8.3	1445	Q9UJW0	Q9UJW0	Dynactin subunit 4	DCTN4
22.0819	21.7455	22.9235	-0.43704	29.077	28.64	289.38	0	78.405	21	18	15	16	15	16	15	16	9	9.6	1458	Q9ULT8	Q9ULT8	E3 ubiquitin-protein ligase HECTD1	HECTD1
30.0619	29.7054	30.8946	-0.43963	33.2319	32.7923	22.949	0	159.42	45	42	13	14	13	14	13	14	60.5	61.5	580	P49720	P49720	Proteasome subunit beta type-3	PSMB3
21.254	20.3636	21.8764	-0.4398	26.7384	26.2986	97.501	0	13.833	5	4	5	3	5	3	5	3	8.6	5.3	1102	Q8IY33	Q8IY33	MICAL-like protein 2	MICALL2
24.8648	24.525	25.7049	-0.43994	29.8817	29.4418	65.308	0	45.829	19	17	12	12	12	12	12	12	25.6	25.8	461	P30153;P30154	P30153	Serine/threonine-protein phosphatase 2A 65 kDa regulatory subunit A alpha isoform	PPP2R1A
30.0299	29.5879	30.8257	-0.44431	33.697	33.2527	28.433	0	127.68	52	45	16	17	16	17	16	17	60.8	62.4	424	P25788	P25788	Proteasome subunit alpha type-3	PSMA3
18.4716	17.2631	18.9903	-0.44523	24.6896	24.2444	200.03	0	4.7487	3	6	2	3	2	3	2	3	1.6	2.2	108	O43166	O43166	Signal-induced proliferation-associated 1-like protein 1	SIPA1L1
21.3578	21.1284	22.2476	-0.44987	26.4723	26.0224	91.809	0.00078003	3.132	3	1	2	1	2	1	2	1	2.7	1.4	997	Q2NL82	Q2NL82	Pre-rRNA-processing protein TSR1 homolog	TSR1
22.518	21.0023	22.9507	-0.45411	25.7367	25.2826	39.933	0	6.5533	3	1	3	1	3	1	3	1	11.9	5.7	1178	Q96A49	Q96A49	Synapse-associated protein 1	SYAP1
27.2873	27.2603	28.2739	-0.45607	30.0355	29.5794	17.258	0	36.228	15	16	9	9	9	9	9	9	40.7	40.7	686	P61254;J3QQQ9;Q9UNX3	P61254;J3QQQ9;Q9UNX3	60S ribosomal protein L26;60S ribosomal protein L26-like 1	RPL26	RPL26L1
23.2888	22.9298	24.1205	-0.45724	29.0872	28.6299	110.17	0	58.618	15	8	12	12	12	12	12	12	19.3	19.3	1079	Q86T82	Q86T82	Ubiquitin carboxyl-terminal hydrolase 37	USP37
22.2328	21.9323	23.0903	-0.45941	25.8589	25.3994	23.025	0.00080064	3.4457	2	3	1	2	1	2	1	2	4.5	10.4	951	Q15286	Q15286	Ras-related protein Rab-35	RAB35
25.6283	25.1349	26.4025	-0.46051	27.5919	27.1313	7.3184	0	4.6019	5	2	3	2	3	2	3	2	33.8	23.5	759	P63218	P63218	Guanine nucleotide-binding protein G(I)/G(S)/G(O) subunit gamma-5	GNG5
23.9221	23.0928	24.5662	-0.46345	27.2213	26.7579	26.697	0	8.0575	4	1	4	4	4	4	4	4	20	20	1181	Q96C19	Q96C19	EF-hand domain-containing protein D2	EFHD2
23.3867	22.9317	24.177	-0.46423	28.0098	27.5455	49.03	0	29.691	8	5	7	6	7	6	7	6	19.2	16.9	723	P62495	P62495	Eukaryotic peptide chain release factor subunit 1	ETF1
19.8361	20.192	21.025	-0.46432	24.3703	23.906	40.589	0	9.1745	2	2	1	2	1	2	1	2	4.8	7.4	366	P17612;P22694	P17612;P22694	cAMP-dependent protein kinase catalytic subunit alpha;cAMP-dependent protein kinase catalytic subunit beta	PRKACA	PRKACB
23.5469	23.0838	24.3338	-0.47139	28.48	28.0086	70.973	0	24.809	14	13	9	8	9	8	9	8	16.5	16.3	915	Q14258	Q14258	E3 ubiquitin/ISG15 ligase TRIM25	TRIM25
23.977	23.191	24.6369	-0.4722	27.0065	26.5343	15.945	0	6.1341	4	3	3	2	3	2	3	2	23.2	17.6	900	Q14019	Q14019	Coactosin-like protein	COTL1
30.532	30.1472	31.3524	-0.4735	34.448	33.9745	28.48	0	250.4	50	45	19	20	19	20	19	20	71.5	72.2	450	P28074	P28074	Proteasome subunit beta type-5	PSMB5
25.7051	25.131	26.4464	-0.48013	28.936	28.4559	17.163	0	10.099	7	2	4	3	4	3	4	3	37.7	25.3	689	P61326;Q96A72	P61326;Q96A72	Protein mago nashi homolog;Protein mago nashi homolog 2	MAGOH	MAGOHB
23.1694	22.8015	23.9971	-0.48075	26.1937	25.7129	19.889	0	11.415	3	3	3	4	3	4	3	4	31	37.4	1531	Q9Y5S9	Q9Y5S9	RNA-binding protein 8A	RBM8A
24.8379	24.4514	25.6576	-0.48155	29.7112	29.2296	67.993	0	39.402	13	9	10	11	10	11	10	11	19.7	21.4	271	P08195	P08195	4F2 cell-surface antigen heavy chain	SLC3A2
22.3708	21.9282	23.1664	-0.48967	28.8903	28.4006	198.92	0	45.958	18	11	12	13	12	13	2	2	8.3	8.5	1250	Q99666	Q99666	RANBP2-like and GRIP domain-containing protein 5/6	RGPD5
21.0399	21.3998	22.2311	-0.49376	26.1726	25.6789	59.763	0	9.8762	4	5	4	4	4	4	4	4	7.4	7.4	1161	Q92828	Q92828	Coronin-2A	CORO2A
20.0608	20.1357	21.0987	-0.49428	26.1499	25.6556	117.8	0	9.7167	5	5	4	4	4	4	4	4	4.5	4.9	533	P42285	P42285	Superkiller viralicidic activity 2-like 2	SKIV2L2
23.9771	23.4471	24.7363	-0.49456	27.3984	26.9038	18.736	0	14.078	8	4	7	6	3	2	3	2	47	40.4	1489	Q9Y281	Q9Y281	Cofilin-2	CFL2
23.6804	23.2218	24.4692	-0.49528	25.2562	24.761	7.645	0.0021536	2.1754	3	2	2	1	2	1	2	1	29.9	13.4	738	P62875	P62875	DNA-directed RNA polymerases I, II, and III subunit RPABC5	POLR2L
23.3448	23.0744	24.2159	-0.4963	25.735	25.2387	9.6138	0	7.3717	3	3	2	2	2	2	2	2	33	33	121	O43504	O43504	Ragulator complex protein LAMTOR5	LAMTOR5
24.4876	23.9413	25.2402	-0.50072	30.2272	29.7265	126.97	0	89.939	30	20	18	17	18	17	18	17	22.4	20.9	985	Q16531	Q16531	DNA damage-binding protein 1	DDB1
25.7127	25.3454	26.5407	-0.50241	30.954	30.4516	59.62	0	90.311	45	34	25	25	25	25	25	25	49.1	49.1	596	P50990	P50990	T-complex protein 1 subunit theta	CCT8
29.8563	29.4797	30.6803	-0.51006	33.6755	33.1654	26.489	0	219.98	42	41	15	16	15	16	15	16	62.2	62.2	388	P20618	P20618	Proteasome subunit beta type-1	PSMB1
28.6027	28.1389	29.3894	-0.5126	31.5989	31.0863	16.832	0	130.57	30	27	10	10	10	10	10	10	53.2	53.2	761	P63241;Q6IS14;Q9GZV4	P63241;Q6IS14;Q9GZV4	Eukaryotic translation initiation factor 5A-1;Eukaryotic translation initiation factor 5A-1-like;Eukaryotic translation initiation factor 5A-2	EIF5A	EIF5AL1	EIF5A2
25.0203	24.1924	25.6649	-0.51561	29.2746	28.759	49.716	0	84.06	11	12	14	14	5	5	5	5	36.9	36.9	904	Q14141	Q14141	Septin-6	2006-09-01
27.2617	26.9767	28.1262	-0.51767	29.9197	29.402	13.293	0	8.0175	8	9	4	3	4	3	4	3	22.2	13.7	570	P49207	P49207	60S ribosomal protein L34	RPL34
22.2987	21.3961	22.9169	-0.5192	26.0445	25.5253	28.772	0	4.5006	4	4	2	2	2	2	2	2	10.3	10.3	1538	Q9Y696	Q9Y696	Chloride intracellular channel protein 4	CLIC4
24.8054	24.4535	25.6402	-0.52256	27.4359	26.9133	11.801	0	7.2719	4	3	2	2	2	2	2	2	22.3	22.3	1201	Q96FQ6	Q96FQ6	Protein S100-A16	S100A16
29.7596	29.356	30.5718	-0.52707	33.4832	32.9561	29.483	0	220.56	45	44	16	16	16	16	16	16	65.1	65.1	425	P25789	P25789	Proteasome subunit alpha type-4	PSMA4
24.482	23.9249	25.2302	-0.5319	29.3562	28.8243	49.541	0	53.283	14	12	10	9	10	9	10	9	31.2	27.2	574	P49411	P49411	Elongation factor Tu, mitochondrial	TUFM
27.7209	27.1952	28.4819	-0.53195	32.2243	31.6924	46.153	0	144.87	53	36	21	20	21	20	11	10	58.4	58.4	665	P60842	P60842	Eukaryotic initiation factor 4A-I	EIF4A1
25.0949	24.3197	25.7588	-0.53501	28.7902	28.2552	34.932	0	37.63	11	4	5	6	5	6	5	6	23.2	31.5	359	P16422	P16422	Epithelial cell adhesion molecule	EPCAM
20.207	19.7198	20.9839	-0.5361	24.8477	24.3116	54.178	0	6.3628	3	2	2	2	2	2	2	2	5.2	5.2	1007	Q53EZ4	Q53EZ4	Centrosomal protein of 55 kDa	CEP55
21.9102	21.6177	22.7713	-0.53621	28.447	27.9107	181.79	0	54.224	15	9	9	10	9	10	9	10	8.1	9.3	1296	Q9C0C2	Q9C0C2	182 kDa tankyrase-1-binding protein	TNKS1BP1
21.3072	21.1343	22.2234	-0.53751	27.3476	26.8101	122.87	0	9.6174	4	3	4	4	4	4	4	4	6.4	6.4	224	P00519	P00519	Tyrosine-protein kinase ABL1	ABL1
23.3723	22.9746	24.1871	-0.53865	25.7284	25.1898	9.1275	0.006004	1.6389	2	2	2	2	2	2	2	2	23.8	23.8	717	P62312	P62312	U6 snRNA-associated Sm-like protein LSm6	LSM6
27.0918	26.6155	27.8733	-0.54209	31.9555	31.4134	72.332	0	145.57	51	37	27	27	26	26	26	26	49.1	49.1	307	P11021	P11021	78 kDa glucose-regulated protein	HSPA5
26.3329	26.0461	27.1966	-0.5445	30.586	30.0415	37.432	0	42.272	24	15	10	12	10	12	10	12	32.2	35.8	190	O76003	O76003	Glutaredoxin-3	GLRX3
23.2687	23.1257	24.199	-0.54701	29.6284	29.0813	188.67	0	35.579	16	13	12	12	12	12	12	12	10.1	10.1	1516	Q9Y4K1	Q9Y4K1	Absent in melanoma 1 protein	AIM1
18.2534	18.2967	19.2752	-0.55282	24.4037	23.8509	142.16	0	22.815	6	6	5	4	5	4	5	4	3.8	2.9	1078	Q86SQ0	Q86SQ0	Pleckstrin homology-like domain family B member 2	PHLDB2
21.2299	20.5668	21.9361	-0.55928	26.7212	26.1619	108.27	0	8.5336	5	4	4	3	4	3	4	3	4.9	3.9	453	P29317	P29317	Ephrin type-A receptor 2	EPHA2
20.5615	19.9531	21.2891	-0.56026	25.3786	24.8184	56.077	0	6.1473	1	5	3	3	3	3	3	3	8.7	8.7	1198	Q96F86	Q96F86	Enhancer of mRNA-decapping protein 3	EDC3
25.6835	25.0632	26.4064	-0.56703	30.5486	29.9815	76.149	0	104.35	32	26	19	18	19	18	19	18	38.2	36.5	406	P23246	P23246	Splicing factor, proline- and glutamine-rich	SFPQ
22.4946	21.6357	23.1281	-0.56744	25.175	24.6076	13.757	0	10.471	3	2	2	2	2	2	2	2	21.2	21.2	168	O75348	O75348	V-type proton ATPase subunit G 1	ATP6V1G1
19.2581	19.179	20.2191	-0.57083	25.2558	24.685	142.1	0	5.3528	6	5	3	3	3	3	3	3	4.8	4.8	217	O95819	O95819	Mitogen-activated protein kinase kinase kinase kinase 4	MAP4K4
22.4949	22.1252	23.3218	-0.57314	26.6413	26.0681	29.224	0	11.463	5	3	2	2	2	2	2	2	9.9	9.9	42	F8W031;Q9Y2B0	F8W031;Q9Y2B0	Protein canopy homolog 2	CNPY2
26.4637	25.9447	27.2274	-0.57851	31.4646	30.8861	61.054	0	135.28	40	34	22	21	22	21	22	21	48.2	48.2	306	P10809	P10809	60 kDa heat shock protein, mitochondrial	HSPD1
24.6934	24.2214	25.4766	-0.58555	31.9546	31.369	291.02	0	257.37	89	67	61	58	45	42	45	42	28.6	26.8	917	Q14315	Q14315	Filamin-C	FLNC
23.9356	23.4399	24.7089	-0.59138	27.6505	27.0591	32.949	0	8.849	6	2	5	5	4	4	4	4	31.1	31.1	557	P47755	P47755	F-actin-capping protein subunit alpha-2	CAPZA2
20.9774	20.2123	21.645	-0.59496	26.5895	25.9945	118.39	0	9.2212	5	2	4	3	4	3	4	3	4.7	3.6	871	Q13308	Q13308	Inactive tyrosine-protein kinase 7	PTK7
28.2013	27.5454	28.9103	-0.61927	33.106	32.4867	57.13	0	297.78	67	53	23	21	23	21	23	21	48.9	47.4	64	O00515	O00515	Ladinin-1	LAD1
24.0647	23.8369	24.9553	-0.63824	27.0159	26.3776	11.967	0	8.1919	5	1	4	4	4	4	4	4	55.3	55.3	1236	Q99417	Q99417	C-Myc-binding protein	MYCBP
30.1072	29.7806	30.9532	-0.63886	33.6669	33.0281	29.965	0	64.834	29	32	8	9	8	9	8	9	24.5	25.6	1237	Q99436	Q99436	Proteasome subunit beta type-7	PSMB7
25.8356	25.0502	26.4957	-0.64391	31.5708	30.9269	121.68	0	121.32	62	42	27	25	27	25	26	24	30	27.8	50	O00159	O00159	Unconventional myosin-Ic	MYO1C
22.5397	21.7771	23.2082	-0.64469	27.7982	27.1535	93.908	0	32.014	9	3	6	6	6	6	6	6	10	10	1034	Q658Y4	Q658Y4	Protein FAM91A1	FAM91A1
22.9773	21.8725	23.5282	-0.64681	27.2612	26.6144	47.168	0	15.644	7	3	6	5	6	5	6	5	19.8	15.7	255	P06733;P13929;P09104	P06733	Alpha-enolase	ENO1
20.1751	19.9271	21.0564	-0.64845	25.9598	25.3114	110.06	0	9.7038	6	1	5	4	5	4	5	4	6.5	5.4	807	Q02241	Q02241	Kinesin-like protein KIF23	KIF23
22.9267	22.4608	23.7125	-0.64878	27.0647	26.4159	43.614	0	21.352	9	8	5	5	5	5	5	5	16.1	16.1	1381	Q9NX58	Q9NX58	Cell growth-regulating nucleolar protein	LYAR
20.7019	19.4595	21.2105	-0.65541	27.1755	26.5201	195.91	0	18.278	11	2	10	8	9	7	9	7	8.3	6.7	1099	Q8IWJ2	Q8IWJ2	GRIP and coiled-coil domain-containing protein 2	GCC2
23.9903	23.1327	24.6243	-0.65548	28.2894	27.6339	38.438	0	35.944	12	8	8	8	8	8	8	8	32	32	1508	Q9Y3F4	Q9Y3F4	Serine-threonine kinase receptor-associated protein	STRAP
23.0333	22.2161	23.6818	-0.65715	28.1243	27.4672	70.253	0	20.078	12	5	8	6	8	6	6	4	18.8	15.4	923	Q14651	Q14651	Plastin-1	PLS1
20.7374	19.8949	21.3768	-0.65764	26.296	25.6384	138.83	0	20.673	10	1	8	7	8	7	8	7	10.1	9.4	155	O60841	O60841	Eukaryotic translation initiation factor 5B	EIF5B
21.941	21.1004	22.5811	-0.65869	26.2474	25.5888	41.515	0	9.4249	3	0	3	2	3	2	3	2	10	7.2	1256	Q99873;Q9NR22	Q99873	Protein arginine N-methyltransferase 1	PRMT1
20.5881	20.2804	21.4424	-0.66274	26.5702	25.9075	166.9	0	13.065	9	8	7	4	7	4	7	4	6.3	3.2	1214	Q96JN8;K7ESM1	Q96JN8	Neuralized-like protein 4	NEURL4
22.4511	21.9916	23.2395	-0.66764	28.5338	27.8661	136.68	0	48.326	18	12	12	12	12	12	12	12	14.2	14.2	1293	Q9BZH6	Q9BZH6	WD repeat-containing protein 11	WDR11
24.6478	23.8996	25.3217	-0.67118	28.9915	28.3203	54.231	0	23.612	14	6	9	9	9	9	9	9	22.7	22.7	950	Q15233	Q15233	Non-POU domain-containing octamer-binding protein	NONO
25.7906	25.5539	26.6771	-0.67173	30.1948	29.5231	39.594	0	61.596	24	19	11	12	11	12	10	11	42.6	42.9	1389	Q9NYL9	Q9NYL9	Tropomodulin-3	TMOD3
21.533	21.0092	22.2947	-0.67993	25.8214	25.1414	33.784	0	5.4409	2	1	3	4	3	4	3	4	13.1	17.1	399	P22087;A6NHQ2	P22087	rRNA 2-O-methyltransferase fibrillarin	FBL
27.2985	26.6074	27.9939	-0.68443	32.3189	31.6344	84.659	0	189.44	57	45	37	34	21	20	21	20	43.7	43.6	266	P07900;Q14568;Q58FG0;Q58FG1	P07900	Heat shock protein HSP 90-alpha	HSP90AA1
21.0953	20.4596	21.8122	-0.68569	26.1374	25.4517	70.293	0	3.9478	3	3	2	2	2	2	2	2	4.9	4.9	1418	Q9UBL6	Q9UBL6	Copine-7	CPNE7
26.4432	25.5384	27.0606	-0.69092	29.67	28.9791	20.471	0	17.926	9	5	4	4	4	4	4	4	24.2	24.2	816	Q03135;P56539	Q03135	Caveolin-1	CAV1
24.5246	23.831	25.2191	-0.69971	30.4608	29.7611	116.2	0	139.82	45	20	30	24	30	24	30	24	38.5	31	196	O94832;B0I1T2	O94832	Unconventional myosin-Id	MYO1D
20.5711	19.2041	21.0438	-0.69971	26.2984	25.5987	131.98	0	9.2651	3	0	5	4	5	4	4	3	6.2	5.3	134	O43795	O43795	Unconventional myosin-Ib	MYO1B
27.0386	26.3497	27.7349	-0.70392	31.6077	30.9038	66.509	0	163.3	54	30	23	20	23	20	23	20	46.7	42	1113	Q8N8S7;Q9UI08	Q8N8S7	Protein enabled homolog	ENAH
25.5397	24.9146	26.2607	-0.71662	29.546	28.8294	28.302	0	41.47	11	10	8	9	5	6	5	6	29.1	29.1	699	P61981	P61981	14-3-3 protein gamma;14-3-3 protein gamma, N-terminally processed	YWHAG
22.5798	21.889	23.2754	-0.72139	26.8221	26.1008	59.425	0	14.306	5	3	5	4	5	4	5	4	13.3	9.3	338	P14314	P14314	Glucosidase 2 subunit beta	PRKCSH
25.1087	24.6043	25.8784	-0.72294	28.6308	27.9078	24.423	0	16.842	7	9	6	6	6	6	6	6	25.5	25.5	730	P62826	P62826	GTP-binding nuclear protein Ran	RAN
23.9687	23.1407	24.6133	-0.73184	27.6174	26.8855	44.739	0	22.499	6	6	3	3	3	3	3	3	9.9	9.9	862	Q13148	Q13148	TAR DNA-binding protein 43	TARDBP
23.2512	22.6434	23.9791	-0.73716	28.035	27.2978	69.15	0	16.014	10	9	6	5	6	5	6	5	11.6	10.8	412	P23588	P23588	Eukaryotic translation initiation factor 4B	EIF4B
25.6052	25.0534	26.3555	-0.743	28.4648	27.7218	12.473	0	12.497	9	6	4	3	4	3	4	3	50.9	33	956	Q15369	Q15369	Transcription elongation factor B polypeptide 1	TCEB1
29.5063	28.7033	30.1599	-0.75552	33.8603	33.1048	49.398	0	323.31	73	67	26	26	26	26	16	16	64.3	64.3	1373	Q9NVA2	Q9NVA2	Septin-11	2011-09-01
25.0387	24.2882	25.7117	-0.75707	28.9302	28.1732	29.999	0	37.322	10	8	6	6	6	6	6	6	34	34	970	Q15691	Q15691	Microtubule-associated protein RP/EB family member 1	MAPRE1
24.4863	23.9629	25.2482	-0.76344	28.5568	27.7934	28.218	0	55.288	14	11	9	9	7	7	7	7	30.1	30.1	820	Q04917	Q04917	14-3-3 protein eta	YWHAH
22.1292	21.387	22.8053	-0.76503	26.5106	25.7456	55.102	0	5.0503	3	2	3	3	3	3	2	2	8.1	8.1	881	Q13547	Q13547	Histone deacetylase 1	HDAC1
21.8464	21.6769	22.7642	-0.77191	27.1163	26.3444	79.994	0	9.2685	4	3	6	6	6	6	6	6	16.6	16.6	367	P17655	P17655	Calpain-2 catalytic subunit	CAPN2
21.9247	20.9553	22.5199	-0.77471	26.4279	25.6532	48.111	0	6.1168	6	2	3	3	3	3	3	3	9.4	9.4	63	O00506;Q9Y6E0;Q9P289	O00506;Q9Y6E0;Q9P289	Serine/threonine-protein kinase 25;Serine/threonine-protein kinase 24;Serine/threonine-protein kinase 24 36 kDa subunit;Serine/threonine-protein kinase 24 12 kDa subunit;Serine/threonine-protein kinase 26	STK25	STK24	STK26
24.0278	23.2263	24.682	-0.77776	28.0015	27.2237	37.106	0	43.978	10	3	6	5	6	5	6	5	27.9	20.3	137	O43852	O43852	Calumenin	CALU
23.4429	21.276	23.733	-0.78188	26.0718	25.29	14.582	0.0047458	1.7775	4	2	2	1	2	1	2	1	11.6	6.2	95	O15212	O15212	Prefoldin subunit 6	PFDN6
23.7782	22.043	24.1571	-0.7846	27.9499	27.1653	42.777	0	15.308	9	2	6	3	6	3	6	3	20.1	8.4	1251	Q99719	Q99719	Septin-5	2005-09-01
22.5243	21.4154	23.0739	-0.79038	27.9271	27.1367	98.655	0	34.007	12	5	9	6	9	6	9	6	14.6	9.9	534	P42566	P42566	Epidermal growth factor receptor substrate 15	EPS15
23.6612	22.9274	24.3405	-0.80128	28.0591	27.2578	38.242	0	20.1	10	4	6	5	6	5	6	5	21.5	16.9	1488	Q9Y266	Q9Y266	Nuclear migration protein nudC	NUDC
30.2318	29.4722	30.9014	-0.80374	34.6432	33.8395	50.679	0	323.31	100	95	30	31	30	31	30	31	59.5	59.7	980	Q16181;Q6ZU15	Q16181	Septin-7	2007-09-01
24.8128	23.9809	25.456	-0.82867	27.7938	26.9651	15.789	0	6.9003	9	3	4	4	4	4	4	4	41.8	41.8	1485	Q9Y244	Q9Y244	Proteasome maturation protein	POMP
27.9871	27.0197	28.583	-0.83291	32.3827	31.5498	52.592	0	277	54	41	22	22	20	20	20	20	56.4	57.7	1403	Q9P0V9	Q9P0V9	Septin-10	2010-09-01
22.5594	21.8213	23.237	-0.83382	26.6636	25.8298	48.121	0	6.7948	4	4	2	2	2	2	2	2	6.6	6.6	944	Q15084	Q15084	Protein disulfide-isomerase A6	PDIA6
22.3613	22.5774	23.4734	-0.83682	25.865	25.0281	29.815	0.00078555	3.1789	4	3	1	2	1	2	1	2	3.4	7.3	104	O15400	O15400	Syntaxin-7	STX7
30.4201	29.5716	31.0574	-0.83791	34.7777	33.9397	41.487	0	323.31	90	81	24	24	24	24	24	24	71.2	71.2	939	Q15019	Q15019	Septin-2	2002-09-01
29.4805	28.7837	30.1737	-0.839	32.3202	31.4812	23.565	0	203.97	39	42	13	15	13	15	13	15	58.4	60.3	175	O75496	O75496	Geminin	GMNN
21.7244	20.9317	22.3818	-0.84412	25.7254	24.8812	37.979	0	13.262	3	0	2	2	2	2	2	2	9.3	9.3	1321	Q9H3Q1	Q9H3Q1	Cdc42 effector protein 4	CDC42EP4
24.46	22.7675	24.8489	-0.84558	27.0117	26.1661	11.662	0	24.575	7	2	4	2	4	2	4	2	54.8	25	1345	Q9HCY8	Q9HCY8	Protein S100-A14	S100A14
27.2435	26.4627	27.9053	-0.85121	31.0451	30.1939	38.498	0	89.017	34	28	13	13	13	13	13	13	48.6	48.6	521	P40121	P40121	Macrophage-capping protein	CAPG
22.1241	20.9902	22.6658	-0.8514	26.0152	25.1638	56.598	0	3.9317	3	2	3	3	3	3	3	3	6.5	6.5	973	Q15758	Q15758	Neutral amino acid transporter B(0)	SLC1A5
21.4395	19.8363	21.85	-0.87069	25.301	24.4303	39.249	0.0048143	1.9057	4	1	2	2	2	2	2	2	6.1	6.1	94	O15160	O15160	DNA-directed RNA polymerases I and III subunit RPAC1	POLR1C
23.0626	22.1037	23.6613	-0.87909	28.4447	27.5657	106.87	0	36.904	8	4	9	8	9	8	9	8	14.5	13.6	927	Q14697	Q14697	Neutral alpha-glucosidase AB	GANAB
22.7213	21.5414	23.2487	-0.89234	27.1371	26.2448	47.628	0	19.005	7	1	5	4	5	4	5	4	14.6	12.5	1119	Q8NBS9	Q8NBS9	Thioredoxin domain-containing protein 5	TXNDC5
29.8296	29.0223	30.4817	-0.8936	35.2219	34.3283	65.401	0	323.31	115	91	36	35	36	35	36	35	65	62.1	1436	Q9UHD8	Q9UHD8	Septin-9	2009-09-01
19.7518	17.7057	20.0646	-0.91126	24.8713	23.96	97.016	0	4.5945	2	1	2	1	2	1	2	1	3.1	1.6	310	P11171	P11171	Protein 4.1	EPB41
29.386	28.4872	30.0055	-0.91588	34.3775	33.4616	83.263	0	323.31	121	92	42	38	42	38	15	13	52.9	50	272	P08238	P08238	Heat shock protein HSP 90-beta	HSP90AB1
25.0702	24.2197	25.7067	-0.91927	29.3071	28.3878	51.026	0	35.992	16	15	10	10	9	9	9	9	21.9	21.9	468	P31146	P31146	Coronin-1A	CORO1A
26.759	26	27.4289	-0.92519	29.9701	29.0449	33.488	0	30.723	12	6	6	6	6	6	6	6	23.1	23.1	799	Q01105;P0DME0	Q01105;P0DME0	Protein SET;Protein SETSIP	SET	SETSIP
25.8448	24.6754	26.3754	-0.94211	29.5651	28.623	29.717	0	57.636	14	12	9	8	9	8	9	8	31.4	28	931	Q14847	Q14847	LIM and SH3 domain protein 1	LASP1
21.9676	20.2357	22.3473	-0.94309	27.2929	26.3498	96.864	0	14.626	11	0	5	3	5	3	5	3	7.1	4	1149	Q92598;O95757	Q92598	Heat shock protein 105 kDa	HSPH1
23.1102	21.871	23.6197	-0.95308	26.33	25.3769	16.648	0	10.425	3	0	2	2	2	2	2	2	16.9	16.9	1440	Q9UHV9	Q9UHV9	Prefoldin subunit 2	PFDN2
25.5096	24.45	26.075	-0.96832	30.3239	29.3556	56.782	0	82.873	34	14	17	17	17	17	17	17	44	44	460	P30101	P30101	Protein disulfide-isomerase A3	PDIA3
19.4493	19.3083	20.3805	-0.97199	25.5025	24.5305	122.37	0	6.0831	2	1	2	2	2	2	2	2	3.9	3.9	128	O43683	O43683	Mitotic checkpoint serine/threonine-protein kinase BUB1	BUB1
25.9794	25.1257	26.6148	-1.00144	30.2992	29.2978	48.141	0	65.92	30	18	12	11	12	11	12	11	43.9	38.8	443	P27797	P27797	Calreticulin	CALR
20.038	18.9254	20.5864	-1.00588	25.0785	24.0727	89.252	0	24.163	6	0	4	3	4	3	4	3	6.4	4.5	1000	Q32MZ4	Q32MZ4	Leucine-rich repeat flightless-interacting protein 1	LRRFIP1
21.8809	20.7507	22.4238	-1.025	26.2914	25.2664	63.876	0	12.836	6	3	3	2	3	2	3	2	8.4	5.6	1104	Q8IY67	Q8IY67	Ribonucleoprotein PTB-binding 1	RAVER1
21.2071	19.1217	21.5124	-1.02634	26.6058	25.5795	90.98	0	13.359	3	1	4	2	4	2	4	2	7.4	4	417	P25205	P25205	DNA replication licensing factor MCM3	MCM3
23.6249	22.0634	24.0458	-1.03664	26.7861	25.7494	19.206	0	13.832	7	0	4	2	4	2	4	2	48.8	16.9	218	O95881	O95881	Thioredoxin domain-containing protein 12	TXNDC12
28.4757	27.2906	29.0015	-1.04323	32.2183	31.1751	27.745	0	147.52	44	30	15	16	13	14	11	12	46.1	49.8	751	P63104	P63104	14-3-3 protein zeta/delta	YWHAZ
22.8776	21.8929	23.4677	-1.06272	28.8655	27.8028	150.56	0	47.059	15	9	11	9	11	9	11	9	12.4	8.5	1140	Q8WX93;Q86TC9	Q8WX93	Palladin	PALLD
26.3759	25.6703	27.0658	-1.08204	30.8804	29.7984	55.756	0	96.858	18	12	12	13	8	9	8	9	29.8	35	1150	Q92599	Q92599	Septin-8	2008-09-01
25.5947	24.2471	26.0728	-1.08868	29.314	28.2254	27.764	0	84.422	15	6	11	11	7	7	7	7	38	38	438	P27348	P27348	14-3-3 protein theta	YWHAQ
26.3169	25.5185	26.9723	-1.10012	30.4015	29.3014	36.071	0	73.195	18	12	10	8	10	8	10	8	51.7	41.6	49	O00151	O00151	PDZ and LIM domain protein 1	PDLIM1
23.999	21.4005	24.2194	-1.15668	25.2679	24.1112	7.8547	0	16.247	3	0	2	1	2	1	2	1	59.2	18.4	977	Q15847	Q15847	Adipogenesis regulatory factor	ADIRF
22.9534	21.3364	23.3605	-1.15699	27.7731	26.6161	51.804	0	29.516	12	3	7	7	7	7	7	7	22.2	22.2	809	Q02790	Q02790	Peptidyl-prolyl cis-trans isomerase FKBP4;Peptidyl-prolyl cis-trans isomerase FKBP4, N-terminally processed	FKBP4
24.592	22.2112	24.8453	-1.17346	28.0174	26.844	31.362	0	42.834	8	4	3	2	3	2	3	2	19.1	14.2	831	Q07021	Q07021	Complement component 1 Q subcomponent-binding protein, mitochondrial	C1QBP
23.5477	22.2697	24.0458	-1.23106	27.8451	26.614	40.703	0	17.845	12	2	7	7	7	7	7	7	18.4	18.4	1433	Q9UH03	Q9UH03	Neuronal-specific septin-3	2003-09-01
23.786	22.0085	24.1552	-1.23363	27.808	26.5744	37.458	0	14.938	8	3	7	4	7	4	7	4	27.3	11.4	1215	Q96JY6	Q96JY6	PDZ and LIM domain protein 2	PDLIM2
25.2216	23.712	25.6559	-1.24332	30.9732	29.7299	124.2	0	129.65	48	20	26	21	26	21	26	21	27.6	21.2	1353	Q9NQW6	Q9NQW6	Actin-binding protein anillin	ANLN
21.3671	18.5817	21.5625	-1.25344	27.6923	26.4388	224.29	0	27.639	10	1	9	4	9	4	9	4	5.6	2.5	1071	Q7RTP6;O94851	Q7RTP6	Protein-methionine sulfoxide oxidase MICAL3	MICAL3
28.0088	26.6873	28.4943	-1.26111	32.0592	30.7981	29.174	0	78.66	38	23	20	18	20	18	18	16	77.6	65.9	709	P62258	P62258	14-3-3 protein epsilon	YWHAE
22.7778	20.2664	23.0109	-1.27588	28.8904	27.6146	191.48	0	92.549	28	2	18	6	18	6	18	6	15.8	5.3	813	Q02952	Q02952	A-kinase anchor protein 12	AKAP12
26.7214	25.3969	27.2061	-1.30527	31.2905	29.9852	60.13	0	85.62	34	16	14	14	14	14	14	14	30.9	30.9	160	O75131	O75131	Copine-3	CPNE3
26.2377	25.0353	26.7583	-1.31194	30.0653	28.7534	28.082	0	100.39	14	11	9	9	5	5	4	4	37.8	37.8	476	P31946	P31946	14-3-3 protein beta/alpha;14-3-3 protein beta/alpha, N-terminally processed	YWHAB
23.954	21.9227	24.2697	-1.31515	27.5874	26.2723	44.468	0	10.848	6	0	4	3	4	3	4	3	14	11.1	986	Q16543	Q16543	Hsp90 co-chaperone Cdc37;Hsp90 co-chaperone Cdc37, N-terminally processed	CDC37
24.6497	22.7879	25.0004	-1.33427	29.8372	28.5029	92.468	0	30.546	23	3	18	14	16	12	16	12	25.4	17.8	341	P14625;Q58FF3	P14625	Endoplasmin	HSP90B1
17.2706	17.1963	18.2339	-1.34231	24.316	22.9736	192.69	0	7.4442	5	0	4	3	4	3	4	3	3.2	2.4	1138	Q8WWI1	Q8WWI1	LIM domain only protein 7	LMO7
23.9192	20.9272	24.09	-1.35982	27.3223	25.9625	22.326	0	10.991	4	0	5	2	5	2	5	2	39.4	13	902	Q14116	Q14116	Interleukin-18	IL18
24.5177	23.1455	24.9889	-1.36386	27.9659	26.602	28.315	0	30.795	7	4	3	2	3	2	3	2	13.1	10.4	233	P04632;Q96L46	P04632	Calpain small subunit 1	CAPNS1
23.8228	22.3727	24.2727	-1.36569	28.9617	27.5961	81.889	0	23.937	12	4	6	5	6	5	6	5	11.2	9.5	262	P07384	P07384	Calpain-1 catalytic subunit	CAPN1
23.7839	21.2545	24.0143	-1.38217	27.4588	26.0766	38.89	0	25.299	9	3	5	2	5	2	5	2	26.6	7.9	952	Q15293	Q15293	Reticulocalbin-1	RCN1
24.082	23.0053	24.6419	-1.39966	27.3329	25.9332	13.133	0	5.2271	7	1	3	4	3	4	3	4	24.6	25.4	957	Q15370	Q15370	Transcription elongation factor B polypeptide 2	TCEB2
26.0706	24.5274	26.4962	-1.51503	30.0566	28.5416	28.768	0	56.637	22	10	8	7	8	7	8	7	39.8	34.1	317	P12004	P12004	Proliferating cell nuclear antigen	PCNA
27.1537	25.413	27.5314	-1.52702	31.0042	29.4772	26.922	0	70.984	27	10	13	9	13	9	13	9	70.1	51.9	58	O00299	O00299	Chloride intracellular channel protein 1	CLIC1
21.2124	17.2463	21.3018	-1.61871	25.5541	23.9354	59.271	0	11.913	3	1	2	1	2	1	2	1	7.5	2	101	O15355	O15355	Protein phosphatase 1G	PPM1G
26.6312	24.8546	27.0007	-1.62245	31.7197	30.0972	57.116	0	128.5	60	19	24	21	24	21	24	21	53.7	48.6	260	P07237	P07237	Protein disulfide-isomerase	P4HB
23.0066	20.6387	23.262	-1.82609	27.0757	25.2496	36.688	0	5.8111	6	0	3	2	3	2	3	2	8.1	5.4	220	P00338	P00338	L-lactate dehydrogenase A chain	LDHA
22.4657	20.2942	22.7549	-1.95688	26.671	24.7141	35.979	0	39.976	3	0	2	1	2	1	2	1	11.1	7.3	1406	Q9P287	Q9P287	BRCA2 and CDKN1A-interacting protein	BCCIP
25.9675	22.5788	26.099	-2.03482	28.7938	26.759	23.31	0	13.57	6	0	4	2	4	2	4	2	36.3	15.9	539	P43487;Q9C010	P43487	Ran-specific GTPase-activating protein	RANBP1
22.7825	18.369	22.8486	-2.03729	26.7167	24.6794	48.275	0	10.57	5	0	3	1	3	1	3	1	9.3	2.9	339	P14324	P14324	Farnesyl pyrophosphate synthase	FDPS
24.1492	21.2922	24.3357	-2.06393	29.2796	27.2157	72.932	0	30.533	18	5	14	4	14	4	14	4	25.6	7.4	331	P13667	P13667	Protein disulfide-isomerase A4	PDIA4
26.1608	23.4135	26.3611	-2.14192	30.5945	28.4526	39.42	0	88.304	34	9	15	11	15	11	14	11	55.8	39.3	229	P04075	P04075	Fructose-bisphosphate aldolase A	ALDOA
21.6914	18.5511	21.8464	-2.35879	27.025	24.6662	85.237	0.00081103	3.5579	5	0	3	2	3	2	3	2	3.3	2.4	571	P49321	P49321	Nuclear autoantigenic sperm protein	NASP
25.231	22.6827	25.4587	-2.85111	29.2743	26.4232	27.774	0	45.178	15	5	8	8	6	6	6	6	39.1	39.1	477	P31947	P31947	14-3-3 protein sigma	SFN
22.5425	18.6693	22.6377	-3.01817	26.3828	23.3647	27.692	0	4.7612	4	0	3	1	3	1	3	1	22.3	4.7	457	P30048	P30048	Thioredoxin-dependent peroxide reductase, mitochondrial	PRDX3
27.4371	23.1028	27.5069	-3.4428	31.4805	28.0377	42.644	0	201.45	33	1	13	7	13	7	13	7	53.5	32.3	323	P12277	P12277	Creatine kinase B-type	CKB
25.511	21.6978	25.6102	-3.47633	29.5842	26.1078	36.638	0	66.61	12	0	9	3	9	3	9	3	31.1	10.2	259	P07195	P07195	L-lactate dehydrogenase B chain	LDHB
21.1145	16.0846	21.158	-4.16008	26.7265	22.5664	106.81	0	9.8516	8	0	5	1	5	1	5	1	5.9	0.9	578	P49588	P49588	Alanine--tRNA ligase, cytoplasmic	AARS
23.5372	18.5323	23.5814	-4.65258	29.2957	24.6431	117.85	0	64.369	25	0	14	1	14	1	14	1	19.6	1	402	P22314	P22314	Ubiquitin-like modifier-activating enzyme 1	UBA1
18.8823	17.9041	19.4745	-5.76466	23.7647	18	63.472	0	4.8117	2	2	1	2	1	2	1	2	2.6	2.7	1109	Q8N1G4	Q8N1G4	Leucine-rich repeat-containing protein 47	LRRC47
28.6138	21.3965	28.6235	-6.52688	33.1486	26.6217	45.199	0	277.36	54	0	20	5	20	5	20	5	57.1	15.5	415	P24752	P24752	Acetyl-CoA acetyltransferase, mitochondrial	ACAT1
20.6171	12	20.6208	-8.31173	26.3117	18	111.33	0	10.546	8	1	4	1	4	1	4	1	6.7	0.8	1518	Q9Y4L1	Q9Y4L1	Hypoxia up-regulated protein 1	HYOU1
22.5373	12	22.5383	-8.71725	26.7172	18	43.66	0	15.547	5	0	4	0	4	0	4	0	11.1	0	469	P31153;Q00266	P31153	S-adenosylmethionine synthase isoform type-2	MAT2A
21.4988	12	21.5008	-9.15971	27.1597	18	94.33	0	6.2765	8	0	6	0	6	0	6	0	10.6	0	485	P34932	P34932	Heat shock 70 kDa protein 4	HSPA4
22.1854	12	22.1867	-9.78731	27.7873	18	103.28	0	25.891	10	0	8	0	8	0	8	0	14.7	0	651	P55786;A6NEC2	P55786;A6NEC2	Puromycin-sensitive aminopeptidase;Puromycin-sensitive aminopeptidase-like protein	NPEPPS	NPEPPSL1
24.587	21.9352	24.8001	-10.0633	28.0633	18	29.622	0	9.472	2	1	2	3	2	3	2	3	11.7	18.2	1339	Q9H9Q2	Q9H9Q2	COP9 signalosome complex subunit 7b	COPS7B
25.5416	12	25.5417	-12.689	30.689	18	62.639	0	97.799	45	0	24	0	24	0	24	0	44.9	0	478	P31948	P31948	Stress-induced-phosphoprotein 1	STIP1
