# Supplementary material for: The Hsp70-Hsp90 co-chaperone Hop/Stip1 shifts the proteostatic balance from folding towards degradation
Source: Nat Commun. 2020 Nov 25;11:5975. doi: 10.1038/s41467-020-19783-w (PMC7688965; doi:10.1038/s41467-020-19783-w)
Supplement: Supplementary file 7 — Supplementary Data 5 [file 41467_2020_19783_MOESM7_ESM.xlsx]

## Sheet: Sheet1
	Supplementary Data 5. Information on the reagents and resources used for this study.
	Reagent or Resource	Source	Identifier
	Antibodies
	Mouse monoclonal anti-Hop	Enzo Life Sciences	ADI-SRA-1500
	Mouse monoclonal anti-GAPDH	HyTest Ltd.	5G4
	Mouse monoclonal anti-HA	Biolegend	901515
	Mouse monoclonal anti-FLAG	Sigma	F3165
	Mouse monoclonal anti-His	Sigma	H1029
	Mouse monoclonal anti-Hsp70	StressMarq	SMC-100
	Mouse monoclonal anti-Hsc70	StressMarq	SMC-151
	Rabbit polyclonal anti-Raf1	Santa Cruz Biotechnology	Sc-133
	Rabbit polyclonal anti-Psmd1	Bethyl	A303-851A-T
	Rabbit polyclonal anti-Psmd2	Bethyl	A303-854A-T
	Rabbit polyclonal anti-Psmd6	Enzo Lifesciences	BML-PW8225
	Rabbit polyclonal anti-Psmd9	Bethyl	A304-979A-T
	Rabbit polyclonal anti-Psmd5	Bethyl	A304-999A-T
	Rabbit polyclonal anti-Paaf1	Abcam	Ab103566
	Mouse monoclonal anti-Psmc5	Enzo Lifesciences	BML-PW9265
	Mouse monoclonal anti-a-tubulin	Merck Millipore	CP06
	Mouse monoclonal anti-Psma3	Enzo Lifesciences	BML-PW8110
	Rabbit polyclonal anti 20S CP	Enzo Lifesciences	BML-PW8155
	Mouse monoclonal anti-Ub	ThermoFisher Scientific	13-1600
	Mouse monoclonal anti-EGFP	Roche	11814460001
	Mouse monoclonal anti-p-Tyr	Cell Signaling Technology	9411
	Mouse monoclonal anti-p-Ser	Santa Cruz Biotechnology	Sc-81514
	Rat monoclonal anti-Hsp90a	Enzo Lifesciences	ADI-SPA-840
	Mouse monoclonal anti-Hsp90b	Toft Lab, Mayo Clinic/StressMarq	Gift/SMC-107
	Mouse monoclonal anti-p23	Toft Lab, Mayo Clinic	Gift
	Rabbit monoclonal anti-Cdc37	Cell Signaling Technology	4793
	Rabbit polyclonal anti-Akt	Cell Signaling Technology	9272
	Mouse monoclonal anti-Cdk2	Santa Cruz Biotechnology	Sc-53220
	Rabbit polyclonal anti-Erbb4	Santa Cruz Biotechnology	Sc-283
	Rabbit polyclonal anti-Hsf1	Enzo Lifesciences	ADI-SPA-901
	Mouse monoclonal anti-p53	Santa Cruz Biotechnology	Sc-126
	Rabbit polyclonal anti-b-catenin	Sigma	C2206
	Rabbit polyclonal anti-Stat3	Cellomics	-
	Rabbit polyclonal Anti-BclXl	Santa Cruz Biotechnology	Sc-634
	Rabbit polyclonal Anti-Bcl2	Santa Cruz Biotechnology	Sc-783
	Rabbit polyclonal anti-HDAC6	Santa Cruz Biotechnology	Sc-11420
	Mouse monoclonal anti-vimentin	Abcam	Ab8069
	Mouse monoclonal anti-v-Src	EMD Millipore	05-185
	Rabbit polyclonal anti-progesterone receptor	Bethyl	A301-200A-T
	Rabbit polyclonal anti-glucocorticoid receptor	Santa Cruz Biotechnology	Sc-8992
	Rabbit polyclonal anti-androgen receptor	Bethyl	A303-965A-T
	Mouse polyclonal anti-Sti1 (Yeast)	Toft Lab, Mayo Clinic	Gift
	Mouse monoclonal anti-Cdk4	NeoMarkers	MS-616-P1
	Rabbit monoclonal anti-p-c-Src (Y416)	Cell Signaling Technology	6943
	Rabbit polyclonal anti-c-Src	Cell Signaling Technology	2108
	Rabbit polyclonal anti-H2A.Z	Abcam	Ab4174
	Mouse monoclonal anti-p-Erk	Santa Cruz Biotechnology	Sc-7383
	Rabbit polyclonal anti-Erk	Santa Cruz Biotechnology	Sc-154
	Rabbit polyclonal anti-Hsp40/Hdj1	Enzo Lifesciences	ADI-SPA-400
	Rabbit polyclonal anti-Hsp110	Enzo Lifesciences	ADI-SPA-1101
	Rabbit polyclonal anti-Hsp90a	Thermo Fisher Scientific	PA3-013
	Mouse monoclonal anti-Puromycin	Sigma/Millipore	MABE343
	Mouse polyclonal anti-Rpt1	Abcam	Ab21743
	Rabbit polyclonal anti-Rpt2	Abcam	Ab22679
	Anti-rat IgG-HRP	Invitrogen	629520
	Anti-mouse IgG-HRP	Invitrogen	31430
	Anti-rabbit IgG-HRP	Invitrogen	31460
	Anti-mouse IgM-HRP	Enzo Lifesciences	ADI-SAB-110-J
	Normal rat IgG	Santa Cruz Biotechnology	Sc-2026
	Normal mouse IgG	Sigma/Millipore	I5381/12-371
	Normal rabbit IgG	Sigma	I5006
	Anti-mouse IgG-Alexa Fluor 488	Invitrogen	A11017
	Anti-rabbit IgG-Alexa Fluor 488	Invitrogen	A11034
	Plasmids
	pRL-CMV	Promega	E2261
	pcDNA3.1(+)	Thermo Fisher Sci.	V79020
	pEGFP-C1	Clontech	6084-1
	(TRE)5TL	Picard lab, University of Geneva (UNIGE)	ref. 1
	F-GR	Picard lab, UNIGE	Details available on request
	F-ER	Picard lab, UNIGE	Details available on request
	pSG5/hPR	Picard lab, UNIGE	ref. 2
	pLG/LUC	Picard lab, UNIGE	Details available on request
	pC7L	Picard lab, UNIGE	Details available on request
	XETL	Picard lab, UNIGE	ref. 3
	XG46TL	Picard lab, UNIGE	ref. 3
	pEGFP-Q23	A gift from David Rubinsztein	Addgene # 40261 (ref. 4)
	pEGFP-Q74	A gift from David Rubinsztein	Addgene # 40262 (ref. 4)
	Ub-M-GFP	A gift from Nico Dantuma	Addgene # 11938 (ref. 5)
	Ub-R-GFP	A gift from Nico Dantuma	Addgene # 11939 (ref. 5)
	pNFkB-luc	Stratagene	-
	SBE-Luc	A gift from Bert Vogelstein	Addgene # 16527 (ref. 6)
	PG13-Luc	A gift from Bert Vogelstein	Addgene # 16442 (ref. 7)
	M50 Super 8x TOPFlash	A gift from Randall Moon	Addgene # 12456 (ref. 8)
	HRE-Luc	A gift from Navdeep Chandel	Addgene # 26731 (ref. 9)
	HSE-Luc	A gift from Ueli Schibler	ref. 10
	pLNCX chick v-Src	a gift from Joan Brugge	Addgene # 14578
	pRK5/hAR	A gift from Marcello Maggiolini	Details available on request
	HA-HIF1alpha-pcDNA3	A gift from William Kaelin	Addgene # 18949 (ref. 11)
	HA-HIF2alpha-pcDNA3	A gift from William Kaelin	Addgene # 18950 (ref. 11)
	pDEST15-UBL- hHR23B	A gift from Alfred Goldberg	ref. 12
	pET26b-His10-UIM2-hS5a	A gift from Alfred Goldberg	ref. 12
	PRE-TATA-Luc	A gift from Donald McDonnell	-
	pcDNA3.1(+)-Hop (WT)	A gift from Adrienne Edkins	ref. 13
	pcDNA3.1(+)-Hop (K8A)	Picard Lab, UNIGE	ref. 14
	pcDNA3.1(+)-Hop (K229A)	Picard Lab, UNIGE	ref. 14
	pcDNA3.1(+)-Hop (K8, 229A)	Picard Lab, UNIGE	ref. 14
	pCA528-Hsp90a (WT)	A gift from Matthias P. Mayer	ref. 15
	pCA528-Hsp90a (K418A)	This paper	N/A
	pCA528-Hsp90a (K419A)	This paper	N/A
	pCA528-Hsp90a (K418, 419A)	This paper	N/A
	pCA528-Hsp90b (WT)	A gift from Matthias P. Mayer	ref. 15
	pFLAG-CMV2/Hsp90a (WT)	A gift from Yoshihiko Miyata	ref. 16
	pFLAG-CMV2-Hsp90a (K418A)	This paper	N/A
	pFLAG-CMV2-Hsp90a (K419A)	This paper	N/A
	pFLAG-CMV2-Hsp90a (K418, 419A)	This paper	N/A
	pSpCas9(BB)-2A-Puro (PX459)	A gift from Feng Zhang	Addgene # 48139 (ref. 17)
	pSpCas9(BB)_HuSTIP1 CRISPR gRNA	This paper	N/A
	pSpCas9(BB)_HuHSP90AA1 CRISPR gRNA	This paper	N/A
	pSpCas9(BB)_HuHSP90AB1 CRISPR gRNA	This paper	N/A
	FUW mCherry-GFP-LC3	A gift from Anne Brunet	Addgene # 110060 (ref. 18)
	Chemicals, Peptides, and Recombinant Proteins
	Annexin V-FITC	Biolegend	640906
	Propidium iodide	Carl Roth	CN74.2
	A23187	Sigma	C7522
	Thapsigargin	Sigma	T9033
	H2O2	Sigma	H1009
	Geldanamycin	Serva	22165
	PU-H71	Tocris Bioscience	3104
	Novobiocin	Sigma	N1628
	JG-98	A gift from Jason Gestwicki, UCSF	ref. 19
	MG132	UBPBio	F1101
	Bortezomib	Chem Cruz	Sc-217785
	PYR41	Tocris Bioscience	2978
	Suc-LLVY-AMC	Enzo Lifesciences	BML-P802-0005
	Estradiol	Sigma	E8875
	Dexamethasone	Sigma	D1756
	Progesterone	Sigma	P8783
	AZC	Sigma	A0760
	Puromycin	Cayman Chemical	13884
	G418 sulfate	Merck Millipore	345810
	PEI-MW-25000	Polysciences, Inc.	23966-1
	Ni-IDA/Ni-NTA	Sigma	H0537
	GSH-agarose	Goldbiotech.	G-250-10
	Dynabeads protein G	Invitrogen	10009D
	IPTG	Thermo Fisher Scientific	R0393
	L-arabinose	Sigma	A3256
	Protein A-sepharose	GE	17-0780-01
	Benzonase nuclease	Novagen/Millipore	70746
	Trypsin/Lys-C mix	Promega	V5073
	Endoproteinase LysC	Roche	11047825001
	Full-length Hsp90a (WT)	This paper	N/A
	Full-length Hsp90a (K418A)	This paper	N/A
	Full-length Hsp90a (K419A)	This paper	N/A
	Full-length Hsp90a (K418, 419A)	This paper	N/A
	Full-length Hsp90b (WT)	This paper	N/A
	Full-length Hsp70 (WT)	This paper	N/A
	Full-length Hsp70 (V438F)	This paper	N/A
	Full-length Hop	This paper	N/A
	Full length Apg2	This paper	N/A
	Full length DnaJB1	This paper	N/A
	Full-length firefly luciferase	This paper	N/A
	GST-UBL	This paper	N/A
	His10-UIM	This paper	N/A
	Critical Commercial Assays
	Proteasomal activity kit	Abcam	ab107921
	Dual luciferase assay kit	Promega	E1910
	Lipofectamine 3000 transfection kit	Invitrogen	L3000-015
	Experimental Models: Cell Lines
	HEK293T	ATCC	CRL-3216
	Hop KO HEK293T (multiple clones)	This paper	N/A
	Hsp90a KO HEK293T	This paper	N/A
	Hsp90b KO HEK293T	This paper	N/A
	A549	ATCC	CCL-185
	Hop KO A549 (multiple clones)	This paper	N/A
	HCT116	ATCC	CCL-247
	Hop KO HCT116 (multiple clones)	This paper	N/A
	Experimental Models: Organisms/Strains
	BY4741	Euroscarf	Y00000
	Y01803	Euroscarf	Y01803
	BMA64-1A	Euroscarf	20000A
	W303Dsti1	This paper	N/A
	Hsp70 (V438F) expressing Rosetta (DE3)	A gift from Matthias P. Mayer	ref. 15
	Ulp1-SUMO protease expressing Rosetta (DE3)	A gift from Matthias P. Mayer	N/A
	Oligonucleotides
	STIP1 (Hop) gRNA for CRISPR: 5¢-CTGAGAGTGGTCATGATCCG-3¢	Microsynth	N/A
	HSP90AA1 (HSP90a) gRNA for CRISPR: 5¢-GGTTGAGACGTTCGCCTTTC-3¢	Microsynth	N/A
	HSP90AB1 (HSP90b) gRNA for CRISPR: 5¢-ATTGCTATTTATTCCTCGTC-3¢	Microsynth	N/A
	Hsp90a K418A Forward: 5¢-GAAAGTTATCAGGAAGAATTTGGTCGCAAAATGCTTAGAACTCTTTACTGAACTGGC-3¢	Microsynth	N/A
	Hsp90a K418A Reverse: 5¢-GCCAGTTCAGTAAAGAGTTCTAAGCATTTTGCGACCAAATTCTTCCTGATAACTTTC-3¢	Microsynth	N/A
	Hsp90a K419A Forward: 5¢-GAAAGTTATCAGGAAGAATTTGGTCAAAGCATGCTTAGAACTCTTTACTGAACTGGC-3¢	Microsynth	N/A
	Hsp90a K419A Reverse: 5¢-GCCAGTTCAGTAAAGAGTTCTAAGCATGCTTTGACCAAATTCTTCCTGATAACTTTC-3¢	Microsynth	N/A
	Hsp90a K418, 419A Forward: 5¢-GAAAGTTATCAGGAAGAATTTGGTCGCAGCATGCTTAGAACTCTTTACTGAACTGGC-3¢	Microsynth	N/A
	Hsp90a K418, 419A Reverse: 5¢-GCCAGTTCAGTAAAGAGTTCTAAGCATGCTGCGACCAAATTCTTCCTGATAACTTTC-3¢	Microsynth	N/A
	Hop K8A Forward: 5¢-GGAGCAGGTCAATGAGCTGGCGGAGAAAGGCAACAAGGCC-3¢	Microsynth	N/A
	Hop K8A Reverse: 5¢-GGCCTTGTTGCCTTTCTCCGCCAGCTCATTGACCTGCTCC-3¢	Microsynth	N/A
	Hop K229A Forward: 5¢-GAAGCAGGCACTGAAAGAAGCAGAGCTGGGGAACGATGCC-3¢	Microsynth	N/A
	Hop K229A Reverse: 5¢-GGCATCGTTCCCCAGCTCTGCTTCTTTCAGTGCCTGCTTC-3¢	Microsynth	N/A
	qSTIP1_1 Forward: 5'-CCTTACAGTGCTACTCCGAAGC-3'	Microsynth	N/A
	qSTIP1_1 Reverse: 5'-ATAGGCAGCAGAACGGTTGC-3'	Microsynth	N/A
	qSTIP1_2 Forward: 5'-TCCCCAGGCCATGAAGCATT-3'	Microsynth	N/A
	qSTIP1_2 Reverse: 5'-GGTGTAGCAGGCAGCTCGAT-3'	Microsynth	N/A
	qGAPDH Forward: 5'-GCACAAGAGGAAGAGAGAGACC-3'	Microsynth	N/A
	qGAPDH Reverse: 5'-AGGGGAGATTCAGTGTGGTG-3'	Microsynth	N/A
	1. Fankhauser, C.P., Briand, P.A. & Picard, D. The hormone binding domain of the mineralocorticoid receptor can regulate heterologous activities in cis. Biochem. Biophys. Res. Commun. 200, 195-201 (1994).
	2. Scheidegger, K.J., Cenni, B., Picard, D. & Delafontaine, P. Estradiol decreases IGF-1 and IGF-1 receptor expression in rat aortic smooth muscle cells. Mechanisms for its atheroprotective effects. J. Biol. Chem. 275, 38921-38928 (2000).
	3. Bunone, G., Briand, P.A., Miksicek, R.J. & Picard, D. Activation of the unliganded estrogen receptor by EGF involves the MAP kinase pathway and direct phosphorylation. EMBO J. 15, 2174-2183 (1996).
	4. Narain, Y., Wyttenbach, A., Rankin, J., Furlong, R.A. & Rubinsztein, D.C. A molecular investigation of true dominance in Huntington's disease. J. Med. Genet. 36, 739-746 (1999).
	5. Dantuma, N.P., Lindsten, K., Glas, R., Jellne, M. & Masucci, M.G. Short-lived green fluorescent proteins for quantifying ubiquitin/proteasome-dependent proteolysis in living cells. Nat. Biotechnol. 18, 538-543 (2000).
	6. Zhou, S., Zawel, L., Lengauer, C., Kinzler, K.W. & Vogelstein, B. Characterization of human FAST-1, a TGF β and activin signal transducer. Mol. Cell 2, 121-127 (1998).
	7. el-Deiry, W.S. et al. WAF1, a potential mediator of p53 tumor suppression. Cell 75, 817-825 (1993).
	8. Veeman, M.T., Slusarski, D.C., Kaykas, A., Louie, S.H. & Moon, R.T. Zebrafish prickle, a modulator of noncanonical Wnt/Fz signaling, regulates gastrulation movements. Curr. Biol. 13, 680-685 (2003).
	9. Emerling, B.M., Weinberg, F., Liu, J.L., Mak, T.W. & Chandel, N.S. PTEN regulates p300-dependent hypoxia-inducible factor 1 transcriptional activity through Forkhead transcription factor 3a (FOXO3a). Proc. Natl. Acad. Sci. USA 105, 2622-2627 (2008).
	10. Reinke, H. et al. Differential display of DNA-binding proteins reveals heat-shock factor 1 as a circadian transcription factor. Genes Dev. 22, 331-345 (2008).
	11. Kondo, K., Klco, J., Nakamura, E., Lechpammer, M. & Kaelin, W.G., Jr. Inhibition of HIF is necessary for tumor suppression by the von Hippel-Lindau protein. Cancer Cell 1, 237-246 (2002).
	12. Besche, H.C. & Goldberg, A.L. Affinity purification of mammalian 26S proteasomes using an ubiquitin-like domain. Methods Mol. Biol. 832, 423-432 (2012).
	13. Kituyi, S.N. & Edkins, A.L. Hop/STIP1 depletion alters nuclear structure via depletion of nuclear structural protein emerin. Biochem. Biophys. Res. Commun. 507, 503-509 (2018).
	14. Bhattacharya, K., Bernasconi, L. & Picard, D. Luminescence resonance energy transfer between genetically encoded donor and acceptor for protein-protein interaction studies in the molecular chaperone HSP70/HSP90 complexes. Sci. Rep. 8, 2801 (2018).
	15. Andreasson, C., Fiaux, J., Rampelt, H., Mayer, M.P. & Bukau, B. Hsp110 is a nucleotide-activated exchange factor for Hsp70. J. Biol. Chem. 283, 8877-8884 (2008).
	16. Echeverria, P.C., Briand, P.A. & Picard, D. A remodeled Hsp90 molecular chaperone ensemble with the novel cochaperone Aarsd1 Is required for muscle differentiation. Mol. Cell. Biol. 36, 1310-1321 (2016).
	17. Ran, F.A. et al. Genome engineering using the CRISPR-Cas9 system. Nat. Protoc. 8, 2281-2308 (2013).
	18. Leeman, D.S. et al. Lysosome activation clears aggregates and enhances quiescent neural stem cell activation during aging. Science 359, 1277-1283 (2018).
	19. Li, X. et al. Validation of the Hsp70-Bag3 protein-protein interaction as a potential therapeutic target in cancer. Mol. Cancer Ther. 14, 642-648 (2015).
