# Supplementary material for: The Hsp70-Hsp90 co-chaperone Hop/Stip1 shifts the proteostatic balance from folding towards degradation
Source: Nat Commun. 2020 Nov 25;11:5975. doi: 10.1038/s41467-020-19783-w (PMC7688965; doi:10.1038/s41467-020-19783-w)
Supplement: Supplementary file 9 — Source Data [file 41467_2020_19783_MOESM9_ESM.zip]

Archive with 5 entries (4 files):
- Source Data file/
- Source Data file/Uncropped images.pdf
- __MACOSX/Source Data file/._Uncropped images.pdf
- Source Data file/Original data points_all graphs_R2.xlsx
- __MACOSX/Source Data file/._Original data points_all graphs_R2.xlsx
