# Supplementary material for: The Hsp70-Hsp90 co-chaperone Hop/Stip1 shifts the proteostatic balance from folding towards degradation
Source: Nat Commun. 2020 Nov 25;11:5975. doi: 10.1038/s41467-020-19783-w (PMC7688965; doi:10.1038/s41467-020-19783-w)
Supplement: Supplementary file 9 — Source Data [file 41467_2020_19783_MOESM9_ESM.zip › Source Data file/Original data points_all graphs_R2.xlsx]

## Sheet: 1d
		HEK WT HOP			HEK KO1 HOP			HEK KO33 HOP
	Control	6.31	8.36	6.7	7.03	7.44	8.2	7.14	8.27	6.9
	A23187	24.2	33.9	30.1	25.9	30.7	29.3	23.1	29	24.4
	DTT	22.6	15.2	22.7	21.2	12.3	17.3	20.7	12.7	14.9
	Thapsigargin	9.3	11.8	19.2	8.75	9.3	16.4	9.83	8.63	12.2
	H2O2	35.8	52.4	40.6	43.1	54.7	43.7	33.2	43.7	41.5

## Sheet: 1e
	Time	HOP WT HCT116			HOP KO14 HCT116			HOP KO23 HCT116
	0 min	3.67	3.78	4.6	3.3	3.74	3.2	3.66	4.08	4.6
	30 min	31.6	41.2	37.9	21.9	21.5	16.2	12.1	16.7	15.6
		A549 WT HOP				A549 KO3 HOP				A549 KO7 HOP
	0 min	2.16	1.76	1.42	1.28	0.81	1.77	0.87	1.54	1.04	1.37	0.66	1.02
	60 min	25.3	22.3	25.1	18.2	3.43	16.6	4.4	6.25	11.6	17	2.49	4.18

## Sheet: 1f
	AZC	HOP WT HEK				HOP KO1 HEK				HOP KO33 HEK
	0 mM	2.47	2.65	2.17	2.94	0.89	0.87	1.59	1.19	0.86	1.19	1.28	1.29
	5 mM	13.5	15	6.31	6.28	4.8	6.33	2.75	2.58	4.77	5.06	3.89	4.29

## Sheet: 2b
		HEK WT HOP			HEK KO1 HOP			HEK KO33 HOP
G2/M arrest	GA (250 nM)	1.4	0	3.6	10.5	7.4	12.1	10.8	8.3	7.9
	GA (500 nM)	17.1	8.6	15.7	24.8	21.4	28.6	17.7	17.8	18.9
		HEK WT HOP			HEK KO1 HOP			HEK KO33 HOP
sub G0 (apoptosis)	GA (1000 nM)	2.3	2.89	2	6.47	8.43	9.86	9.98	10.38	14.51

## Sheet: 2c
		HEK WT HOP			HEK KO1 HOP			HEK KO33 HOP
	JG-98 (1 μM)	3.1	0	2.6	6.3	7.4	6.3	7.5	8.1	4.5
	JG-98 (2.5 μM)	8.2	5.9	4.9	12.4	10	10.6	14.5	12.3	14.5

## Sheet: 2d
	MG132 (𝝁M)	HEK WT HOP						HEK KO1 HOP						HEK KO33 HOP
	0	6.79	4.27	3.92	5.17	6.03	7.44	9.36	5.31	6.3	3.12	1.96	2.97	10.5	6.43	3.9	3.3	2.54	4.51
	10	33.4	16.3	35.6	28.2	34.5	27.4	23	13.7	17.9	15	17.6	16.6	21.9	14.6	18.2	18.1	16.9	16.9
	20	34.5	22	38.1				28.3	15.5	21.2				23.7	17.4	22

## Sheet: 2e
	PYR41 (𝝁M)	HEK WT HOP			HEK KO1 HOP			HEK KO33 HOP
	0	12.3	13.9	12.4	13.5	13.9	9.62	14.7	14.1	14.6
	10	26.9	25.5	11.8	16.2	12.6	12	13.4	14.3	14.5
	20	50.4	49.9	33.1	24.5	22.6	15.5	19.7	24.5	19

## Sheet: 2f
	GA (nM)	HOP KO1 HEK			HOP KO1 HEK+HOP OE
	0	2.99	4	2.31	2.32	3.58	2.63
	1000	10	10.3	8.23	8.26	7.58	5.5

## Sheet: 2g
	GA (nM)	HOP KO1 HEK			HOP KO1 HEK+HOP OE
	500	19.5	16.6	19.8	14.2	7.1	11.8
	1000	23.8	22.3	22.1	16.5	13.9	16

## Sheet: 2h
	MG132 (𝝁M)	HOP KO1 HEK			HOP KO1 HEK+HOP OE
	0	3.4	8.82	8.85	5.9	8.65	9.59
	20	24.6	21.2	16.2	31.9	25.7	20

[truncated: 56 more sheets: 3b, 3c, 4a, 4b, 4c, 4d, 4e, 4f, 5c, 5d, 6a, 6b, 6c, 6d, 6e, 7e, 7f, 8b, 9b, 9c …]
